# Supplementary material for: Subcellular spatial transcriptomics identifies three mechanistically different classes of localizing RNAs
Source: Nat Commun. 2022 Oct 26;13:6355. doi: 10.1038/s41467-022-34004-2 (PMC9606379; doi:10.1038/s41467-022-34004-2)
Supplement: Supplementary file 4 — Supplementary Data 1 [file 41467_2022_34004_MOESM4_ESM.xlsx]

## Sheet: Apically_enriched_mRNAs
Flybase_ID	baseMean	log2FoldChange	lfcSE	stat	pvalue	padj	gene symbol	type	smFISH performed
FBgn0053129	1211.31	2.31949	0.134967	17.1856	3.40638e-66	2.34325e-62	CG33129	apical (bona fide)
FBgn0028572	383.836	2.00472	0.215287	9.31185	1.25629e-20	2.1605e-17	qtc	apical (bona fide)
FBgn0027547	299.712	1.59694	0.200798	7.95295	1.82124e-15	1.25283e-12	CG1927	apical (bona fide)
FBgn0025741	357.964	1.50297	0.19863	7.56671	3.82786e-14	2.3938e-11	PlexA	apical (bona fide)
FBgn0283468	345.245	1.53852	0.205079	7.50209	6.28093e-14	3.23364e-11	slmb	apical (bona fide)
FBgn0033062	1456.77	1.11413	0.15078	7.38913	1.47787e-13	6.77753e-11	Ars2	apical (bona fide)
FBgn0034970	202.111	2.08651	0.287106	7.26739	3.6651e-13	1.48307e-10	yki	apical (bona fide)
FBgn0026369	174.353	2.00313	0.276078	7.25567	3.99671e-13	1.52741e-10	Sara	apical (bona fide)
FBgn0035285	285.991	1.38453	0.200477	6.90615	4.97993e-12	1.63128e-09	CG12025	apical (bona fide)
FBgn0000183	166.282	1.89081	0.278447	6.79054	1.11717e-11	3.49318e-09	BicD	apical (bona fide)
FBgn0027529	829.584	1.45765	0.221036	6.59464	4.26278e-11	1.22182e-08	tapas	apical (bona fide)
FBgn0015737	2873.16	0.941262	0.149623	6.29089	3.15646e-10	8.04195e-08	Hmu	apical (bona fide)
FBgn0020510	180.522	1.56804	0.252408	6.21232	5.22091e-10	1.23844e-07	Abi	apical (bona fide)
FBgn0027512	195.445	1.66226	0.271796	6.11582	9.6061e-10	2.20268e-07	CG10254	apical (bona fide)
FBgn0032217	1431.74	1.00342	0.164748	6.09064	1.12462e-09	2.49558e-07	CG4972	apical (bona fide)
FBgn0050394	393.805	1.23468	0.203959	6.05358	1.41661e-09	2.95298e-07	CG30394	apical (bona fide)
FBgn0027948	133.586	1.68344	0.298098	5.64726	1.63025e-08	2.80363e-06	msps	apical (bona fide)
FBgn0034958	173.164	1.36529	0.2453	5.56581	2.60944e-08	4.17449e-06	CG3907	apical (bona fide)
FBgn0000562	260.785	1.28677	0.231678	5.55414	2.78982e-08	4.36163e-06	egl	apical (bona fide)
FBgn0017572	633.493	1.05781	0.190834	5.54308	2.972e-08	4.5358e-06	Mo25	apical (bona fide)
FBgn0262735	782.188	0.996768	0.179938	5.53952	3.0331e-08	4.5358e-06	Imp	apical (bona fide)
FBgn0036376	151.563	1.58441	0.288388	5.49402	3.92892e-08	5.63063e-06	Liprin-beta	apical (bona fide)
FBgn0036279	579.539	1.32546	0.241775	5.48221	4.20035e-08	5.77884e-06	Ncc69	apical (bona fide)
FBgn0034914	1774.48	0.940412	0.17333	5.42557	5.77703e-08	7.7922e-06	CG5554	apical (bona fide)
FBgn0000489	369.128	0.949627	0.180903	5.24938	1.52616e-07	1.84183e-05	Pka-C3	apical (bona fide)
FBgn0001222	199.012	1.27189	0.243782	5.21735	1.81502e-07	2.11899e-05	Hsf	apical (bona fide)
FBgn0036668	252.308	1.12324	0.215299	5.2171	1.81743e-07	2.11899e-05	Zcchc7	apical (bona fide)
FBgn0024806	187.34	1.4422	0.277221	5.20236	1.96778e-07	2.25606e-05	DIP2	apical (bona fide)
FBgn0038388	161.201	1.68041	0.325992	5.15475	2.53971e-07	2.81785e-05	CG4287	apical (bona fide)
FBgn0015477	204.435	1.43742	0.282718	5.08429	3.68997e-07	3.96614e-05	Rme-8	apical (bona fide)
FBgn0051729	354.007	1.23823	0.243749	5.07993	3.77578e-07	3.99594e-05	CG31729	apical (bona fide)
FBgn0003891	1146.88	0.821956	0.162129	5.06978	3.98276e-07	4.15112e-05	tud	apical (bona fide)
FBgn0027598	472.977	0.830025	0.164057	5.05938	4.20628e-07	4.25515e-05	cindr	apical (bona fide)
FBgn0040007	4811.04	1.08853	0.216947	5.0175	5.23471e-07	5.21877e-05	RpL38	apical (bona fide)
FBgn0260987	146.112	1.45565	0.29047	5.01138	5.40419e-07	5.31077e-05	vtd	apical (bona fide)
FBgn0035464	225.77	1.63448	0.326889	5.00011	5.72978e-07	5.55143e-05	PIG-B	apical (bona fide)
FBgn0032689	218.665	1.19511	0.241014	4.95867	7.09772e-07	6.78128e-05	CG10413	apical (bona fide)
FBgn0010380	781.379	0.764169	0.155309	4.92031	8.64071e-07	7.8439e-05	AP-1-2beta	apical (bona fide)
FBgn0039959	155.447	1.39579	0.287179	4.86035	1.17177e-06	0.000103341	CG17514	apical (bona fide)
FBgn0267828	97.6323	1.83429	0.377922	4.85362	1.21225e-06	0.000105558	Fatp	apical (bona fide)
FBgn0262739	1010.99	0.751305	0.15527	4.8387	1.30691e-06	0.000112378	AGO1	apical (bona fide)
FBgn0038950	1562.28	0.768502	0.159302	4.82418	1.40578e-06	0.000119387	CG5382	apical (bona fide)
FBgn0267861	213.31	1.36302	0.284233	4.79544	1.62314e-06	0.000134525	Maf1	apical (bona fide)
FBgn0023458	360.116	1.05805	0.220999	4.78759	1.68799e-06	0.000138234	Rbcn-3A	apical (bona fide)
FBgn0036769	779.282	0.802536	0.168609	4.75974	1.93846e-06	0.000155054	Tsp74F	apical (bona fide)
FBgn0001202	143.974	1.52797	0.321487	4.75281	2.00609e-06	0.000157772	hook	apical (bona fide)
FBgn0035101	106.272	1.88274	0.396234	4.75158	2.01831e-06	0.000157772	p130CAS	apical (bona fide)
FBgn0004396	2103.86	0.73235	0.156227	4.68773	2.76246e-06	0.000211144	CrebA	apical (bona fide)
FBgn0036059	122.496	1.48192	0.319772	4.6343	3.58145e-06	0.000264912	nudE	apical (bona fide)
FBgn0001185	99.7481	1.42529	0.309063	4.61165	3.99477e-06	0.00028625	her	apical (bona fide)
FBgn0011747	230.673	1.04564	0.226543	4.61565	3.9187e-06	0.00028625	Ank	apical (bona fide)
FBgn0027066	1411.38	0.811589	0.175931	4.61311	3.96687e-06	0.00028625	Eb1	apical (bona fide)
FBgn0003502	208.723	1.4105	0.309842	4.55231	5.30595e-06	0.000364996	Btk29A	apical (bona fide)
FBgn0034087	209.406	1.00918	0.222565	4.53433	5.77858e-06	0.000393573	clu	apical (bona fide)
FBgn0036621	525.863	0.930302	0.205832	4.51972	6.19203e-06	0.000413543	roq	apical (bona fide)
FBgn0038256	343.607	0.897488	0.19902	4.50955	6.49664e-06	0.000429715	CG7530	apical (bona fide)
FBgn0036741	216.115	1.05517	0.234901	4.49198	7.05654e-06	0.000462305	CG7510	apical (bona fide)
FBgn0011661	2158.37	0.551821	0.123337	4.47409	7.67384e-06	0.000498003	Moe	apical (bona fide)
FBgn0033713	132.445	1.35523	0.306432	4.42261	9.75163e-06	0.000615426	CG8841	apical (bona fide)
FBgn0016756	467.509	0.96222	0.217925	4.41538	1.00833e-05	0.00063057	Usp47	apical (bona fide)
FBgn0039923	534.81	0.901651	0.205023	4.39781	1.09347e-05	0.000654083	MED26	apical (bona fide)
FBgn0259685	328.675	1.07152	0.243589	4.39888	1.08813e-05	0.000654083	crb	apical (bona fide)
FBgn0016053	34.7225	2.50998	0.57172	4.39022	1.13235e-05	0.000671506	pgc	apical (bona fide)
FBgn0053977	731.628	0.687042	0.157025	4.37537	1.21229e-05	0.000711458	CG33977	apical (bona fide)
FBgn0029997	75.5741	1.56368	0.359336	4.35158	1.3516e-05	0.000774803	CG2258	apical (bona fide)
FBgn0053554	104.045	1.3986	0.322006	4.34339	1.40299e-05	0.000797614	Nipped-A	apical (bona fide)
FBgn0003231	467.901	0.987673	0.228802	4.31672	1.58363e-05	0.000892933	ref(2)P	apical (bona fide)
FBgn0261822	615.184	0.680073	0.158143	4.30037	1.70511e-05	0.000953615	Bsg	apical (bona fide)
FBgn0262116	738.958	0.999926	0.234543	4.26329	2.01439e-05	0.0011175	RNASEK	apical (bona fide)
FBgn0033021	226.798	0.942899	0.222089	4.2456	2.18014e-05	0.00119797	CG10417	apical (bona fide)
FBgn0039025	89.0681	1.35471	0.319306	4.24267	2.20876e-05	0.00119797	Usp12-46	apical (bona fide)
FBgn0264953	186.359	1.13882	0.26844	4.24237	2.2117e-05	0.00119797	Piezo	apical (bona fide)
FBgn0010611	7191.11	1.04581	0.247029	4.23355	2.30027e-05	0.00122958	Hmgs	apical (bona fide)
FBgn0037098	359.115	1.09585	0.258881	4.23302	2.30579e-05	0.00122958	Wnk	apical (bona fide)
FBgn0027515	122.339	1.17315	0.27806	4.21904	2.45344e-05	0.00129825	CG7115	apical (bona fide)
FBgn0034265	115.863	1.33097	0.316663	4.20311	2.6327e-05	0.00138247	Snx16	apical (bona fide)
FBgn0085408	325.432	1.01428	0.241692	4.19658	2.70974e-05	0.00141215	Shroom	apical (bona fide)
FBgn0032961	763.78	0.636866	0.152954	4.16377	3.13031e-05	0.00161331	CG1416	apical (bona fide)
FBgn0085423	212.488	0.96986	0.232979	4.16287	3.14267e-05	0.00161331	CG34394	apical (bona fide)
FBgn0030276	954.455	0.809703	0.195581	4.13998	3.47332e-05	0.00176985	Dlic	apical (bona fide)
FBgn0051368	166.001	1.1824	0.289014	4.09116	4.29226e-05	0.00215522	CG31368	apical (bona fide)
FBgn0025936	140.269	1.18933	0.292499	4.06609	4.78077e-05	0.00236597	Eph	apical (bona fide)
FBgn0039026	150.479	1.29455	0.318773	4.06106	4.88509e-05	0.0023833	CG7029	apical (bona fide)
FBgn0284253	969.049	0.646567	0.15916	4.06236	4.85794e-05	0.0023833	LeuRS	apical (bona fide)
FBgn0082598	1887.86	0.559072	0.137789	4.05745	4.96116e-05	0.00238656	akirin	apical (bona fide)
FBgn0031497	3005.36	0.628352	0.157091	3.99991	6.33653e-05	0.00292543	SerRS	apical (bona fide)
FBgn0041184	237.468	1.04744	0.262753	3.98641	6.708e-05	0.0030689	Socs36E	apical (bona fide)
FBgn0032480	515.121	0.712992	0.179126	3.9804	6.87989e-05	0.00309325	Edem2	apical (bona fide)
FBgn0262647	142.056	1.16552	0.292811	3.98047	6.87804e-05	0.00309325	Nup160	apical (bona fide)
FBgn0260006	584.349	1.11437	0.280956	3.96635	7.29806e-05	0.00325996	drd	apical (bona fide)
FBgn0004003	4587.5	0.614745	0.155137	3.96261	7.41359e-05	0.0032902	wbl	apical (bona fide)
FBgn0035574	772.863	0.683268	0.172558	3.95963	7.50658e-05	0.00331011	RhoGEF64C	apical (bona fide)
FBgn0039055	63.3229	1.65175	0.422818	3.90653	9.36321e-05	0.0040563	Rassf	apical (bona fide)
FBgn0266019	594.226	0.651973	0.166907	3.90621	9.37566e-05	0.0040563	rudhira	apical (bona fide)
FBgn0260799	164.837	1.36429	0.350743	3.88972	0.00010036	0.00428807	p120ctn	apical (bona fide)
FBgn0000228	47.4783	1.79529	0.462023	3.88572	0.000102026	0.00433233	Bsg25D	apical (bona fide)
FBgn0010415	1942.22	0.546833	0.141134	3.87456	0.000106818	0.00450799	Sdc	apical (bona fide)
FBgn0037855	151.483	1.08834	0.284132	3.83042	0.000127922	0.00526932	CG6621	apical (bona fide)
FBgn0024698	133.063	1.20219	0.314948	3.8171	0.000135029	0.00552896	Cpsf160	apical (bona fide)
FBgn0039858	5145.86	0.534953	0.140492	3.80772	0.000140257	0.00564225	CycG	apical (bona fide)
FBgn0051999	101.85	1.68141	0.445393	3.77513	0.000159927	0.00628651	CG31999	apical (bona fide)
FBgn0034606	65.715	1.76945	0.472561	3.74438	0.000180842	0.0070283	ASPP	apical (bona fide)
FBgn0000617	184.639	0.96934	0.259429	3.73644	0.000186642	0.007213	e(y)1	apical (bona fide)
FBgn0000578	601.693	1.14478	0.307554	3.72223	0.000197474	0.00758894	ena	apical (bona fide)
FBgn0000412	789.597	0.647186	0.17408	3.71774	0.000201009	0.00768191	D1	apical (bona fide)
FBgn0011481	369.133	0.699915	0.188721	3.70874	0.000208294	0.00783789	Ssdp	apical (bona fide)
FBgn0031216	137.373	1.15019	0.310152	3.70848	0.000208509	0.00783789	Zir	apical (bona fide)
FBgn0034046	66.957	1.53397	0.413938	3.70579	0.000210733	0.00787842	tun	apical (bona fide)
FBgn0015778	1700.86	0.573971	0.155539	3.6902	0.000224076	0.00828719	rin	apical (bona fide)
FBgn0024329	173.941	0.883827	0.240411	3.67632	0.000236623	0.00861232	Mekk1	apical (bona fide)
FBgn0004649	58.2547	2.37814	0.649936	3.65904	0.000253159	0.00911769	yl	apical (bona fide)
FBgn0039955	121.011	1.10921	0.305637	3.62916	0.00028434	0.0101346	CG41099	apical (bona fide)
FBgn0039924	129.572	0.920307	0.253981	3.62352	0.000290621	0.0103051	PIP4K	apical (bona fide)
FBgn0034145	413.397	0.983384	0.273011	3.60199	0.000315793	0.0108617	CG5065	apical (bona fide)
FBgn0264855	484.359	0.668166	0.185995	3.59239	0.000327662	0.0112139	AP-2alpha	apical (bona fide)
FBgn0261064	161.437	0.909273	0.25345	3.58759	0.000333749	0.0113656	Rbsn-5	apical (bona fide)
FBgn0086378	350.843	0.950394	0.265476	3.57996	0.000343647	0.0116399	Alg-2	apical (bona fide)
FBgn0015269	112.234	1.77716	0.498848	3.56252	0.000367314	0.0121446	Nf1	apical (bona fide)
FBgn0027499	154.156	0.968832	0.272042	3.56133	0.00036898	0.0121446	wde	apical (bona fide)
FBgn0002638	204.694	0.839782	0.237023	3.54304	0.000395548	0.0129454	Rcc1	apical (bona fide)
FBgn0027843	11.4183	4.19577	1.18484	3.54121	0.000398304	0.0129454	CAH2	oocyte contaminant
FBgn0011230	1472.02	0.625503	0.177351	3.52692	0.000420427	0.0134669	poe	apical (bona fide)
FBgn0011592	77.2864	1.43371	0.40654	3.52662	0.000420903	0.0134669	fra	apical (bona fide)
FBgn0023143	1621.19	0.459849	0.131004	3.51019	0.00044779	0.0140664	Uba1	apical (bona fide)
FBgn0027655	95.7189	1.21715	0.346868	3.50896	0.000449862	0.0140664	htt	apical (bona fide)
FBgn0260659	738.852	0.56708	0.161568	3.50986	0.00044834	0.0140664	CG42542	apical (bona fide)
FBgn0261239	323.229	0.748297	0.213043	3.51242	0.000444048	0.0140664	Hr39	apical (bona fide)
FBgn0038679	737.224	0.6006	0.171557	3.50088	0.000463718	0.014434	CG6040	apical (bona fide)
FBgn0031799	63.9748	2.07565	0.593143	3.49941	0.000466286	0.0144486	Pez	apical (bona fide)
FBgn0038651	287.618	0.9312	0.267706	3.47845	0.000504323	0.0153506	Epg5	apical (bona fide)
FBgn0004838	3925.4	0.439734	0.126488	3.47649	0.000508019	0.015395	Hrb27C	apical (bona fide)
FBgn0039488	142.081	0.889394	0.255938	3.47504	0.000510783	0.0154109	CG6066	apical (bona fide)
FBgn0265464	28.8032	1.83685	0.528856	3.47325	0.00051419	0.0154459	Traf6	apical (bona fide)
FBgn0039182	74.3108	1.36046	0.392368	3.4673	0.000525713	0.0157234	CG5728	apical (bona fide)
FBgn0050392	295.848	0.695768	0.20074	3.46601	0.000528246	0.0157307	CG30392	apical (bona fide)
FBgn0037293	174.154	1.11059	0.320643	3.46361	0.000532969	0.015803	CG12007	apical (bona fide)
FBgn0036518	215.772	0.972417	0.28098	3.46081	0.000538556	0.0159001	RhoGAP71E	apical (bona fide)
FBgn0020440	256.967	0.771425	0.223346	3.45395	0.000552442	0.0161713	Fak	apical (bona fide)
FBgn0266756	69.5231	1.26719	0.36764	3.44683	0.000567203	0.0164632	btsz	apical (bona fide)
FBgn0032700	147.482	0.855923	0.249208	3.43457	0.000593492	0.0169686	CG10338	apical (bona fide)
FBgn0035400	263.733	0.751235	0.218601	3.43655	0.000589165	0.0169686	CG11537	apical (bona fide)
FBgn0086674	50.7429	1.34022	0.390266	3.43412	0.000594482	0.0169686	Tango13	apical (bona fide)
FBgn0019686	65.1991	2.12273	0.620285	3.42219	0.000621188	0.0175988	lok	apical (bona fide)
FBgn0029152	154.157	0.966928	0.282564	3.42198	0.000621677	0.0175988	Mkrn1	apical (bona fide)
FBgn0010300	575.709	0.723729	0.211754	3.41778	0.000631347	0.0177993	brat	apical (bona fide)
FBgn0031265	458.936	0.825191	0.241687	3.41429	0.000639484	0.0178954	CG2794	apical (bona fide)
FBgn0033459	355.407	0.707932	0.207383	3.41364	0.000641014	0.0178954	CG12744	apical (bona fide)
FBgn0015279	157.106	0.977216	0.28688	3.40635	0.000658373	0.0181886	Pi3K92E	apical (bona fide)
FBgn0264492	585.503	0.747996	0.219967	3.40049	0.000672643	0.0185084	CkIIalpha	apical (bona fide)
FBgn0000567	285.804	0.774073	0.22848	3.38793	0.000704229	0.0191478	Eip74EF	apical (bona fide)
FBgn0263929	203.925	1.23759	0.366027	3.38113	0.000721888	0.0195507	jvl	apical (bona fide)
FBgn0031926	11.2483	4.46126	1.32527	3.36631	0.000761802	0.0203573	CG6739	oocyte contaminant
FBgn0033988	247.379	0.866294	0.257552	3.36356	0.00076943	0.0203573	pcs	apical (bona fide)
FBgn0000404	79.0346	1.38323	0.413194	3.34766	0.000814984	0.0213166	CycA	apical (bona fide)
FBgn0033698	187.336	1.12181	0.335575	3.34296	0.000828888	0.0215755	CG8858	apical (bona fide)
FBgn0050015	209.172	1.04458	0.312542	3.34221	0.000831155	0.0215755	CG30015	apical (bona fide)
FBgn0030791	364.898	0.675389	0.202525	3.33485	0.000853467	0.0219535	CG9132	apical (bona fide)
FBgn0033483	68.1532	1.10957	0.332863	3.33341	0.000857896	0.0219535	egr	apical (bona fide)
FBgn0063670	101.175	1.19721	0.359064	3.33424	0.000855336	0.0219535	CG40228	apical (bona fide)
FBgn0250823	553.53	0.550095	0.165034	3.33322	0.000858481	0.0219535	gish	apical (bona fide)
FBgn0019932	106.532	1.10733	0.332374	3.33159	0.0008635	0.021958	SamDC	apical (bona fide)
FBgn0033015	283.936	0.732692	0.220864	3.3174	0.000908608	0.0228114	d4	apical (bona fide)
FBgn0013272	1187.48	0.454679	0.137606	3.3042	0.000952488	0.0234845	Gp150	apical (bona fide)
FBgn0025865	314.903	0.722491	0.218627	3.30468	0.000950855	0.0234845	Cortactin	apical (bona fide)
FBgn0262872	100.59	0.978648	0.297572	3.28877	0.00100625	0.0243731	milt	apical (bona fide)
FBgn0264607	226.091	0.850378	0.259009	3.2832	0.00102637	0.0247733	CaMKII	apical (bona fide)
FBgn0037755	214.41	0.911371	0.278102	3.27712	0.00104873	0.0252245	CG12945	apical (bona fide)
FBgn0035763	1930.02	0.488759	0.149289	3.27391	0.00106069	0.0253349	CG8602	apical (bona fide)
FBgn0260934	644.714	0.582732	0.177945	3.27478	0.00105745	0.0253349	par-1	apical (bona fide)
FBgn0037894	202.838	1.01432	0.310923	3.26228	0.0011052	0.0262161	Ranbp9	apical (bona fide)
FBgn0015024	897.586	0.55666	0.171168	3.25213	0.00114545	0.0269771	CkIalpha	apical (bona fide)
FBgn0038395	858.314	0.607948	0.187477	3.24279	0.00118365	0.027601	CG10407	apical (bona fide)
FBgn0026319	65.0075	1.53018	0.472147	3.2409	0.00119152	0.0276908	Traf4	apical (bona fide)
FBgn0039936	855.224	0.489394	0.151198	3.23678	0.00120886	0.0279053	Gyf	apical (bona fide)
FBgn0058002	143.146	0.943863	0.292318	3.22889	0.00124271	0.0284953	ND-AGGG	apical (bona fide)
FBgn0001316	887.106	0.525135	0.163212	3.21751	0.00129309	0.0293571	klar	apical (bona fide)
FBgn0036448	417.536	0.893069	0.277549	3.2177	0.00129222	0.0293571	mop	apical (bona fide)
FBgn0040011	200.008	0.830724	0.258604	3.21234	0.00131659	0.0297921	Slmap	apical (bona fide)
FBgn0261530	65.4942	1.48503	0.46308	3.20686	0.00134194	0.0301674	nbs	apical (bona fide)
FBgn0027090	679.7	0.602267	0.188172	3.20061	0.00137135	0.0306108	GlnRS	apical (bona fide)
FBgn0029835	259.07	0.930582	0.290762	3.20049	0.00137192	0.0306108	CG5921	apical (bona fide)
FBgn0033309	356.89	0.668708	0.209084	3.19828	0.00138251	0.0306108	CG8735	apical (bona fide)
FBgn0040233	68.3207	1.54008	0.481424	3.19901	0.00137902	0.0306108	cana	apical (bona fide)
FBgn0034611	535.618	0.55212	0.172886	3.19355	0.00140537	0.0308258	MFS16	apical (bona fide)
FBgn0266411	273.21	0.686904	0.215207	3.19182	0.00141378	0.0308258	sima	apical (bona fide)
FBgn0266724	244.546	0.774108	0.242563	3.19136	0.00141604	0.0308258	Trs20	apical (bona fide)
FBgn0003159	64.7062	1.20745	0.379876	3.17854	0.00148017	0.0320191	CG2841	apical (bona fide)
FBgn0029979	132.484	1.01381	0.319108	3.177	0.00148808	0.0320894	mahe	apical (bona fide)
FBgn0029870	234.726	0.777064	0.245567	3.16436	0.00155422	0.0328969	Marf	apical (bona fide)
FBgn0031478	111.498	1.33153	0.420447	3.16693	0.00154055	0.0328969	CG8814	apical (bona fide)
FBgn0051715	446.495	0.623047	0.196838	3.16528	0.00154935	0.0328969	CG31715	apical (bona fide)
FBgn0052423	1399.14	0.521498	0.164783	3.16476	0.00155208	0.0328969	shep	apical (bona fide)
FBgn0058160	215.724	0.709397	0.225698	3.14313	0.00167154	0.0346342	CG40160	apical (bona fide)
FBgn0265669	102.176	1.34973	0.429716	3.14097	0.00168388	0.0346808	CG44476	apical (bona fide)
FBgn0036714	53.5651	1.49839	0.478153	3.13371	0.0017261	0.0354442	CG7692	apical (bona fide)
FBgn0029944	79.0785	1.23818	0.39545	3.13107	0.00174169	0.035658	Dok	apical (bona fide)
FBgn0053970	290.408	0.832137	0.266089	3.12729	0.00176424	0.0360126	CG33970	apical (bona fide)
FBgn0001186	399.153	0.621607	0.19909	3.12224	0.00179482	0.0363135	Hex-A	apical (bona fide)
FBgn0034060	171.763	0.906535	0.290294	3.12282	0.00179129	0.0363135	CG8370	apical (bona fide)
FBgn0030037	91.2832	1.09172	0.350394	3.1157	0.00183507	0.0369108	Miga	apical (bona fide)
FBgn0015278	206.454	0.941905	0.303761	3.10081	0.0019299	0.0385192	Pi3K68D	apical (bona fide)
FBgn0037702	177.364	0.829319	0.267636	3.09868	0.00194384	0.0386464	CG8176	apical (bona fide)
FBgn0085370	259.28	0.961972	0.311396	3.08922	0.0020068	0.0396688	Pde11	apical (bona fide)
FBgn0036773	413.502	0.624521	0.202737	3.08045	0.00206686	0.0403918	CG13698	apical (bona fide)
FBgn0039958	107.919	0.954596	0.309833	3.081	0.00206305	0.0403918	CG12567	apical (bona fide)
FBgn0038638	25.9158	2.39744	0.778634	3.07903	0.00207676	0.0404704	CG7702	apical (bona fide)
FBgn0264975	381.752	0.687517	0.223618	3.07451	0.0021085	0.0408573	Nrg	apical (bona fide)
FBgn0265605	18.865	2.30039	0.753192	3.05419	0.00225667	0.0428831	Ric	apical (bona fide)
FBgn0264848	300.623	0.632137	0.20747	3.04688	0.00231226	0.0435783	vih	apical (bona fide)
FBgn0030699	193.659	0.701631	0.230688	3.04147	0.00235428	0.044249	CG8578	apical (bona fide)
FBgn0087007	1870.72	0.574236	0.188896	3.03996	0.00236608	0.0443494	bbg	apical (bona fide)
FBgn0004387	90.6158	1.12341	0.370282	3.03394	0.00241386	0.0451147	Klp98A	apical (bona fide)
FBgn0004646	2429.32	0.553193	0.182381	3.03317	0.00242002	0.0451147	ogre	apical (bona fide)
FBgn0015553	16.5398	2.23524	0.737178	3.03216	0.00242809	0.0451197	tos	apical (bona fide)
FBgn0005596	66.3581	1.252	0.414125	3.02324	0.00250087	0.046122	yem	apical (bona fide)
FBgn0028980	84.0797	1.11369	0.368557	3.02177	0.00251304	0.0462224	tant	apical (bona fide)
FBgn0001624	408.226	0.56713	0.188083	3.01533	0.00256704	0.0468133	dlg1	apical (bona fide)
FBgn0027280	882.547	0.452466	0.150018	3.01608	0.00256068	0.0468133	l(1)G0193	apical (bona fide)
FBgn0035909	5543.81	0.470336	0.156174	3.01161	0.00259867	0.0468133	ergic53	apical (bona fide)
FBgn0040752	563.497	0.617999	0.20484	3.01699	0.00255296	0.0468133	Prosap	apical (bona fide)
FBgn0035519	512.028	0.560703	0.186639	3.00421	0.00266275	0.0477006	CG1309	apical (bona fide)
FBgn0037535	119.118	0.849661	0.283065	3.00165	0.00268524	0.0479787	PIG-H	apical (bona fide)
FBgn0038252	31.8698	1.78644	0.596432	2.99522	0.00274247	0.0488743	BigH1	apical (bona fide)
FBgn0038968	208.391	0.924635	0.30903	2.99206	0.00277106	0.0491598	CG12499	apical (bona fide)
FBgn0015772	126.233	0.938224	0.314086	2.98715	0.0028159	0.0496681	Nak	apical (bona fide)
FBgn0031488	108.146	0.972682	0.326734	2.97698	0.00291101	0.0510838	CG17265	apical (bona fide)
FBgn0013718	85.1946	1.01625	0.34232	2.96872	0.00299044	0.0516698	nuf	apical (bona fide)
FBgn0026401	134.788	0.883577	0.297697	2.96805	0.00299698	0.0516698	Nipped-B	apical (bona fide)
FBgn0051989	26.2998	2.09976	0.708886	2.96206	0.00305586	0.0524221	Cap-D3	apical (bona fide)
FBgn0024320	473.905	0.636704	0.215474	2.9549	0.00312771	0.053505	Npc1a	apical (bona fide)
FBgn0261674	536.126	0.521298	0.176458	2.95423	0.00313454	0.053505	CG42709	apical (bona fide)
FBgn0261793	188.081	0.847331	0.287819	2.94397	0.00324027	0.0547661	Trf2	apical (bona fide)
FBgn0032258	433.17	0.565583	0.192457	2.93875	0.00329534	0.0554439	CG7456	apical (bona fide)
FBgn0261985	325.002	0.629405	0.214288	2.93719	0.00331202	0.0554439	Ptpmeg	apical (bona fide)
FBgn0264574	25.0365	1.90945	0.651916	2.92898	0.00340081	0.0565077	Glut1	apical (bona fide)
FBgn0028509	143.582	0.989013	0.338219	2.92418	0.00345363	0.0569725	CenG1A	apical (bona fide)
FBgn0036398	456.274	0.602139	0.205828	2.92544	0.00343969	0.0569725	upSET	apical (bona fide)
FBgn0266696	433.024	0.623713	0.21368	2.91891	0.00351258	0.0570322	Svil	apical (bona fide)
FBgn0037012	741.95	0.720015	0.246767	2.91779	0.00352526	0.0570594	Rcd2	apical (bona fide)
FBgn0030674	817.605	0.51488	0.176631	2.915	0.00355684	0.0574354	CG8184	apical (bona fide)
FBgn0038961	220.257	0.632915	0.217342	2.91206	0.0035905	0.0578432	CG13850	apical (bona fide)
FBgn0033005	122.317	0.843712	0.290172	2.90763	0.00364181	0.0585327	CG3107	apical (bona fide)
FBgn0013276	49.8746	1.84281	0.635121	2.90151	0.00371374	0.0594112	Hsp70Ab	apical (bona fide)
FBgn0030812	307.747	0.654688	0.22581	2.89928	0.00374015	0.0596949	wcy	apical (bona fide)
FBgn0250868	529.476	0.63841	0.221178	2.88641	0.00389668	0.0619059	CG42239	apical (bona fide)
FBgn0024811	85.3688	0.878193	0.304692	2.88223	0.00394869	0.0625876	Crk	apical (bona fide)
FBgn0036205	431.866	0.523655	0.182666	2.86673	0.00414737	0.0649267	CG14131	apical (bona fide)
FBgn0045761	419.017	0.594715	0.207485	2.86631	0.00415289	0.0649267	CHKov1	apical (bona fide)
FBgn0035264	15.6809	2.41558	0.843235	2.86465	0.00417465	0.0649715	Oseg4	apical (bona fide)
FBgn0039972	20.6062	1.96802	0.691689	2.84524	0.00443784	0.0681026	CG17018	apical (bona fide)
FBgn0262353	87.3638	1.03562	0.364051	2.84471	0.00444513	0.0681026	CR43051	apical (bona fide)
FBgn0261617	239.112	0.663134	0.23359	2.83888	0.00452724	0.069053	nej	apical (bona fide)
FBgn0027108	2607.99	0.455882	0.160792	2.83523	0.0045793	0.0696925	Inx2	apical (bona fide)
FBgn0003044	246.574	0.826288	0.291722	2.83245	0.00461931	0.0699136	Pcl	apical (bona fide)
FBgn0027508	45.31	1.26357	0.446159	2.8321	0.00462432	0.0699136	Tnks	apical (bona fide)
FBgn0032208	4312.95	0.572068	0.202206	2.82913	0.00466746	0.0700837	Ufd4	apical (bona fide)
FBgn0053635	284.847	0.616947	0.218071	2.82912	0.00466766	0.0700837	CG33635	apical (bona fide)
FBgn0038286	365.153	0.646658	0.228747	2.82695	0.00469934	0.0701231	CG6966	apical (bona fide)
FBgn0261988	207.102	0.711433	0.251621	2.8274	0.00469282	0.0701231	Gprk2	apical (bona fide)
FBgn0004049	71.4686	0.940153	0.332758	2.82534	0.00472307	0.0703246	yrt	apical (bona fide)
FBgn0024236	162.712	0.870022	0.308431	2.8208	0.00479038	0.0711729	foi	apical (bona fide)
FBgn0051755	72.4813	1.15887	0.411974	2.81298	0.00490849	0.072614	SoYb	apical (bona fide)
FBgn0037016	315.889	0.675273	0.240578	2.80688	0.00500239	0.0736862	CG13252	apical (bona fide)
FBgn0000163	113.466	0.922141	0.329129	2.80176	0.00508244	0.0746347	baz	apical (bona fide)
FBgn0023388	140.358	0.975568	0.348246	2.80138	0.00508848	0.0746347	Dap160	apical (bona fide)
FBgn0039492	65.3499	1.25323	0.448534	2.79407	0.005205	0.0756981	CG6051	apical (bona fide)
FBgn0250754	175.391	0.804046	0.287998	2.79185	0.00524081	0.0760581	CG42232	apical (bona fide)
FBgn0263346	62.2199	1.25727	0.451604	2.78402	0.00536898	0.0774281	CG43427	apical (bona fide)
FBgn0037525	208.366	0.748137	0.269673	2.77424	0.00553316	0.0789681	CG17816	apical (bona fide)
FBgn0086558	166.228	0.740032	0.266738	2.77438	0.00553072	0.0789681	Ubi-p5E	apical (bona fide)
FBgn0259228	62.9118	1.38995	0.501316	2.77261	0.00556087	0.0791993	C3G	apical (bona fide)
FBgn0032341	70.3909	1.04371	0.377578	2.76423	0.00570574	0.0807609	Reps	apical (bona fide)
FBgn0087008	405.564	0.539644	0.19545	2.76103	0.00576195	0.081389	e(y)3	apical (bona fide)
FBgn0026238	311.591	0.635084	0.230211	2.75871	0.00580305	0.0818016	gus	apical (bona fide)
FBgn0052479	638.245	0.51831	0.18811	2.75535	0.00586288	0.08214	Usp10	apical (bona fide)
FBgn0265048	29.1583	1.54738	0.564228	2.74248	0.00609773	0.0842296	cv-d	apical (bona fide)
FBgn0032450	24.0918	1.67131	0.610705	2.7367	0.0062059	0.0853808	CG5776	apical (bona fide)
FBgn0027582	1108.99	0.599747	0.219875	2.72767	0.00637839	0.0872304	CG6230	apical (bona fide)
FBgn0040020	170.561	0.738254	0.270617	2.72804	0.00637123	0.0872304	MED21	apical (bona fide)
FBgn0262517	248.993	0.673525	0.247256	2.724	0.00644965	0.0878557	Ltn1	apical (bona fide)
FBgn0031645	1396.36	0.613793	0.226343	2.71178	0.00669229	0.0905242	CG3036	apical (bona fide)
FBgn0001120	49.6563	1.5537	0.573718	2.70813	0.0067664	0.0909103	gnu	apical (bona fide)
FBgn0030813	21.011	1.99088	0.736821	2.70198	0.00689274	0.0922474	CG4949	apical (bona fide)
FBgn0260749	98.6441	0.951596	0.352677	2.69821	0.00697145	0.0927594	Utx	apical (bona fide)
FBgn0263745	25.9791	1.84663	0.68439	2.69821	0.00697126	0.0927594	CR43670	apical (bona fide)
FBgn0036058	437.76	0.506943	0.188004	2.69645	0.00700821	0.0928891	CG6707	apical (bona fide)
FBgn0010905	231.936	0.774131	0.287648	2.69124	0.00711861	0.094171	Spn	apical (bona fide)
FBgn0030520	842.061	0.408217	0.151957	2.68641	0.00722246	0.0951788	Pdcd4	apical (bona fide)
FBgn0000382	130.446	0.770636	0.287075	2.68445	0.00726503	0.0953709	csw	apical (bona fide)
FBgn0026086	84.2914	0.930043	0.346687	2.68266	0.00730399	0.0955212	Adar	apical (bona fide)
FBgn0034734	125.63	0.825594	0.30789	2.68146	0.00733018	0.0956818	CG4554	apical (bona fide)
FBgn0034062	71.8316	1.02228	0.381577	2.67909	0.0073822	0.0957695	CG8388	apical (bona fide)
FBgn0035771	1606.3	0.414232	0.15468	2.67799	0.00740651	0.0957695	Sec63	apical (bona fide)
FBgn0263112	138.09	0.866509	0.323501	2.67854	0.00739447	0.0957695	Mitf	apical (bona fide)
FBgn0039889	71.18	0.933639	0.348823	2.67654	0.00743861	0.0960041	Arl4	apical (bona fide)
FBgn0020497	472.891	0.59236	0.22218	2.66612	0.00767318	0.0972165	emb	apical (bona fide)
FBgn0026239	522.386	0.510468	0.191383	2.66725	0.00764739	0.0972165	gukh	apical (bona fide)
FBgn0266667	112.11	1.0635	0.398382	2.66954	0.00759554	0.0972165	Exo70	apical (bona fide)
FBgn0038475	45.2369	1.08313	0.406557	2.66415	0.00771829	0.0975995	Keap1	apical (bona fide)
FBgn0030854	239.422	0.547474	0.205698	2.66154	0.00777839	0.0979316	CG8289	apical (bona fide)
FBgn0034068	257.792	0.722744	0.271815	2.65896	0.00783829	0.0983934	casp	apical (bona fide)
FBgn0027539	40.345	1.30647	0.491571	2.65775	0.00786653	0.098568	lili	apical (bona fide)
FBgn0000996	76.5734	1.37331	0.517133	2.65562	0.00791624	0.0988309	dup	apical (bona fide)
FBgn0051973	24.8833	1.921	0.72375	2.65424	0.00794884	0.099058	Cda5	apical (bona fide)
FBgn0016059	391.658	0.648161	0.244417	2.65187	0.00800481	0.0993954	Sema1b	apical (bona fide)
FBgn0034572	126.074	0.874627	0.32976	2.65231	0.00799428	0.0993954	CG9346	apical (bona fide)

## Sheet: basally_enriched_mRNAs
Flybase_ID	baseMean	log2FoldChange	lfcSE	stat	pvalue	padj	Gene symbol	type	smFISH performed
FBgn0283471	206.614	-5.77705	0.470445	-12.28	1.16062e-34	3.99197e-31	wupA	muscle contaminant
FBgn0004169	205.03	-3.86605	0.410986	-9.40678	5.11545e-21	1.17297e-17	up	muscle contaminant
FBgn0035917	95.3168	-4.45469	0.497514	-8.9539	3.43153e-19	4.72111e-16	Zasp66	muscle contaminant
FBgn0264695	152.64	-3.87058	0.436479	-8.86773	7.46536e-19	8.55904e-16	Mhc	muscle contaminant
FBgn0000044	885.054	-5.56641	0.651019	-8.5503	1.22772e-17	1.05569e-14	Act57B	muscle contaminant
FBgn0002773	472.762	-5.85055	0.683644	-8.55789	1.14954e-17	1.05569e-14	Mlc2	muscle contaminant
FBgn0259209	222.538	-7.6233	0.934311	-8.15927	3.37056e-16	2.57623e-13	Mlp60A	muscle contaminant
FBgn0038294	169.027	-3.44189	0.456674	-7.53687	4.81398e-14	2.75961e-11	Mf	muscle contaminant
FBgn0031908	63.5581	-4.36378	0.582151	-7.49597	6.58105e-14	3.23364e-11	CG5177	muscle contaminant
FBgn0031818	710.11	-1.33852	0.18268	-7.32712	2.35146e-13	1.01098e-10	CG9536	basal (bona fide)
FBgn0010424	196.615	-4.97259	0.69571	-7.14751	8.83639e-13	3.19924e-10	TpnC73F	muscle contaminant
FBgn0037835	31.5411	-8.38329	1.19727	-7.00203	2.52287e-12	8.67742e-10	CG14687	muscle contaminant
FBgn0053113	21654.6	-0.87616	0.13174	-6.65069	2.9172e-11	8.72496e-09	Rtnl1	basal (bona fide)
FBgn0034181	974.426	-0.965321	0.147186	-6.55852	5.43439e-11	1.49533e-08	CG8963	basal (bona fide)
FBgn0030318	574.012	-1.40788	0.22184	-6.34637	2.20461e-10	5.83289e-08	rho-4	basal (bona fide)
FBgn0038774	55.3263	-3.76299	0.604112	-6.22896	4.69536e-10	1.15355e-07	CG5023	muscle contaminant
FBgn0030309	57.3598	-3.77986	0.623014	-6.06705	1.30283e-09	2.80067e-07	CG1572	muscle contaminant
FBgn0003149	73.3858	-2.63825	0.442021	-5.96862	2.39263e-09	4.84085e-07	Prm	basal (bona fide)
FBgn0001308	375.755	-1.41787	0.237895	-5.96007	2.52136e-09	4.95555e-07	Khc	basal (bona fide)
FBgn0002789	209.123	-6.91597	1.17592	-5.88131	4.07038e-09	7.77781e-07	Mp20	muscle contaminant
FBgn0035871	1447.32	-0.82213	0.140693	-5.84344	5.11336e-09	9.50671e-07	BI-1	basal (bona fide)
FBgn0035388	273.273	-1.09567	0.189402	-5.7849	7.25572e-09	1.31348e-06	CG2162	basal (bona fide)
FBgn0038984	2155.58	-0.814847	0.142884	-5.70288	1.17803e-08	2.07787e-06	AdipoR	basal (bona fide)
FBgn0016075	435.658	-1.28185	0.228466	-5.6107	2.01515e-08	3.30053e-06	vkg	basal (bona fide)
FBgn0265434	2841.24	-0.899621	0.160227	-5.61466	1.96945e-08	3.30053e-06	zip	basal (bona fide)
FBgn0050122	356.936	-1.24074	0.225813	-5.49454	3.91733e-08	5.63063e-06	CG30122	basal (bona fide)
FBgn0085474	19.4575	-6.95734	1.26873	-5.4837	4.16527e-08	5.77884e-06	CG34445	muscle contaminant
FBgn0002772	193.953	-4.85967	0.901441	-5.39101	7.00643e-08	9.26869e-06	Mlc1	muscle contaminant
FBgn0003137	42.2069	-3.46745	0.65046	-5.33077	9.77947e-08	1.2693e-05	Ppn	muscle contaminant
FBgn0085475	24.4554	-5.55674	1.04468	-5.31907	1.04299e-07	1.32865e-05	CG34446	muscle contaminant
FBgn0261800	660.909	-0.795811	0.149958	-5.30691	1.11502e-07	1.39458e-05	LanB1	basal (bona fide)
FBgn0035726	1185.43	-0.906609	0.171951	-5.27249	1.34583e-07	1.65321e-05	CG9953	basal (bona fide)
FBgn0011296	20.9488	-6.32888	1.21913	-5.19133	2.08802e-07	2.35467e-05	l(2)efl	muscle contaminant
FBgn0010100	2698.63	-0.722938	0.140911	-5.13046	2.89038e-07	3.15602e-05	Acon	basal (bona fide)
FBgn0032477	276.185	-1.30894	0.258381	-5.06593	4.06415e-07	4.17273e-05	CG5287	basal (bona fide)
FBgn0039466	245.765	-1.46447	0.296026	-4.94709	7.5332e-07	7.04287e-05	CG5521	basal (bona fide)
FBgn0267350	213.553	-1.31875	0.266631	-4.94598	7.57628e-07	7.04287e-05	PI4KIIIalpha	basal (bona fide)
FBgn0004117	185.037	-5.29721	1.07673	-4.91974	8.66604e-07	7.8439e-05	Tm2	muscle contaminant
FBgn0010470	2994.95	-0.8685	0.177659	-4.88858	1.01567e-06	9.07377e-05	Fkbp14	basal (bona fide)
FBgn0028480	504.372	-0.923615	0.192059	-4.80901	1.51679e-06	0.000127244	CG17841	basal (bona fide)
FBgn0039529	73.2163	-5.92853	1.23981	-4.78181	1.73723e-06	0.000140593	CG5612	muscle contaminant
FBgn0008635	2817.81	-0.661294	0.140143	-4.7187	2.37357e-06	0.000183459	betaCOP	basal (bona fide)
FBgn0005391	543534	-0.823183	0.175696	-4.68526	2.79611e-06	0.000211367	Yp2	basal (bona fide)
FBgn0010423	94.1424	-5.50145	1.18689	-4.6352	3.56596e-06	0.000264912	TpnC47D	muscle contaminant
FBgn0027619	1875.68	-0.641022	0.140086	-4.57591	4.7416e-06	0.000336262	eIF3j	basal (bona fide)
FBgn0000046	24.434	-3.23627	0.708415	-4.56832	4.91651e-06	0.000341623	Act87E	muscle contaminant
FBgn0019982	422.164	-0.792978	0.17351	-4.57022	4.87216e-06	0.000341623	Gs1l	basal (bona fide)
FBgn0034230	211.989	-1.17395	0.259312	-4.52718	5.97762e-06	0.000403138	CG4853	basal (bona fide)
FBgn0034059	3193.69	-0.480053	0.107756	-4.45499	8.38969e-06	0.000539371	CG8320	basal (bona fide)
FBgn0086784	158.189	-1.36771	0.307816	-4.44328	8.85983e-06	0.000564322	stmA	basal (bona fide)
FBgn0024996	1102.72	-0.641649	0.145736	-4.40282	1.06853e-05	0.000654083	eIF2Bbeta	basal (bona fide)
FBgn0035947	2411.7	-0.549528	0.124927	-4.3988	1.08854e-05	0.000654083	Srp68	basal (bona fide)
FBgn0038877	118.726	-2.18838	0.497199	-4.40142	1.07543e-05	0.000654083	CG3308	basal (bona fide)
FBgn0035944	1440.78	-0.555204	0.126935	-4.37391	1.22041e-05	0.000711458	CG5021	basal (bona fide)
FBgn0037447	35.2527	-3.02339	0.693662	-4.35859	1.30903e-05	0.000756706	Neurochondrin	muscle contaminant
FBgn0263740	2388.53	-0.499105	0.121077	-4.12221	3.75255e-05	0.00189807	eIF2gamma	basal (bona fide)
FBgn0025864	206.66	-1.07949	0.26467	-4.07862	4.53047e-05	0.00225834	Crag	basal (bona fide)
FBgn0283535	2118.89	-0.504116	0.124212	-4.05851	4.9387e-05	0.00238656	Vha26	basal (bona fide)
FBgn0026376	283.706	-0.88399	0.217965	-4.05566	4.99933e-05	0.00238822	Rgl	basal (bona fide)
FBgn0000239	289.538	-1.01063	0.249572	-4.04945	5.1339e-05	0.00243559	bur	basal (bona fide)
FBgn0033751	327.871	-0.849405	0.211373	-4.0185	5.85687e-05	0.00274078	CG8818	basal (bona fide)
FBgn0038312	152.189	-1.06365	0.264657	-4.01896	5.84564e-05	0.00274078	Zip88E	basal (bona fide)
FBgn0002783	420.767	-0.712384	0.178082	-4.00032	6.32573e-05	0.00292543	mor	basal (bona fide)
FBgn0010441	172.504	-0.911967	0.228827	-3.98541	6.73649e-05	0.0030689	pll	basal (bona fide)
FBgn0025700	28337.9	-0.528999	0.133951	-3.94921	7.84104e-05	0.00343557	CG5885	basal (bona fide)
FBgn0032213	101.248	-1.35321	0.347674	-3.89218	9.93483e-05	0.00427136	CG5390	basal (bona fide)
FBgn0035630	5689.31	-0.500111	0.130347	-3.83678	0.000124659	0.00520198	CG10576	basal (bona fide)
FBgn0037199	921.357	-0.570305	0.148651	-3.83655	0.000124775	0.00520198	CG11137	basal (bona fide)
FBgn0033631	836.884	-0.664567	0.17338	-3.833	0.000126588	0.00524577	Sod3	basal (bona fide)
FBgn0038839	11.5819	-4.91664	1.28928	-3.81347	0.000137031	0.00557774	Ktl	muscle contaminant
FBgn0259977	21.2849	-2.69069	0.705888	-3.81178	0.000137969	0.00558287	Tdc1	basal (bona fide)
FBgn0001965	124.781	-1.25206	0.329998	-3.79414	0.000148156	0.0059254	Sos	basal (bona fide)
FBgn0033906	12600.5	-0.504991	0.133521	-3.7821	0.000155513	0.00618368	CG8331	basal (bona fide)
FBgn0027588	4519.99	-0.650265	0.172212	-3.77596	0.000159392	0.00628651	GCS2alpha	basal (bona fide)
FBgn0038424	272.996	-0.768622	0.204043	-3.76695	0.000165251	0.00645888	CG17565	basal (bona fide)
FBgn0028325	1331.18	-0.497868	0.134249	-3.70854	0.000208461	0.00783789	l(1)G0334	basal (bona fide)
FBgn0036999	297.061	-0.710402	0.191857	-3.70277	0.000213257	0.0079297	isoQC	basal (bona fide)
FBgn0035696	1128.97	-0.789412	0.214449	-3.68112	0.000232209	0.00854206	Best2	basal (bona fide)
FBgn0028671	948.015	-0.573398	0.155918	-3.67755	0.000235481	0.00861232	Vha100-1	basal (bona fide)
FBgn0010288	895.513	-0.550893	0.149979	-3.67314	0.000239591	0.00867446	Uch	basal (bona fide)
FBgn0052626	1482.73	-0.642304	0.176342	-3.64238	0.000270125	0.00967808	AMPdeam	basal (bona fide)
FBgn0011289	467.558	-0.772487	0.213378	-3.62028	0.000294285	0.0103285	TfIIA-L	basal (bona fide)
FBgn0039527	372.503	-0.990429	0.273543	-3.62074	0.000293764	0.0103285	CG5639	basal (bona fide)
FBgn0036515	1451.41	-0.535388	0.14802	-3.617	0.000298032	0.0104069	AIMP2	basal (bona fide)
FBgn0034936	547.237	-0.617436	0.170897	-3.61291	0.000302783	0.0105194	CG2970	basal (bona fide)
FBgn0015781	238.27	-0.817996	0.227041	-3.60285	0.000314748	0.0108617	P5cr	basal (bona fide)
FBgn0005666	236.239	-1.40436	0.392463	-3.57832	0.000345809	0.0116399	bt	basal (bona fide)
FBgn0037643	1740.58	-0.463091	0.129445	-3.57751	0.000346879	0.0116399	skap	basal (bona fide)
FBgn0010339	1289.98	-0.544164	0.152566	-3.56674	0.000361448	0.0120397	128up	basal (bona fide)
FBgn0266446	14.9536	-3.36522	0.943663	-3.56613	0.000362292	0.0120397	CG45076	muscle contaminant
FBgn0040227	4030.9	-0.393085	0.111017	-3.54077	0.000398957	0.0129454	eIF3d1	basal (bona fide)
FBgn0040340	17053.9	-0.525819	0.148743	-3.53508	0.00040765	0.0131654	TRAM	basal (bona fide)
FBgn0067864	603.573	-0.681144	0.193687	-3.51673	0.000436904	0.0139142	Patj	basal (bona fide)
FBgn0000253	4749.03	-0.470784	0.13494	-3.48883	0.000485143	0.0148558	Cam	basal (bona fide)
FBgn0033241	2429.27	-0.545256	0.156206	-3.49061	0.000481916	0.0148558	CG2915	basal (bona fide)
FBgn0035694	25.4005	-2.3213	0.665432	-3.48841	0.000485906	0.0148558	CG13299	basal (bona fide)
FBgn0029994	13.8257	-3.61304	1.04436	-3.45958	0.000541022	0.0159047	CG2254	muscle contaminant
FBgn0035438	1065.79	-0.463132	0.134142	-3.45254	0.000555333	0.016187	PHGPx	basal (bona fide)
FBgn0000360	783.289	-5.83551	1.69826	-3.43618	0.000589977	0.0169686	Cp38	muscle contaminant
FBgn0014163	101.442	-1.73968	0.509724	-3.41298	0.000642558	0.0178954	fax	basal (bona fide)
FBgn0028919	110.688	-1.09379	0.320709	-3.41054	0.000648342	0.0179837	CG16865	basal (bona fide)
FBgn0031771	1636.92	-0.472452	0.139172	-3.39474	0.000686939	0.0188265	ND-51	basal (bona fide)
FBgn0265356	13.9467	-3.30527	0.974214	-3.39276	0.000691927	0.018888	tn	muscle contaminant
FBgn0010282	1291.02	-0.441991	0.130881	-3.37705	0.00073267	0.0197349	TfIIFalpha	basal (bona fide)
FBgn0023094	489.025	-0.562675	0.16665	-3.37639	0.000734429	0.0197349	cyc	basal (bona fide)
FBgn0032524	504.78	-0.653751	0.194343	-3.3639	0.000768485	0.0203573	CG9267	basal (bona fide)
FBgn0039727	301.585	-0.733777	0.218072	-3.36483	0.000765903	0.0203573	Vps13B	basal (bona fide)
FBgn0034792	564.334	-0.586157	0.174425	-3.36051	0.000777994	0.0205051	YME1L	basal (bona fide)
FBgn0015546	14.1818	-2.63404	0.785606	-3.35288	0.000799756	0.0209982	spel1	basal (bona fide)
FBgn0001098	2144.47	-0.497061	0.149218	-3.3311	0.000865043	0.021958	Gdh	basal (bona fide)
FBgn0035294	134.141	-0.852732	0.256328	-3.32672	0.000878749	0.022224	Mfap1	basal (bona fide)
FBgn0016013	12.9065	-2.99803	0.902406	-3.32227	0.000892892	0.0224989	Faa	basal (bona fide)
FBgn0033468	1334.99	-0.482603	0.145742	-3.31136	0.000928446	0.0232247	CG1418	basal (bona fide)
FBgn0032298	299.512	-0.770179	0.23291	-3.30677	0.000943794	0.0234381	CG6724	basal (bona fide)
FBgn0034310	221.691	-0.895284	0.270704	-3.30724	0.000942198	0.0234381	Nup75	basal (bona fide)
FBgn0001197	2702.33	-0.522167	0.158391	-3.29671	0.000978261	0.0240338	His2Av	basal (bona fide)
FBgn0036614	176	-0.914384	0.277575	-3.29419	0.000987046	0.0241633	Golgin104	basal (bona fide)
FBgn0027524	537.317	-0.64549	0.196266	-3.28886	0.00100594	0.0243731	CG3909	basal (bona fide)
FBgn0033656	317.793	-0.756436	0.230005	-3.28878	0.00100623	0.0243731	S2P	basal (bona fide)
FBgn0034585	109.528	-1.06076	0.324691	-3.26699	0.00108697	0.0258729	Rbpn-5	basal (bona fide)
FBgn0038369	619.316	-0.560589	0.172176	-3.25591	0.00113028	0.0267189	Arpc3A	basal (bona fide)
FBgn0014141	254.706	-0.879271	0.270442	-3.25124	0.00114905	0.0269771	cher	basal (bona fide)
FBgn0034654	2945.75	-0.478138	0.147267	-3.24674	0.00116736	0.0273137	eIF3k	basal (bona fide)
FBgn0036133	595.991	-0.573346	0.177119	-3.23706	0.00120766	0.0279053	CG7638	basal (bona fide)
FBgn0039212	709.473	-0.579023	0.17896	-3.23548	0.00121438	0.0279389	Syx18	basal (bona fide)
FBgn0020278	609.901	-0.610601	0.189578	-3.22084	0.00127816	0.0292109	loco	basal (bona fide)
FBgn0250746	3155.11	-0.479986	0.149667	-3.20702	0.00134117	0.0301674	Prosbeta7	basal (bona fide)
FBgn0032160	1883.36	-0.422784	0.132203	-3.19798	0.00138392	0.0306108	CG4598	basal (bona fide)
FBgn0013749	2499.78	-0.408108	0.127836	-3.19244	0.00141074	0.0308258	Arf102F	basal (bona fide)
FBgn0037252	598.19	-0.53289	0.166888	-3.1931	0.00140752	0.0308258	CG14650	basal (bona fide)
FBgn0039737	1595.12	-0.418153	0.131144	-3.18851	0.00143008	0.0310333	CG7920	basal (bona fide)
FBgn0005648	678.941	-0.554117	0.174562	-3.17432	0.00150188	0.0321851	Pabp2	basal (bona fide)
FBgn0037955	1099.69	-0.501828	0.158054	-3.17504	0.00149817	0.0321851	CG6950	basal (bona fide)
FBgn0030556	489.395	-0.530988	0.167959	-3.16142	0.00157004	0.0331298	mRNA-cap	basal (bona fide)
FBgn0028691	1992.91	-0.40306	0.127682	-3.15674	0.00159541	0.0334599	Rpn9	basal (bona fide)
FBgn0038195	483.887	-0.545676	0.172847	-3.15699	0.00159407	0.0334599	CG3061	basal (bona fide)
FBgn0021875	136.179	-0.874098	0.27731	-3.15206	0.00162122	0.0338978	Zfrp8	basal (bona fide)
FBgn0038922	908.395	-0.5911	0.187817	-3.14721	0.00164839	0.0343613	Idh3b	basal (bona fide)
FBgn0027506	187.5	-0.817836	0.259951	-3.14611	0.00165458	0.0343862	EDTP	basal (bona fide)
FBgn0034405	322.95	-0.72823	0.231804	-3.14157	0.00168044	0.0346808	Jheh2	basal (bona fide)
FBgn0037633	16.3266	-2.54625	0.815319	-3.12301	0.00179014	0.0363135	CG9839	basal (bona fide)
FBgn0040512	5465.02	-0.404023	0.129478	-3.12039	0.0018061	0.0364345	zetaCOP	basal (bona fide)
FBgn0038491	202.814	-0.676596	0.218059	-3.10281	0.0019169	0.0384442	CG5292	basal (bona fide)
FBgn0031600	2479.55	-0.467015	0.150625	-3.10052	0.00193184	0.0385192	CG3652	basal (bona fide)
FBgn0041629	1252.42	-0.754225	0.243953	-3.09168	0.00199029	0.039456	Hexo2	basal (bona fide)
FBgn0036652	49.6886	-1.54447	0.50077	-3.08419	0.00204108	0.0401159	CG13032	basal (bona fide)
FBgn0261112	210.32	-0.818918	0.26548	-3.08467	0.00203775	0.0401159	APP-BP1	basal (bona fide)
FBgn0011274	27.5225	-1.97471	0.641519	-3.07817	0.00208275	0.0404724	Dif	basal (bona fide)
FBgn0038983	18255.6	-0.441078	0.143727	-3.06886	0.00214876	0.0415206	CG5326	basal (bona fide)
FBgn0000359	888.354	-4.03864	1.3173	-3.06585	0.00217051	0.0418234	Cp36	muscle contaminant
FBgn0037999	93.2765	-1.04199	0.339984	-3.06482	0.00217802	0.0418509	CG4860	basal (bona fide)
FBgn0038951	122.612	-1.04234	0.340575	-3.06054	0.00220935	0.0423346	CG5380	basal (bona fide)
FBgn0015218	3069.37	-0.374002	0.122254	-3.05921	0.00221918	0.0424035	eIF4E1	basal (bona fide)
FBgn0034033	179.587	-0.805477	0.263366	-3.05839	0.00222527	0.0424035	CG8204	basal (bona fide)
FBgn0029885	497.331	-0.590272	0.193391	-3.05221	0.00227161	0.0430479	CG3224	basal (bona fide)
FBgn0030342	136.426	-0.94108	0.308714	-3.04839	0.00230073	0.0434801	CG10347	basal (bona fide)
FBgn0026259	2174.84	-0.453505	0.149597	-3.0315	0.00243341	0.0451197	eIF5B	basal (bona fide)
FBgn0011016	21764	-0.430672	0.142431	-3.02372	0.00249688	0.046122	SsRbeta	basal (bona fide)
FBgn0001206	63.6356	-1.32936	0.441165	-3.01328	0.00258438	0.0468133	Hmr	basal (bona fide)
FBgn0015600	151.605	-0.751225	0.249387	-3.01229	0.00259286	0.0468133	toc	basal (bona fide)
FBgn0030718	1383.51	-0.484042	0.160572	-3.01448	0.00257417	0.0468133	ND-20	basal (bona fide)
FBgn0036462	323.451	-0.631964	0.20985	-3.0115	0.0025996	0.0468133	mRpL39	basal (bona fide)
FBgn0031817	54.3444	-1.23532	0.410755	-3.00744	0.00263458	0.0473193	CG9531	basal (bona fide)
FBgn0027084	635.649	-0.55629	0.185934	-2.99187	0.00277279	0.0491598	LysRS	basal (bona fide)
FBgn0034488	480.004	-0.642705	0.214978	-2.98964	0.00279307	0.0493921	CG11208	basal (bona fide)
FBgn0052521	203.588	-0.884583	0.296241	-2.98602	0.00282632	0.0497245	CG32521	basal (bona fide)
FBgn0267330	9992.15	-0.440109	0.147984	-2.97402	0.00293922	0.0514476	KdelR	basal (bona fide)
FBgn0069242	4743.43	-0.427068	0.143676	-2.97243	0.00295455	0.0515847	eca	basal (bona fide)
FBgn0015282	2523.47	-0.396402	0.133438	-2.97069	0.00297132	0.0516155	Rpt2	basal (bona fide)
FBgn0027055	435.703	-0.684753	0.230461	-2.97123	0.00296606	0.0516155	CSN3	basal (bona fide)
FBgn0037930	1002.83	-0.50379	0.169645	-2.96967	0.00298123	0.0516571	CG14715	basal (bona fide)
FBgn0027868	243.684	-0.748357	0.252608	-2.96252	0.0030513	0.0524221	Nup107	basal (bona fide)
FBgn0005632	569.296	-0.512383	0.173897	-2.94648	0.00321418	0.0545851	faf	basal (bona fide)
FBgn0035390	251.43	-0.6318	0.214419	-2.94657	0.00321318	0.0545851	scramb2	basal (bona fide)
FBgn0038947	6853.73	-0.411479	0.139685	-2.94576	0.00322162	0.0545851	Sar1	basal (bona fide)
FBgn0033235	426.599	-0.610924	0.20793	-2.93813	0.00330198	0.0554439	CG8728	basal (bona fide)
FBgn0266452	235.931	-0.629492	0.214322	-2.93713	0.00331261	0.0554439	CTPsyn	basal (bona fide)
FBgn0033635	199.623	-3.37554	1.15074	-2.93336	0.00335311	0.05585	Prip	muscle contaminant
FBgn0037374	835.678	-0.489297	0.166777	-2.93384	0.00334794	0.05585	jagn	basal (bona fide)
FBgn0037700	436.716	-0.556382	0.190257	-2.92437	0.00345152	0.0569725	CG8149	basal (bona fide)
FBgn0010222	513.856	-0.527858	0.180726	-2.92076	0.0034918	0.057003	Nmdmc	basal (bona fide)
FBgn0034537	173.498	-0.816747	0.279536	-2.92179	0.00348022	0.057003	DMAP1	basal (bona fide)
FBgn0034920	17.3616	-6.7875	2.3232	-2.92161	0.00348223	0.057003	CG5597	muscle contaminant
FBgn0036365	90.1302	-0.900779	0.308454	-2.9203	0.00349691	0.057003	cmb	basal (bona fide)
FBgn0262801	5418.19	-0.413741	0.141613	-2.92164	0.00348196	0.057003	twr	basal (bona fide)
FBgn0039735	3030.95	-0.623112	0.213492	-2.91867	0.00351529	0.0570322	Nph	basal (bona fide)
FBgn0020930	263.881	-0.652613	0.224692	-2.90447	0.00367872	0.0589881	Dgkepsilon	basal (bona fide)
FBgn0019957	1895.11	-0.447965	0.154933	-2.89135	0.00383596	0.0610823	ND-42	basal (bona fide)
FBgn0038808	2097.49	-0.445398	0.154608	-2.88082	0.00396641	0.0627239	Srp14	basal (bona fide)
FBgn0003302	63.3437	-1.18292	0.410856	-2.87917	0.00398728	0.0629093	rux	basal (bona fide)
FBgn0032229	767.055	-0.536396	0.18645	-2.87688	0.00401625	0.0632214	CG5045	basal (bona fide)
FBgn0039187	122.222	-0.864658	0.300867	-2.87389	0.00405455	0.0636786	CG6454	basal (bona fide)
FBgn0086362	171.622	-0.834297	0.29122	-2.86483	0.00417227	0.0649715	spn-F	basal (bona fide)
FBgn0039155	16.1997	-2.55978	0.894735	-2.86094	0.00422386	0.065589	Kal1	basal (bona fide)
FBgn0033879	2567.82	-0.476274	0.16693	-2.85313	0.00432906	0.0670712	CG6543	basal (bona fide)
FBgn0050423	1356.67	-0.462331	0.162213	-2.85015	0.00436992	0.0675521	CG30423	basal (bona fide)
FBgn0003607	816.254	-0.392463	0.13779	-2.84827	0.00439569	0.0677982	Su(var)205	basal (bona fide)
FBgn0037533	1365.31	-0.439218	0.154257	-2.84731	0.00440899	0.0678511	CD98hc	basal (bona fide)
FBgn0038692	151.669	-0.784862	0.276322	-2.84039	0.00450588	0.0688799	CG3773	basal (bona fide)
FBgn0039489	140.974	-0.689048	0.243235	-2.83285	0.00461345	0.0699136	CG5880	basal (bona fide)
FBgn0033734	357.105	-0.523258	0.184993	-2.82852	0.00467632	0.0700837	CG8520	basal (bona fide)
FBgn0051140	20.9831	-1.89059	0.668361	-2.82869	0.00467384	0.0700837	CG31140	basal (bona fide)
FBgn0002989	13.9327	-2.69652	0.956661	-2.81868	0.00482215	0.0714905	okr	basal (bona fide)
FBgn0086347	16.961	-2.73155	0.972466	-2.80889	0.00497129	0.0733852	Myo31DF	basal (bona fide)
FBgn0030734	3195.79	-0.357323	0.127692	-2.79831	0.00513707	0.075187	CG9911	basal (bona fide)
FBgn0028541	963.665	-0.539663	0.192975	-2.79654	0.00516531	0.0754398	TM9SF4	basal (bona fide)
FBgn0031824	56.3974	-1.1569	0.413976	-2.79461	0.00519623	0.0756981	CG9547	basal (bona fide)
FBgn0035725	70.2348	-1.09512	0.392989	-2.78664	0.00532575	0.0771281	Mis12	basal (bona fide)
FBgn0014023	628.686	-0.582508	0.209192	-2.78456	0.00536007	0.0774281	mRpL47	basal (bona fide)
FBgn0005198	134.507	-0.677118	0.243486	-2.78093	0.00542028	0.0780044	gig	basal (bona fide)
FBgn0031078	488.704	-0.557904	0.200733	-2.77933	0.00544704	0.0782258	Nup205	basal (bona fide)
FBgn0039348	696.434	-0.43449	0.156492	-2.77643	0.00549594	0.0787636	Npl4	basal (bona fide)
FBgn0010551	2315.22	-0.335535	0.121097	-2.77081	0.00559173	0.0794742	Phb2	basal (bona fide)
FBgn0283469	377.411	-0.544268	0.19667	-2.76742	0.00565027	0.0801406	Vps4	basal (bona fide)
FBgn0086691	529.038	-0.539961	0.195807	-2.75762	0.00582234	0.0819057	UK114	basal (bona fide)
FBgn0022160	88.8156	-1.03925	0.377008	-2.75656	0.00584128	0.0820044	Gpo-1	basal (bona fide)
FBgn0262608	77.0056	-4.1821	1.51853	-2.75404	0.00588649	0.0823031	CG43134	muscle contaminant
FBgn0259982	115.374	-0.934186	0.339627	-2.75063	0.00594813	0.0829964	l(2)35Cc	basal (bona fide)
FBgn0004456	243.277	-0.606297	0.220607	-2.74831	0.00599024	0.0833423	mew	basal (bona fide)
FBgn0023537	1669.46	-0.423709	0.154229	-2.74728	0.00600927	0.0833423	CG17896	basal (bona fide)
FBgn0038771	1226.02	-0.485555	0.176711	-2.74773	0.00600097	0.0833423	CG4390	basal (bona fide)
FBgn0010292	185.958	-0.947333	0.345067	-2.74536	0.00604444	0.0836613	bys	basal (bona fide)
FBgn0263979	773.642	-0.490143	0.17888	-2.74006	0.00614274	0.0846812	Caf1-55	basal (bona fide)
FBgn0011648	76.3365	-1.10524	0.404616	-2.73159	0.00630303	0.086544	Mad	basal (bona fide)
FBgn0035145	149.046	-0.804131	0.295153	-2.72446	0.00644073	0.0878557	MED14	basal (bona fide)
FBgn0037652	834.259	-0.600682	0.220956	-2.71856	0.00655676	0.0891383	CG11980	basal (bona fide)
FBgn0013987	365.003	-0.518266	0.191217	-2.71035	0.00672118	0.0905242	MAPk-Ak2	basal (bona fide)
FBgn0031495	404.523	-0.582924	0.215027	-2.71094	0.0067093	0.0905242	GABPI	basal (bona fide)
FBgn0037491	185.237	-0.677007	0.249801	-2.71019	0.00672451	0.0905242	CG1227	basal (bona fide)
FBgn0039215	158.478	-0.717647	0.264603	-2.71216	0.00668459	0.0905242	CG6695	basal (bona fide)
FBgn0033075	251.812	-0.809686	0.299066	-2.70738	0.00678161	0.0909371	Pld	basal (bona fide)
FBgn0036423	36.2215	-1.22808	0.454929	-2.6995	0.00694446	0.0927591	CG3919	basal (bona fide)
FBgn0036695	732.263	-0.52787	0.195756	-2.69657	0.00700581	0.0928891	Papst2	basal (bona fide)
FBgn0000181	6907.37	-0.389617	0.145017	-2.6867	0.00721625	0.0951788	bic	basal (bona fide)
FBgn0031374	700.86	-0.606043	0.225814	-2.68382	0.00727863	0.0953709	Wdr62	basal (bona fide)
FBgn0036173	473.693	-0.514337	0.191608	-2.68431	0.00726786	0.0953709	CG7394	basal (bona fide)
FBgn0037879	101.797	-1.09607	0.409112	-2.67913	0.00738131	0.0957695	scpr-C	basal (bona fide)
FBgn0259705	196.855	-0.691943	0.258213	-2.67974	0.00736795	0.0957695	CG42359	basal (bona fide)
FBgn0000299	36.8309	-1.58273	0.59347	-2.66691	0.00765511	0.0972165	Col4a1	basal (bona fide)
FBgn0028737	17589.5	-0.337248	0.126404	-2.66802	0.00762986	0.0972165	eEF1beta	basal (bona fide)
FBgn0030851	86.4461	-0.880568	0.330284	-2.66609	0.00767387	0.0972165	CG8326	basal (bona fide)
FBgn0031061	262.62	-0.578212	0.21683	-2.66666	0.00766094	0.0972165	CG14232	basal (bona fide)
FBgn0034744	567.024	-0.522615	0.195793	-2.66923	0.00760261	0.0972165	Vps20	basal (bona fide)
FBgn0039726	815.571	-0.419059	0.156983	-2.66945	0.00759755	0.0972165	eIF2Balpha	basal (bona fide)
FBgn0041186	106.126	-0.825507	0.309361	-2.66842	0.00762085	0.0972165	Slbp	basal (bona fide)
FBgn0029514	119.329	-0.728371	0.273573	-2.66243	0.00775781	0.0979192	312	basal (bona fide)
FBgn0002719	1229.94	-0.475767	0.178782	-2.66116	0.00778726	0.0979316	Men	basal (bona fide)
FBgn0037081	178.202	-0.70659	0.265984	-2.65651	0.0078954	0.0987499	barc	basal (bona fide)
FBgn0033566	165.773	-0.8061	0.304057	-2.65115	0.00802179	0.0994269	CG18004	basal (bona fide)

## Sheet: DEseq_all_genes
	baseMean	log2FoldChange	lfcSE	stat	pvalue	padj	symbol	sig
FBgn0000008	65.3622	0.886808	0.439635	2.01715	0.0436804	0.26779	a	Not sig
FBgn0000017	107.187	-0.39025	0.318628	-1.22478	0.220657	0.567919	Abl	Not sig
FBgn0000018	94.1409	-0.2888	0.325858	-0.886276	0.375469	0.707824	abo	Not sig
FBgn0000024	429.871	0.519414	0.502898	1.03284	0.301678	0.65076	Ace	Not sig
FBgn0000032	579.24	-0.196058	0.161688	-1.21257	0.225295	0.572966	Acph-1	Not sig
FBgn0000042	17776.7	0.210531	0.162935	1.29211	0.196318	0.539678	Act5C	Not sig
FBgn0000043	5194.28	-0.0797635	0.148558	-0.536919	0.591324	0.842352	Act42A	Not sig
FBgn0000044	885.054	-5.56641	0.651019	-8.5503	1.22772e-17	1.05569e-14	Act57B	sig_basal_contaminant
FBgn0000046	24.434	-3.23627	0.708415	-4.56832	4.91651e-06	0.000341623	Act87E	sig_basal_contaminant
FBgn0000052	203.309	-0.575395	0.252675	-2.27721	0.0227734	0.188095	ade2	Not sig
FBgn0000053	280.634	-0.079324	0.185927	-0.42664	0.669642	0.879936	ade3	Not sig
FBgn0000057	189.203	0.270339	0.24644	1.09698	0.272652	0.622287	adp	Not sig
FBgn0000064	2734.14	-0.303578	0.173359	-1.75115	0.0799203	0.36098	Ald	Not sig
FBgn0000077	100.068	0.0379682	0.351655	0.10797	0.91402	0.976077	amx	Not sig
FBgn0000083	492.045	-0.477014	0.191609	-2.48952	0.0127915	0.133525	AnxB9	Not sig
FBgn0000084	231.324	-0.0135985	0.209673	-0.0648555	0.948289	0.985986	AnxB10	Not sig
FBgn0000097	878.626	0.316575	0.155113	2.04094	0.0412569	0.259658	aop	Not sig
FBgn0000100	40788.4	-0.0640637	0.144378	-0.443722	0.657243	0.87308	RpLP0	Not sig
FBgn0000108	13.7183	0.536792	1.00409	0.534606	0.592923	0.843407	Appl	Not sig
FBgn0000109	457.336	-0.268006	0.164934	-1.62492	0.104179	0.409753	Aprt	Not sig
FBgn0000114	66.5781	0.75038	0.511245	1.46775	0.142172	0.46705	bru1	Not sig
FBgn0000115	1197.07	-0.309425	0.158346	-1.95411	0.0506881	0.288407	Arl1	Not sig
FBgn0000116	2288.42	0.495444	0.256004	1.9353	0.052954	0.295914	Argk	Not sig
FBgn0000117	1254.55	0.0865245	0.171554	0.504357	0.61401	0.854561	arm	Not sig
FBgn0000119	68.1183	0.60087	0.400528	1.50019	0.133564	0.456239	arr	Not sig
FBgn0000139	160.187	-0.192637	0.298924	-0.644434	0.519294	0.799334	ash2	Not sig
FBgn0000140	11.6939	2.944	1.11232	2.64671	0.00812782	0.100379	asp	Not sig
FBgn0000146	12.3957	0.792376	0.766786	1.03337	0.301429	0.65076	aub	Not sig
FBgn0000150	40467.9	-0.21288	0.148583	-1.43273	0.151935	0.481642	awd	Not sig
FBgn0000163	113.466	0.922141	0.329129	2.80176	0.00508244	0.0746347	baz	adj-p < 0.1
FBgn0000173	2304.27	0.134078	0.139674	0.959931	0.33709	0.680411	ben	Not sig
FBgn0000180	714.201	0.676294	0.269346	2.51087	0.0120433	0.128047	bib	Not sig
FBgn0000181	6907.37	-0.389617	0.145017	-2.6867	0.00721625	0.0951788	bic	adj-p < 0.1
FBgn0000183	166.282	1.89081	0.278447	6.79054	1.11717e-11	3.49318e-09	BicD	adj-p < 0.1
FBgn0000212	514.018	-0.439714	0.195954	-2.24396	0.0248347	0.197227	brm	Not sig
FBgn0000221	80.8911	0.0379544	0.394039	0.0963214	0.923265	0.977202	brn	Not sig
FBgn0000228	47.4783	1.79529	0.462023	3.88572	0.000102026	0.00433233	Bsg25D	adj-p < 0.1
FBgn0000229	292.875	0.209648	0.193877	1.08134	0.279545	0.630488	bsk	Not sig
FBgn0000239	289.538	-1.01063	0.249572	-4.04945	5.1339e-05	0.00243559	bur	adj-p < 0.1
FBgn0000244	15.5336	-2.13305	1.09934	-1.9403	0.052343	0.293932	by	Not sig
FBgn0000247	189.421	-0.359832	0.250476	-1.43659	0.150834	0.479789	ca	Not sig
FBgn0000250	319.546	-0.110834	0.222366	-0.49843	0.618181	0.855627	cact	Not sig
FBgn0000251	10.9881	1.56099	1.07884	1.44691	0.147921	0.476827	cad	Not sig
FBgn0000253	4749.03	-0.470784	0.13494	-3.48883	0.000485143	0.0148558	Cam	adj-p < 0.1
FBgn0000256	22.278	-0.15306	0.761413	-0.201021	0.840682	0.953616	capu	Not sig
FBgn0000257	142.965	-0.560544	0.288889	-1.94034	0.0523379	0.293932	car	Not sig
FBgn0000259	1787.19	-0.0036122	0.147512	-0.0244875	0.980464	0.995391	CkIIbeta	Not sig
FBgn0000261	487.659	-0.0253516	0.177852	-0.142543	0.886651	0.969584	Cat	Not sig
FBgn0000273	277.338	0.427924	0.259931	1.6463	0.0997025	0.400615	Pka-C1	Not sig
FBgn0000283	264.304	-0.0616712	0.211458	-0.291647	0.770557	0.929795	Cp190	Not sig
FBgn0000286	62.2369	-0.0472178	0.389511	-0.121223	0.903514	0.973504	Cf2	Not sig
FBgn0000289	619.823	0.310135	0.157272	1.97196	0.0486143	0.281518	cg	Not sig
FBgn0000299	36.8309	-1.58273	0.59347	-2.66691	0.00765511	0.0972165	Col4a1	adj-p < 0.1
FBgn0000307	248.735	0.269501	0.261463	1.03074	0.302662	0.651239	chif	Not sig
FBgn0000308	9833.3	-0.124101	0.155192	-0.799662	0.423906	0.738241	chic	Not sig
FBgn0000316	606.02	-0.019226	0.178351	-0.107799	0.914156	0.976077	cin	Not sig
FBgn0000317	872.78	0.493652	0.26556	1.85891	0.0630397	0.318626	ck	Not sig
FBgn0000318	1444.27	-0.37123	0.143251	-2.59147	0.00955681	0.11158	cl	Not sig
FBgn0000319	2160.74	-0.0133018	0.118959	-0.111818	0.910967	0.974883	Chc	Not sig
FBgn0000326	178.69	-0.338556	0.31072	-1.08958	0.275896	0.626	clt	Not sig
FBgn0000330	699.246	-0.279977	0.211592	-1.32319	0.185771	0.528023	cm	Not sig
FBgn0000339	759.862	0.390362	0.156137	2.50012	0.0124152	0.130988	cni	Not sig
FBgn0000352	38.8513	-0.24105	0.541099	-0.445483	0.655971	0.872978	cos	Not sig
FBgn0000357	17.4121	0.167326	0.692567	0.241603	0.809088	0.942224	Cp18	Not sig
FBgn0000359	888.354	-4.03864	1.3173	-3.06585	0.00217051	0.0418234	Cp36	sig_basal_contaminant
FBgn0000360	783.289	-5.83551	1.69826	-3.43618	0.000589977	0.0169686	Cp38	sig_basal_contaminant
FBgn0000370	777.435	0.23255	0.204963	1.13459	0.256546	0.608335	crc	Not sig
FBgn0000376	73.0116	0.415481	0.390615	1.06366	0.287484	0.636293	crm	Not sig
FBgn0000377	191.121	0.261113	0.315525	0.827551	0.407925	0.728104	crn	Not sig
FBgn0000382	130.446	0.770636	0.287075	2.68445	0.00726503	0.0953709	csw	adj-p < 0.1
FBgn0000384	54.1674	0.943797	0.420093	2.24664	0.024663	0.197046	cta	Not sig
FBgn0000394	28.5091	-0.691215	0.492259	-1.40417	0.160268	0.493724	cv	Not sig
FBgn0000404	79.0346	1.38323	0.413194	3.34766	0.000814984	0.0213166	CycA	adj-p < 0.1
FBgn0000405	105.213	1.89673	0.885121	2.1429	0.0321207	0.224844	CycB	Not sig
FBgn0000412	789.597	0.647186	0.17408	3.71774	0.000201009	0.00768191	D1	adj-p < 0.1
FBgn0000414	13.1693	0.410437	0.898143	0.456984	0.647682	0.870299	Dab	Not sig
FBgn0000416	5135.89	0.168603	0.164255	1.02647	0.304669	0.652988	Sap-r	Not sig
FBgn0000426	881.07	-0.282369	0.190625	-1.48128	0.138532	0.461476	SmF	Not sig
FBgn0000427	101514	0.0605417	0.213086	0.284118	0.77632	0.931177	2001-12-01	Not sig
FBgn0000447	702.497	-0.383531	0.161862	-2.36949	0.0178124	0.165199	Dhod	Not sig
FBgn0000448	12.989	1.11247	0.75234	1.47867	0.139228	0.462246	Hr3	Not sig
FBgn0000449	158.288	0.16053	0.365887	0.438742	0.660848	0.874672	dib	Not sig
FBgn0000454	38.2575	-0.792453	0.494551	-1.60237	0.109074	0.416383	Dip-B	Not sig
FBgn0000455	234.61	-0.202842	0.233872	-0.867321	0.385766	0.715279	Dip-C	Not sig
FBgn0000463	44.1633	-0.644582	0.480713	-1.34089	0.179957	0.519917	Dl	Not sig
FBgn0000464	54.4091	0.175146	0.384977	0.454953	0.649143	0.870381	Lar	Not sig
FBgn0000479	41.688	0.130266	0.500048	0.260508	0.794472	0.937101	dnc	Not sig
FBgn0000482	145.639	0.094855	0.315243	0.300895	0.763495	0.92742	dor	Not sig
FBgn0000489	369.128	0.949627	0.180903	5.24938	1.52616e-07	1.84183e-05	Pka-C3	adj-p < 0.1
FBgn0000499	41.2516	0.456222	0.449481	1.015	0.310107	0.656876	dsh	Not sig
FBgn0000504	73.4091	1.46513	0.608088	2.40941	0.0159784	0.153728	dsx	Not sig
FBgn0000520	94.4751	0.0401931	0.280767	0.143154	0.886168	0.969304	dwg	Not sig
FBgn0000524	164.174	0.402745	0.285989	1.40825	0.159056	0.491791	dx	Not sig
FBgn0000535	18.9303	0.292078	0.826281	0.353485	0.723725	0.906176	eag	Not sig
FBgn0000536	49.91	1.00439	0.458532	2.19044	0.0284922	0.209399	eas	Not sig
FBgn0000541	271.992	0.0948878	0.253894	0.37373	0.708605	0.900248	E(bx)	Not sig
FBgn0000542	30.7063	0.782074	0.729487	1.07209	0.283681	0.633173	ec	Not sig
FBgn0000543	123.404	-0.337244	0.274261	-1.22964	0.21883	0.566203	ecd	Not sig
FBgn0000546	561.309	0.115767	0.174423	0.663716	0.506872	0.792659	EcR	Not sig
FBgn0000547	162.17	-0.272432	0.25149	-1.08327	0.278687	0.6296	ed	Not sig
FBgn0000557	12.1913	-0.123345	0.811677	-0.151963	0.879216	0.967842	eEF1alpha2	Not sig
FBgn0000559	32041.8	-0.216095	0.124546	-1.73506	0.0827307	0.367361	eEF2	Not sig
FBgn0000562	260.785	1.28677	0.231678	5.55414	2.78982e-08	4.36163e-06	egl	adj-p < 0.1
FBgn0000565	275.949	-0.0344314	0.227657	-0.151243	0.879784	0.967842	Eip71CD	Not sig
FBgn0000566	1481.35	-0.146087	0.160557	-0.909879	0.362886	0.697803	Eip55E	Not sig
FBgn0000567	285.804	0.774073	0.22848	3.38793	0.000704229	0.0191478	Eip74EF	adj-p < 0.1
FBgn0000568	1744.03	0.320645	0.183499	1.74739	0.0805695	0.362288	Eip75B	Not sig
FBgn0000575	1322.2	-0.0190095	0.141092	-0.134732	0.892824	0.970063	emc	Not sig
FBgn0000578	601.693	1.14478	0.307554	3.72223	0.000197474	0.00758894	ena	adj-p < 0.1
FBgn0000579	4767.41	-0.0878619	0.161882	-0.542753	0.5873	0.840449	Eno	Not sig
FBgn0000581	248.631	0.359566	0.203126	1.77017	0.0766992	0.354201	E(Pc)	Not sig
FBgn0000588	31.6428	0.251045	0.542232	0.462985	0.643375	0.869044	esc	Not sig
FBgn0000611	288.484	-0.0127553	0.261396	-0.048797	0.961081	0.989726	exd	Not sig
FBgn0000615	44.1472	0.16487	0.765441	0.215392	0.829462	0.949553	exu	Not sig
FBgn0000617	184.639	0.96934	0.259429	3.73644	0.000186642	0.007213	e(y)1	adj-p < 0.1
FBgn0000618	276.32	0.128529	0.201662	0.63735	0.523897	0.801723	e(y)2	Not sig
FBgn0000625	12.7729	-0.0615376	1.06688	-0.0576801	0.954003	0.988289	eyg	Not sig
FBgn0000629	182.63	-0.0850438	0.335188	-0.25372	0.799712	0.938146	E(z)	Not sig
FBgn0000633	11.7864	1.22665	0.922292	1.33	0.183517	0.524476	CG17716	Not sig
FBgn0000635	245.209	0.432289	0.266545	1.62183	0.104841	0.411102	Fas2	Not sig
FBgn0000636	214.628	0.0819004	0.306442	0.267262	0.789267	0.934809	Fas3	Not sig
FBgn0000644	59.3884	-0.472836	0.553386	-0.854442	0.39286	0.719895	Fcp3C	Not sig
FBgn0000662	577.975	0.211956	0.17534	1.20883	0.226729	0.574676	fl(2)d	Not sig
FBgn0000667	410.721	0.215638	0.21974	0.981332	0.326429	0.669301	Actn	Not sig
FBgn0000709	87.7817	0.363178	0.37664	0.964258	0.334916	0.678261	fliI	Not sig
FBgn0000711	112.075	-0.00098637	0.319332	-0.00308886	0.997535	0.999424	flw	Not sig
FBgn0000719	27.6167	0.791716	0.635741	1.24534	0.213005	0.560763	fog	Not sig
FBgn0000721	304.845	-0.350975	0.255525	-1.37354	0.169583	0.507863	for	Not sig
FBgn0000723	323.503	-0.199456	0.212084	-0.940459	0.346982	0.686085	FER	Not sig
FBgn0000810	27.2739	1.11663	0.553354	2.01793	0.0435991	0.26779	fs(1)K10	Not sig
FBgn0000964	5823.15	0.155305	0.195731	0.793462	0.427509	0.741324	tj	Not sig
FBgn0000996	76.5734	1.37331	0.517133	2.65562	0.00791624	0.0988309	dup	adj-p < 0.1
FBgn0001075	21.9619	1.61483	0.631835	2.55577	0.0105952	0.118683	ft	Not sig
FBgn0001078	13.5906	-0.158889	0.775645	-0.204847	0.837692	0.952102	ftz-f1	Not sig
FBgn0001079	53.7287	-0.0915297	0.375648	-0.243658	0.807496	0.941328	fu	Not sig
FBgn0001084	67.2126	-0.0347911	0.428436	-0.0812049	0.935279	0.981957	fy	Not sig
FBgn0001085	32.0454	0.577383	0.578856	0.997454	0.318544	0.662213	fz	Not sig
FBgn0001087	362.13	0.427332	0.228732	1.86826	0.0617252	0.315261	g	Not sig
FBgn0001091	4419.29	-0.0941629	0.177678	-0.529964	0.596137	0.845261	Gapdh1	Not sig
FBgn0001092	2912.15	-0.0596927	0.158229	-0.377256	0.705984	0.898679	Gapdh2	Not sig
FBgn0001098	2144.47	-0.497061	0.149218	-3.3311	0.000865043	0.021958	Gdh	adj-p < 0.1
FBgn0001104	463.421	-0.208782	0.175833	-1.18739	0.235075	0.585505	Galphai	Not sig
FBgn0001105	1966.78	0.255652	0.143549	1.78095	0.0749212	0.348993	Gbeta13F	Not sig
FBgn0001108	238.496	-0.539154	0.248477	-2.16983	0.0300195	0.216088	DCTN1-p150	Not sig
FBgn0001120	49.6563	1.5537	0.573718	2.70813	0.0067664	0.0909103	gnu	adj-p < 0.1
FBgn0001122	52.8261	-0.235309	0.434165	-0.54198	0.587832	0.840511	Galphao	Not sig
FBgn0001123	168.6	0.134789	0.253466	0.531782	0.594877	0.844831	Galphas	Not sig
FBgn0001124	907.3	0.0174359	0.168482	0.103489	0.917575	0.976298	Got1	Not sig
FBgn0001125	1182.99	-0.0483182	0.147425	-0.327748	0.743102	0.917408	Got2	Not sig
FBgn0001128	672.6	0.166998	0.161721	1.03263	0.301777	0.65076	Gpdh	Not sig
FBgn0001133	162.38	0.148284	0.232398	0.638059	0.523435	0.801585	grau	Not sig
FBgn0001139	484.426	0.290331	0.188084	1.54362	0.12268	0.437624	gro	Not sig
FBgn0001142	47.1757	1.14089	0.435786	2.618	0.00884469	0.105998	Gs1	Not sig
FBgn0001149	1191.82	0.269567	0.275954	0.976852	0.328642	0.671282	GstD1	Not sig
FBgn0001168	73.2084	0.270694	0.4565	0.592977	0.553197	0.81999	h	Not sig
FBgn0001169	183.031	-0.0583773	0.338121	-0.172652	0.862925	0.962318	H	Not sig
FBgn0001179	201.778	0.135882	0.279852	0.485549	0.627287	0.860041	hay	Not sig
FBgn0001185	99.7481	1.42529	0.309063	4.61165	3.99477e-06	0.00028625	her	adj-p < 0.1
FBgn0001186	399.153	0.621607	0.19909	3.12224	0.00179482	0.0363135	Hex-A	adj-p < 0.1
FBgn0001189	144.681	0.0267141	0.272097	0.0981787	0.92179	0.976903	hfw	Not sig
FBgn0001197	2702.33	-0.522167	0.158391	-3.29671	0.000978261	0.0240338	His2Av	adj-p < 0.1
FBgn0001202	143.974	1.52797	0.321487	4.75281	2.00609e-06	0.000157772	hook	adj-p < 0.1
FBgn0001206	63.6356	-1.32936	0.441165	-3.01328	0.00258438	0.0468133	Hmr	adj-p < 0.1
FBgn0001215	954.397	0.229993	0.160408	1.4338	0.151628	0.480891	Hrb98DE	Not sig
FBgn0001217	159.187	0.139954	0.450982	0.310332	0.756308	0.923261	Hsc70-2	Not sig
FBgn0001218	26357.1	0.0892687	0.17469	0.511012	0.609343	0.853527	Hsc70-3	Not sig
FBgn0001220	865.83	-0.156242	0.157821	-0.989999	0.322175	0.666247	Hsc70-5	Not sig
FBgn0001222	199.012	1.27189	0.243782	5.21735	1.81502e-07	2.11899e-05	Hsf	adj-p < 0.1
FBgn0001224	2226.36	0.865813	0.853948	1.01389	0.310633	0.657289	Hsp23	Not sig
FBgn0001225	4447.91	0.633404	0.704536	0.899038	0.368632	0.701435	Hsp26	Not sig
FBgn0001226	2891.39	0.779447	0.726525	1.07284	0.283342	0.633094	Hsp27	Not sig
FBgn0001229	626.089	0.613819	1.36084	0.451061	0.651946	0.871204	Hsp67Bc	Not sig
FBgn0001230	1133.85	0.730712	1.41226	0.517404	0.604874	0.849933	Hsp68	Not sig
FBgn0001233	4176.92	0.234738	0.211177	1.11157	0.266324	0.616526	Hsp83	Not sig
FBgn0001234	2958.15	0.689575	0.451721	1.52655	0.126872	0.445056	Hsromega	Not sig
FBgn0001235	14.6227	0.276525	0.781835	0.353687	0.723574	0.906176	hth	Not sig
FBgn0001247	556.202	-0.398514	0.168463	-2.36559	0.0180016	0.165996	Ide	Not sig
FBgn0001248	7506.52	0.0221476	0.411723	0.0537926	0.9571	0.989371	Idh	Not sig
FBgn0001250	25.754	-0.420448	0.629651	-0.667748	0.504295	0.791142	if	Not sig
FBgn0001255	15.5262	-0.10544	0.671807	-0.15695	0.875285	0.967682	ImpE3	Not sig
FBgn0001257	717.158	1.09292	0.980429	1.11474	0.264963	0.615832	ImpL2	Not sig
FBgn0001263	12.6668	-0.0332248	0.904698	-0.0367248	0.970704	0.992259	inaD	Not sig
FBgn0001276	121.309	0.12394	0.269591	0.459731	0.645709	0.869584	ix	Not sig
FBgn0001280	797.295	-0.274849	0.14813	-1.85545	0.0635313	0.320281	janA	Not sig
FBgn0001291	250.189	-0.399406	0.267092	-1.49539	0.134813	0.457085	Jra	Not sig
FBgn0001296	2138	0.101843	0.150001	0.678946	0.497172	0.786761	kar	Not sig
FBgn0001297	196.719	0.299358	0.223679	1.33834	0.180786	0.520653	kay	Not sig
FBgn0001301	98.5193	0.546064	0.44312	1.23232	0.217831	0.566097	kel	Not sig
FBgn0001308	375.755	-1.41787	0.237895	-5.96007	2.52136e-09	4.95555e-07	Khc	adj-p < 0.1
FBgn0001316	887.106	0.525135	0.163212	3.21751	0.00129309	0.0293571	klar	adj-p < 0.1
FBgn0001323	14.5285	0.64308	1.06968	0.601187	0.547715	0.816722	knrl	Not sig
FBgn0001324	97.6627	-0.450427	0.353491	-1.27422	0.202584	0.548652	kto	Not sig
FBgn0001330	58.4842	0.383903	0.486174	0.789642	0.429737	0.742108	kz	Not sig
FBgn0001341	97.0418	-0.16205	0.297652	-0.544427	0.586147	0.839608	l(1)1Bi	Not sig
FBgn0001404	308.589	-0.23628	0.235523	-1.00321	0.315757	0.660002	egh	Not sig
FBgn0001491	376.271	-0.101678	0.201637	-0.504264	0.614076	0.854561	l(1)10Bb	Not sig
FBgn0001565	155.315	-0.266242	0.255167	-1.0434	0.296763	0.646493	Hlc	Not sig
FBgn0001624	408.226	0.56713	0.188083	3.01533	0.00256704	0.0468133	dlg1	adj-p < 0.1
FBgn0001941	332.238	-0.239882	0.17859	-1.3432	0.179208	0.51972	ifc	Not sig
FBgn0001942	13218.9	-0.179743	0.142742	-1.25921	0.207955	0.554465	eIF4A	Not sig
FBgn0001961	1266.22	-0.301417	0.17072	-1.76557	0.0774682	0.355981	Arpc1	Not sig
FBgn0001965	124.781	-1.25206	0.329998	-3.79414	0.000148156	0.0059254	Sos	adj-p < 0.1
FBgn0001974	175.559	0.102396	0.313724	0.326387	0.744131	0.917855	l(2)35Bd	Not sig
FBgn0001977	426.063	-0.162301	0.188864	-0.859352	0.390146	0.718366	CIAPIN1	Not sig
FBgn0001978	269.915	-0.351766	0.217779	-1.61524	0.106259	0.413324	stc	Not sig
FBgn0001986	69.4616	0.170009	0.371502	0.457626	0.647221	0.870299	Mtr4	Not sig
FBgn0001987	152.149	-0.431841	0.359587	-1.20094	0.229776	0.578561	Gli	Not sig
FBgn0001989	1457.43	-0.195719	0.185182	-1.0569	0.290558	0.638374	ND-B17	Not sig
FBgn0001990	78.4467	-0.304531	0.360418	-0.844937	0.398146	0.723605	wek	Not sig
FBgn0001994	183.16	0.480771	0.240505	1.99901	0.0456075	0.273079	crp	Not sig
FBgn0001995	376.132	-0.341388	0.224584	-1.52009	0.128488	0.447528	mRpL4	Not sig
FBgn0002021	295.098	-0.303092	0.23335	-1.29887	0.193988	0.537689	l(2)37Bb	Not sig
FBgn0002022	1827.07	-0.191247	0.17973	-1.06408	0.287293	0.636076	Catsup	Not sig
FBgn0002031	1147.36	-0.194853	0.166474	-1.17047	0.241812	0.590077	l(2)37Cc	Not sig
FBgn0002036	33.6731	0.193166	0.723682	0.266921	0.78953	0.934959	CG10561	Not sig
FBgn0002044	669.796	-0.045439	0.168923	-0.268992	0.787935	0.934197	swm	Not sig
FBgn0002069	110.682	-0.284068	0.274606	-1.03446	0.300923	0.650394	AspRS	Not sig
FBgn0002121	162.846	0.464719	0.256895	1.80899	0.070453	0.338604	l(2)gl	Not sig
FBgn0002174	442.107	-0.0563924	0.191085	-0.295118	0.767904	0.929184	l(2)tid	Not sig
FBgn0002183	219.543	0.557688	0.298549	1.868	0.0617627	0.315261	dre4	Not sig
FBgn0002283	491.303	-0.430685	0.190281	-2.26341	0.0236101	0.1913	l(3)73Ah	Not sig
FBgn0002284	3402.65	-0.235815	0.147497	-1.59878	0.109869	0.418256	Prosbeta6	Not sig
FBgn0002354	109.953	-0.646878	0.40052	-1.6151	0.10629	0.413324	l(3)87Df	Not sig
FBgn0002413	68.6591	0.243247	0.386964	0.628603	0.529609	0.804795	dco	Not sig
FBgn0002431	978.914	0.323765	0.18731	1.72849	0.0839002	0.369257	hyd	Not sig
FBgn0002441	91.2449	-0.666762	0.408669	-1.63155	0.102775	0.406782	l(3)mbt	Not sig
FBgn0002466	13.1399	-1.0576	1.13199	-0.934281	0.350159	0.68857	sti	Not sig
FBgn0002521	32.9828	0.619758	0.504129	1.22936	0.218935	0.566203	pho	Not sig
FBgn0002524	208.571	0.248783	0.221954	1.12088	0.262341	0.612929	lace	Not sig
FBgn0002525	265.427	-0.466077	0.242514	-1.92186	0.0546239	0.30129	Lam	Not sig
FBgn0002526	1722.88	-0.144121	0.138986	-1.03695	0.29976	0.649259	LanA	Not sig
FBgn0002542	18.1548	1.626	0.850119	1.91268	0.0557891	0.3026	lds	Not sig
FBgn0002552	68.4115	0.796575	0.36353	2.19122	0.0284357	0.20921	lin	Not sig
FBgn0002564	15.5585	-0.0100149	0.967499	-0.0103513	0.991741	0.99694	Lsp1gamma	Not sig
FBgn0002566	119.933	0.607279	0.316801	1.91691	0.0552491	0.302113	lt	Not sig
FBgn0002567	226.026	0.0018286	0.284498	0.00642746	0.994872	0.998642	Rab32	Not sig
FBgn0002576	24.9115	0.147564	0.539193	0.273675	0.784334	0.932813	lz	Not sig
FBgn0002579	30289.9	-0.24313	0.155603	-1.5625	0.11817	0.432841	RpL36	Not sig
FBgn0002590	31507.3	-0.220815	0.136268	-1.62045	0.105135	0.411102	RpS5a	Not sig
FBgn0002593	56610.7	-0.110571	0.135482	-0.816127	0.414428	0.733592	RpLP1	Not sig
FBgn0002607	38126.9	-0.184154	0.1435	-1.2833	0.199388	0.543269	NA	Not sig
FBgn0002622	26425.6	-0.221498	0.14648	-1.51214	0.130497	0.451328	RpS3	Not sig
FBgn0002626	20474.3	-0.2414	0.169369	-1.4253	0.154072	0.485284	RpL32	Not sig
FBgn0002638	204.694	0.839782	0.237023	3.54304	0.000395548	0.0129454	Rcc1	adj-p < 0.1
FBgn0002641	34.7797	0.0627699	0.699042	0.0897942	0.928451	0.978222	mal	Not sig
FBgn0002643	158.918	-0.08616	0.320577	-0.268766	0.78811	0.934206	mam	Not sig
FBgn0002645	78.671	0.986885	0.40605	2.43045	0.01508	0.148715	Map205	Not sig
FBgn0002707	22.1103	-0.787072	0.578039	-1.36163	0.173316	0.511692	mei-9	Not sig
FBgn0002716	10.5232	0.67015	0.893035	0.750418	0.453003	0.759125	mei-W68	Not sig
FBgn0002719	1229.94	-0.475767	0.178782	-2.66116	0.00778726	0.0979316	Men	adj-p < 0.1
FBgn0002723	63.6026	-0.076685	0.490174	-0.156444	0.875683	0.967682	Met	Not sig
FBgn0002736	846.287	-0.185313	0.178055	-1.04076	0.297986	0.647046	mago	Not sig
FBgn0002772	193.953	-4.85967	0.901441	-5.39101	7.00643e-08	9.26869e-06	Mlc1	sig_basal_contaminant
FBgn0002773	472.762	-5.85055	0.683644	-8.55789	1.14954e-17	1.05569e-14	Mlc2	sig_basal_contaminant
FBgn0002774	93.4357	0.2596	0.310399	0.836343	0.402962	0.725648	mle	Not sig
FBgn0002775	161.755	-0.184397	0.281273	-0.655579	0.512095	0.796929	msl-3	Not sig
FBgn0002778	56.4452	-0.871379	0.609692	-1.42921	0.152943	0.4835	mnd	Not sig
FBgn0002780	1574.87	0.301162	0.208819	1.44222	0.149241	0.479247	mod	Not sig
FBgn0002781	854.996	-0.114691	0.200284	-0.572643	0.566887	0.82809	mod(mdg4)	Not sig
FBgn0002783	420.767	-0.712384	0.178082	-4.00032	6.32573e-05	0.00292543	mor	adj-p < 0.1
FBgn0002787	1301.84	-0.23921	0.179575	-1.33209	0.182832	0.523548	Rpn8	Not sig
FBgn0002789	209.123	-6.91597	1.17592	-5.88131	4.07038e-09	7.77781e-07	Mp20	sig_basal_contaminant
FBgn0002791	124.743	-0.0405131	0.388244	-0.10435	0.916892	0.976077	mr	Not sig
FBgn0002842	13.4991	-0.0440448	1.0125	-0.0435011	0.965302	0.990885	sa	Not sig
FBgn0002868	221.011	-0.396654	0.329942	-1.20219	0.229288	0.578392	MtnA	Not sig
FBgn0002872	75.855	0.755474	0.376998	2.00392	0.0450784	0.272531	mu2	Not sig
FBgn0002873	19.3827	1.70477	1.09446	1.55764	0.119319	0.433521	mud	Not sig
FBgn0002878	26.0159	0.929382	0.717726	1.2949	0.195355	0.538616	mus101	Not sig
FBgn0002887	21.9186	-0.419631	0.720104	-0.582737	0.560071	0.824465	mus201	Not sig
FBgn0002891	47.1564	-0.724362	0.484624	-1.49469	0.134996	0.457085	mus205	Not sig
FBgn0002899	31.7587	-0.0466338	0.613754	-0.0759812	0.939434	0.982598	mus301	Not sig
FBgn0002901	36.5709	1.03105	0.718177	1.43565	0.151102	0.479825	mus304	Not sig
FBgn0002905	36.7784	0.376701	0.492612	0.764702	0.444449	0.749967	mus308	Not sig
FBgn0002906	12.3064	0.292559	0.814815	0.35905	0.719558	0.904594	Blm	Not sig
FBgn0002914	227.857	-0.0312678	0.21669	-0.144297	0.885266	0.969131	Myb	Not sig
FBgn0002917	13.89	0.345301	0.941955	0.366579	0.713933	0.902618	na	Not sig
FBgn0002921	3515.9	0.258767	0.174772	1.48059	0.138715	0.461645	Atpalpha	Not sig
FBgn0002926	13905.2	0.363025	0.161677	2.24537	0.0247446	0.197078	ndl	Not sig
FBgn0002931	49.052	-0.623261	0.570904	-1.09171	0.274961	0.624861	net	Not sig
FBgn0002945	44.8572	-0.19977	0.542739	-0.368077	0.712816	0.902618	nkd	Not sig
FBgn0002962	10.6125	0.685329	1.20956	0.566594	0.57099	0.828488	nos	Not sig
FBgn0002973	101.284	0.559714	0.327274	1.71023	0.0872233	0.374772	numb	Not sig
FBgn0002989	13.9327	-2.69652	0.956661	-2.81868	0.00482215	0.0714905	okr	adj-p < 0.1
FBgn0003008	376.8	-0.0842255	0.170299	-0.494575	0.6209	0.857493	or	Not sig
FBgn0003015	112.045	1.26863	0.935573	1.35599	0.175102	0.513877	osk	Not sig
FBgn0003016	163.898	0.831189	0.355102	2.3407	0.0192476	0.170361	osp	Not sig
FBgn0003023	26.096	0.979683	0.779209	1.25728	0.208653	0.556111	otu	Not sig
FBgn0003028	11.3453	0.34976	0.978712	0.357367	0.720817	0.905208	ovo	Not sig
FBgn0003041	16.7572	0.21511	0.96669	0.222523	0.823907	0.947769	pbl	Not sig
FBgn0003042	37.3516	-0.0422685	0.465869	-0.0907305	0.927707	0.977981	Pc	Not sig
FBgn0003044	246.574	0.826288	0.291722	2.83245	0.00461931	0.0699136	Pcl	adj-p < 0.1
FBgn0003048	217.204	0.072724	0.267567	0.271797	0.785778	0.932813	pcx	Not sig
FBgn0003053	657.856	0.295717	0.150389	1.96635	0.0492587	0.284032	peb	Not sig
FBgn0003062	261.991	0.0531277	0.300406	0.176853	0.859624	0.961677	Fib	Not sig
FBgn0003071	189.151	0.159089	0.251728	0.63199	0.527393	0.804064	Pfk	Not sig
FBgn0003074	680.694	-0.182445	0.17458	-1.04505	0.296001	0.646204	Pgi	Not sig
FBgn0003076	778.849	-0.164267	0.162617	-1.01014	0.312427	0.658615	Pgm	Not sig
FBgn0003079	109.868	-0.927284	0.379025	-2.4465	0.0144251	0.14451	Raf	Not sig
FBgn0003082	21.3399	0.280576	1.74564	0.160729	0.872307	0.966591	phr	Not sig
FBgn0003089	650.46	-0.693428	0.492629	-1.40761	0.159247	0.491901	pip	Not sig
FBgn0003090	35.4406	1.43625	0.849864	1.68997	0.0910332	0.383477	pk	Not sig
FBgn0003091	329.396	0.413391	0.242271	1.70632	0.0879493	0.375845	Pkc53E	Not sig
FBgn0003093	139.873	0.656586	0.302762	2.16865	0.030109	0.2162	Pkc98E	Not sig
FBgn0003116	31.5287	0.341974	0.524034	0.65258	0.514027	0.797543	pn	Not sig
FBgn0003124	18.8973	1.27213	0.771716	1.64845	0.099261	0.40001	polo	Not sig
FBgn0003134	613.786	-0.201733	0.196211	-1.02814	0.303883	0.652235	Pp1alpha-96A	Not sig
FBgn0003137	42.2069	-3.46745	0.65046	-5.33077	9.77947e-08	1.2693e-05	Ppn	sig_basal_contaminant
FBgn0003139	654.892	-0.109423	0.15802	-0.692459	0.488649	0.782954	PpV	Not sig
FBgn0003141	1723.28	0.118175	0.142333	0.83027	0.406386	0.727056	pr	Not sig
FBgn0003149	73.3858	-2.63825	0.442021	-5.96862	2.39263e-09	4.84085e-07	Prm	adj-p < 0.1
FBgn0003159	64.7062	1.20745	0.379876	3.17854	0.00148017	0.0320191	CG2841	adj-p < 0.1
FBgn0003165	333.891	0.380408	0.258337	1.47253	0.140879	0.46455	pum	Not sig
FBgn0003169	241.478	0.270207	0.261219	1.03441	0.300946	0.650394	put	Not sig
FBgn0003175	308.832	0.109067	0.274627	0.397145	0.69126	0.891151	px	Not sig
FBgn0003189	78.867	0.0344414	0.468938	0.0734456	0.941452	0.983335	r	Not sig
FBgn0003204	336.666	0.0121928	0.227833	0.0535166	0.95732	0.989371	ras	Not sig
FBgn0003205	324.709	-0.452853	0.199979	-2.2645	0.0235434	0.1913	Ras85D	Not sig
FBgn0003206	117.569	-0.475965	0.358403	-1.32802	0.184173	0.525914	Ras64B	Not sig
FBgn0003209	42.4623	0.355944	0.457214	0.778505	0.436271	0.74602	raw	Not sig
FBgn0003210	477.354	0.109793	0.185702	0.591235	0.554363	0.820672	rb	Not sig
FBgn0003218	259.053	-0.373034	0.199708	-1.8679	0.0617761	0.315261	rdgB	Not sig
FBgn0003231	467.901	0.987673	0.228802	4.31672	1.58363e-05	0.000892933	ref(2)P	adj-p < 0.1
FBgn0003256	65.9636	0.800751	0.4232	1.89213	0.0584735	0.308939	rl	Not sig
FBgn0003257	178.953	-0.00736974	0.318956	-0.0231058	0.981566	0.995391	r-l	Not sig
FBgn0003261	1900.83	-0.0206888	0.122732	-0.168569	0.866135	0.963478	Rm62	Not sig
FBgn0003268	78.9284	0.778073	0.453251	1.71665	0.0860434	0.372728	rod	Not sig
FBgn0003274	55240.2	-0.0605092	0.132259	-0.457507	0.647306	0.870299	RpLP2	Not sig
FBgn0003275	1031.58	-0.273614	0.165799	-1.65028	0.0988865	0.398968	RpII18	Not sig
FBgn0003277	447.545	-0.141981	0.174586	-0.813247	0.416076	0.733725	RpII215	Not sig
FBgn0003278	58.0711	-0.274735	0.602504	-0.455989	0.648398	0.870364	RpI135	Not sig
FBgn0003279	29072.2	-0.193116	0.155191	-1.24437	0.213362	0.561082	RpL4	Not sig
FBgn0003301	15.0419	0.014139	0.865598	0.0163344	0.986968	0.996129	rut	Not sig
FBgn0003302	63.3437	-1.18292	0.410856	-2.87917	0.00398728	0.0629093	rux	adj-p < 0.1
FBgn0003310	75.2957	0.0344394	0.358633	0.0960297	0.923497	0.977202	S	Not sig
FBgn0003312	1024.41	-0.434084	0.205099	-2.11646	0.0343056	0.23123	sad	Not sig
FBgn0003317	94.8048	0.521606	0.336959	1.54798	0.121627	0.435378	sax	Not sig
FBgn0003321	223.707	0.420711	0.291966	1.44096	0.149596	0.479531	sbr	Not sig
FBgn0003328	101.989	-0.0466852	0.34045	-0.137128	0.89093	0.970063	scb	Not sig
FBgn0003330	132.521	0.154666	0.298408	0.518302	0.604248	0.849503	Sce	Not sig
FBgn0003334	75.9932	0.548765	0.514192	1.06724	0.285864	0.634886	Scm	Not sig
FBgn0003345	475.594	-0.102619	0.242787	-0.422669	0.672537	0.881541	sd	Not sig
FBgn0003346	274.394	-0.199326	0.28504	-0.699291	0.48437	0.780085	RanGAP	Not sig
FBgn0003353	11.9107	0.851425	1.09633	0.776611	0.437388	0.74684	sei	Not sig
FBgn0003360	44523.2	-0.289982	0.125485	-2.31089	0.0208389	0.178964	sesB	Not sig
FBgn0003366	44.9386	1.35521	0.659813	2.05394	0.0399817	0.253956	sev	Not sig
FBgn0003371	266.566	0.337267	0.24726	1.36402	0.172562	0.511692	sgg	Not sig
FBgn0003380	36.6306	0.219984	0.513397	0.428488	0.668296	0.878941	Sh	Not sig
FBgn0003382	16.224	1.90111	1.18807	1.60017	0.109561	0.417777	sha	Not sig
FBgn0003388	128.467	0.259975	0.285122	0.911802	0.361873	0.697803	shd	Not sig
FBgn0003391	323.859	0.46663	0.305293	1.52847	0.126397	0.444294	shg	Not sig
FBgn0003392	237.602	0.276792	0.268871	1.02946	0.303264	0.651516	shi	Not sig
FBgn0003396	254.534	0.324584	0.205137	1.58228	0.113586	0.424627	shn	Not sig
FBgn0003401	191.746	-0.413737	0.222356	-1.8607	0.0627869	0.318626	shu	Not sig
FBgn0003410	171.704	0.487173	0.250651	1.94363	0.0519403	0.292627	sina	Not sig
FBgn0003415	197.592	0.221647	0.248458	0.892093	0.372343	0.704115	skd	Not sig
FBgn0003416	62.3866	-0.426872	0.455063	-0.938049	0.348219	0.687149	sl	Not sig
FBgn0003423	615.367	-0.0422321	0.185052	-0.228217	0.819477	0.945678	slgA	Not sig
FBgn0003435	1062.84	-0.00550303	0.182121	-0.0302164	0.975894	0.994545	sm	Not sig
FBgn0003447	477.14	0.483376	0.194512	2.48507	0.0129527	0.134594	sn	Not sig
FBgn0003449	567.947	0.0129273	0.189579	0.0681898	0.945635	0.985203	snf	Not sig
FBgn0003459	17.0681	0.218369	0.680192	0.32104	0.74818	0.919985	stwl	Not sig
FBgn0003462	3915.12	-0.299955	0.152662	-1.96483	0.049434	0.284566	Sod1	Not sig
FBgn0003463	45.6802	-0.515392	0.503794	-1.02302	0.306297	0.653339	sog	Not sig
FBgn0003464	79.2966	-0.180186	0.398889	-0.45172	0.651471	0.871034	sol	Not sig
FBgn0003475	24.6007	0.823885	0.675398	1.21985	0.222521	0.569037	spir	Not sig
FBgn0003479	63.4978	-0.190416	0.3803	-0.500699	0.616583	0.854899	spn-A	Not sig
FBgn0003483	188.937	-0.376249	0.291789	-1.28945	0.19724	0.54121	spn-E	Not sig
FBgn0003486	1139.26	0.323477	0.240966	1.34241	0.179462	0.519842	spo	Not sig
FBgn0003502	208.723	1.4105	0.309842	4.55231	5.30595e-06	0.000364996	Btk29A	adj-p < 0.1
FBgn0003512	259.888	0.00758376	0.222332	0.0341102	0.972789	0.993293	Sry-delta	Not sig
FBgn0003514	2709.55	-0.02743	0.132494	-0.207028	0.835988	0.951458	sqh	Not sig
FBgn0003515	2259.53	0.74944	0.412765	1.81566	0.069423	0.336715	st	Not sig
FBgn0003517	44663.3	-0.105992	0.140052	-0.756806	0.449166	0.755271	sta	Not sig
FBgn0003520	170.178	0.210131	0.248575	0.845343	0.39792	0.723385	stau	Not sig
FBgn0003525	25.3265	0.493981	0.691205	0.714667	0.474815	0.774008	stg	Not sig
FBgn0003557	265.694	1.19252	0.596059	2.00067	0.0454275	0.273072	Su(dx)	Not sig
FBgn0003559	218.029	-0.412102	0.231971	-1.77652	0.0756466	0.351603	su(f)	Not sig
FBgn0003567	555.159	-0.509381	0.201596	-2.52674	0.0115126	0.124325	su(Hw)	Not sig
FBgn0003575	100.63	0.426691	0.322395	1.32351	0.185667	0.528023	su(sable)	Not sig
FBgn0003598	74.2405	-0.031517	0.422092	-0.0746687	0.940478	0.983065	Su(var)3-7	Not sig
FBgn0003607	816.254	-0.392463	0.13779	-2.84827	0.00439569	0.0677982	Su(var)205	adj-p < 0.1
FBgn0003612	395.898	0.168544	0.226747	0.743316	0.457291	0.761671	Su(var)2-10	Not sig
FBgn0003638	282.382	0.0944385	0.215938	0.437341	0.661864	0.874729	su(w[a])	Not sig
FBgn0003654	143.524	0.203801	0.280545	0.726447	0.467565	0.770497	sw	Not sig
FBgn0003655	24.8788	0.192939	0.743482	0.259507	0.795244	0.93723	swa	Not sig
FBgn0003656	208.105	0.181697	0.300633	0.604383	0.545589	0.815538	sws	Not sig
FBgn0003660	1539	-0.140844	0.148107	-0.950962	0.341624	0.683549	Syb	Not sig
FBgn0003676	2306.41	-0.201646	0.123331	-1.635	0.10205	0.405539	CCT1	Not sig
FBgn0003687	212.728	0.2144	0.252026	0.850707	0.394932	0.720429	Tbp	Not sig
FBgn0003714	832.53	-0.169296	0.179447	-0.94343	0.345461	0.685047	tko	Not sig
FBgn0003716	401.188	0.146304	0.260761	0.561064	0.574754	0.830709	tkv	Not sig
FBgn0003721	2243.42	-0.128205	0.15815	-0.810656	0.417563	0.734234	Tm1	Not sig
FBgn0003731	573.548	0.0432043	0.228333	0.189216	0.849924	0.955997	Egfr	Not sig
FBgn0003741	165.104	-0.228185	0.252693	-0.903011	0.36652	0.699581	tra	Not sig
FBgn0003742	214.218	-0.418655	0.224224	-1.86713	0.0618838	0.315261	tra2	Not sig
FBgn0003744	164.289	-0.627841	0.285875	-2.19621	0.0280772	0.208751	trc	Not sig
FBgn0003748	686.881	-0.310876	0.229227	-1.35619	0.175037	0.513877	Treh	Not sig
FBgn0003862	210.913	0.388128	0.231606	1.67581	0.0937747	0.3886	trx	Not sig
FBgn0003870	2313.11	0.215777	0.239109	0.902423	0.366832	0.699789	ttk	Not sig
FBgn0003882	91.8118	0.269954	0.306739	0.880078	0.378817	0.708698	tub	Not sig
FBgn0003884	22023.8	0.0517188	0.147837	0.349838	0.726461	0.907779	alphaTub84B	Not sig
FBgn0003885	903.997	-0.208098	0.419798	-0.495709	0.6201	0.856848	alphaTub84D	Not sig
FBgn0003888	3310.58	0.066234	0.238978	0.277156	0.781661	0.932813	betaTub60D	Not sig
FBgn0003890	711.255	0.567267	0.244611	2.31906	0.0203918	0.176004	betaTub97EF	Not sig
FBgn0003891	1146.88	0.821956	0.162129	5.06978	3.98276e-07	4.15112e-05	tud	adj-p < 0.1
FBgn0003892	55.0276	0.576608	0.450559	1.27976	0.200628	0.544857	ptc	Not sig
FBgn0003941	31628.6	-0.263934	0.150262	-1.75649	0.0790045	0.358108	RpL40	Not sig
FBgn0003942	43538.1	-0.168386	0.139624	-1.20599	0.227819	0.575531	RpS27A	Not sig
FBgn0003943	478.978	0.396634	0.188083	2.10882	0.0349597	0.233504	Ubi-p63E	Not sig
FBgn0003963	66.0246	0.291164	0.493799	0.58964	0.555432	0.820975	ush	Not sig
FBgn0003964	163.617	0.212168	0.293118	0.723833	0.469168	0.771893	usp	Not sig
FBgn0003969	112.502	0.344654	0.372438	0.9254	0.354758	0.69275	vap	Not sig
FBgn0003977	121.948	0.0875543	0.257089	0.34056	0.733435	0.911691	vir	Not sig
FBgn0003978	188.856	-0.428091	0.295653	-1.44795	0.14763	0.476336	vls	Not sig
FBgn0003979	949340	-0.114115	0.199602	-0.571712	0.567517	0.828337	Vm26Aa	Not sig
FBgn0003980	419066	-0.319718	0.228728	-1.39781	0.162171	0.49847	Vm26Ab	Not sig
FBgn0003983	1.21863e+06	-0.174872	0.188221	-0.929082	0.352846	0.691322	Vm34Ca	Not sig
FBgn0004003	4587.5	0.614745	0.155137	3.96261	7.41359e-05	0.0032902	wbl	adj-p < 0.1
FBgn0004045	156117	-0.229899	0.172616	-1.33185	0.182909	0.523548	Yp1	Not sig
FBgn0004047	255327	-0.417715	0.197853	-2.11124	0.0347519	0.233456	Yp3	Not sig
FBgn0004049	71.4686	0.940153	0.332758	2.82534	0.00472307	0.0703246	yrt	adj-p < 0.1
FBgn0004050	306.134	-0.0571995	0.217767	-0.262664	0.792809	0.936424	z	Not sig
FBgn0004055	20.2016	0.933474	0.753737	1.23846	0.215545	0.562622	uzip	Not sig
FBgn0004057	117.495	-0.496995	0.504467	-0.98519	0.324531	0.668613	Zw	Not sig
FBgn0004066	2244.31	-0.292981	0.14213	-2.06137	0.0392682	0.251514	Prosalpha4	Not sig
FBgn0004087	395.677	-0.426246	0.192618	-2.21292	0.0269035	0.205632	Dhfr	Not sig
FBgn0004101	77.9754	-0.144999	0.369666	-0.392244	0.694878	0.893208	bs	Not sig
FBgn0004103	2157.77	-0.146852	0.158029	-0.929272	0.352748	0.691322	Pp1-87B	Not sig
FBgn0004106	28.4642	-0.149439	0.618087	-0.241777	0.808953	0.942224	Cdk1	Not sig
FBgn0004107	105.199	-0.219322	0.36677	-0.597982	0.549852	0.817823	Cdk2	Not sig
FBgn0004117	185.037	-5.29721	1.07673	-4.91974	8.66604e-07	7.8439e-05	Tm2	sig_basal_contaminant
FBgn0004132	2618.02	-0.393485	0.159326	-2.46969	0.013523	0.138194	boca	Not sig
FBgn0004133	335.547	0.255285	0.236663	1.07869	0.280728	0.631087	blow	Not sig
FBgn0004167	302.853	-0.238086	0.294459	-0.808553	0.418773	0.734437	kst	Not sig
FBgn0004169	205.03	-3.86605	0.410986	-9.40678	5.11545e-21	1.17297e-17	up	sig_basal_contaminant
FBgn0004177	2428.42	0.0844113	0.11949	0.706427	0.479923	0.776615	mts	Not sig
FBgn0004179	350.568	-0.239232	0.189688	-1.26118	0.207243	0.554353	Csp	Not sig
FBgn0004198	15.2183	0.0683114	0.957195	0.0713662	0.943106	0.984466	ct	Not sig
FBgn0004227	315.174	0.0884677	0.202702	0.436443	0.662516	0.875046	nonA	Not sig
FBgn0004237	1264.11	-0.318114	0.147955	-2.15007	0.0315499	0.222369	Hrb87F	Not sig
FBgn0004242	13.4904	0.313731	0.883412	0.355135	0.722488	0.905929	Syt1	Not sig
FBgn0004244	25.1174	0.55278	0.660626	0.836751	0.402733	0.725648	Rdl	Not sig
FBgn0004359	18.0766	0.618115	0.746487	0.828032	0.407652	0.727985	T48	Not sig
FBgn0004362	712.358	0.073504	0.182984	0.401698	0.687907	0.888993	HmgD	Not sig
FBgn0004363	12239	-0.330239	0.129031	-2.55937	0.0104861	0.118447	porin	Not sig
FBgn0004364	1260.01	0.193866	0.229626	0.844266	0.398521	0.723823	18w	Not sig
FBgn0004367	31.4592	-0.0502702	0.968855	-0.0518863	0.958619	0.989371	mei-41	Not sig
FBgn0004368	273.36	-0.411382	0.284687	-1.44503	0.148449	0.47808	Ptp4E	Not sig
FBgn0004369	164.723	0.734315	0.311301	2.35886	0.0183311	0.16702	Ptp99A	Not sig
FBgn0004370	198.877	0.637767	0.244243	2.6112	0.00902247	0.10738	Ptp10D	Not sig
FBgn0004373	284.012	0.132914	0.244768	0.543018	0.587117	0.840362	fwd	Not sig
FBgn0004380	54.3553	0.802083	0.495143	1.6199	0.105253	0.411102	Klp64D	Not sig
FBgn0004381	26.8278	0.483158	0.757624	0.637727	0.523651	0.801585	Klp68D	Not sig
FBgn0004387	90.6158	1.12341	0.370282	3.03394	0.00241386	0.0451147	Klp98A	adj-p < 0.1
FBgn0004390	49.6286	0.883469	0.409038	2.15987	0.0307828	0.219995	RasGAP1	Not sig
FBgn0004391	115.246	-0.376965	0.291689	-1.29235	0.196234	0.539678	shtd	Not sig
FBgn0004395	98.28	0.208924	0.302137	0.691485	0.489261	0.783337	unk	Not sig
FBgn0004396	2103.86	0.73235	0.156227	4.68773	2.76246e-06	0.000211144	CrebA	adj-p < 0.1
FBgn0004397	24.8157	-0.142012	0.65107	-0.218121	0.827335	0.948771	Vinc	Not sig
FBgn0004400	15.8028	1.43134	0.996623	1.43619	0.150949	0.479789	rhi	Not sig
FBgn0004401	1683.41	0.128103	0.130866	0.978889	0.327635	0.670774	Pep	Not sig
FBgn0004403	12256.2	-0.0819747	0.142515	-0.575202	0.565155	0.826994	RpS14a	Not sig
FBgn0004404	3975.03	-0.14563	0.167436	-0.869766	0.384428	0.713731	RpS14b	Not sig
FBgn0004406	28.0142	-0.307258	0.562609	-0.546131	0.584976	0.838519	tam	Not sig
FBgn0004419	1352.94	-0.0534969	0.147459	-0.362793	0.71676	0.903866	me31B	Not sig
FBgn0004432	20569.9	-0.12444	0.116819	-1.06524	0.286766	0.635319	Cyp1	Not sig
FBgn0004435	27.7657	0.0490902	0.561233	0.0874684	0.930299	0.978836	Galphaq	Not sig
FBgn0004436	441.951	-0.120147	0.188407	-0.637699	0.52367	0.801585	Ubc6	Not sig
FBgn0004449	137.691	0.22058	0.797656	0.276535	0.782137	0.932813	Ten-m	Not sig
FBgn0004456	243.277	-0.606297	0.220607	-2.74831	0.00599024	0.0833423	mew	adj-p < 0.1
FBgn0004463	128.515	-0.0220798	0.284184	-0.0776953	0.93807	0.982562	RpIII128	Not sig
FBgn0004465	374.803	-0.078856	0.202935	-0.388577	0.697589	0.894115	Su(P)	Not sig
FBgn0004507	131.768	0.544665	0.335314	1.62434	0.104303	0.409999	GlyP	Not sig
FBgn0004509	299.607	0.0654054	0.241971	0.270303	0.786927	0.933323	Fur1	Not sig
FBgn0004510	73.2166	0.806545	0.368767	2.18714	0.0287325	0.210491	Ets97D	Not sig
FBgn0004513	25.6013	-0.176537	0.747251	-0.236248	0.81324	0.944023	Mdr65	Not sig
FBgn0004556	69.1822	0.195543	0.396692	0.492933	0.62206	0.858234	Dbp73D	Not sig
FBgn0004569	11.8115	0.265874	1.11189	0.23912	0.811012	0.942786	aos	Not sig
FBgn0004574	215.845	0.218312	0.240819	0.906542	0.364649	0.697803	Rop	Not sig
FBgn0004583	55.9355	0.879573	0.456489	1.92682	0.0540019	0.300064	ex	Not sig
FBgn0004584	77.2865	-0.398978	0.330787	-1.20615	0.227761	0.575531	Rrp1	Not sig
FBgn0004587	2521.06	-0.260743	0.137088	-1.90201	0.0571694	0.306387	B52	Not sig
FBgn0004595	41.1778	1.21157	0.511085	2.37059	0.0177595	0.165199	pros	Not sig
FBgn0004597	287.277	0.36833	0.22146	1.66319	0.0962743	0.393973	CycC	Not sig
FBgn0004598	229.249	0.11975	0.256743	0.46642	0.640915	0.868046	Fur2	Not sig
FBgn0004606	18.0896	-0.196301	0.625602	-0.313779	0.753689	0.922394	zfh1	Not sig
FBgn0004607	40.409	0.147843	0.617332	0.239487	0.810728	0.942786	zfh2	Not sig
FBgn0004611	69.6694	-0.0484451	0.412132	-0.117548	0.906426	0.97381	Plc21C	Not sig
FBgn0004636	2064.71	0.0185194	0.139292	0.132953	0.89423	0.970254	Rap1	Not sig
FBgn0004638	386.094	0.368462	0.170917	2.15579	0.0310999	0.221466	drk	Not sig
FBgn0004643	435.956	-0.00927434	0.21938	-0.0422752	0.966279	0.991332	Zw10	Not sig
FBgn0004646	2429.32	0.553193	0.182381	3.03317	0.00242002	0.0451147	ogre	adj-p < 0.1
FBgn0004647	551.502	0.140688	0.226571	0.620946	0.534635	0.807927	N	Not sig
FBgn0004648	318.789	0.351927	0.257222	1.36818	0.171254	0.510099	svr	Not sig
FBgn0004649	58.2547	2.37814	0.649936	3.65904	0.000253159	0.00911769	yl	adj-p < 0.1
FBgn0004652	32.2714	-1.044	0.667941	-1.56301	0.118051	0.432841	fru	Not sig
FBgn0004654	640.701	-0.0925494	0.162418	-0.56982	0.5688	0.828478	Pgd	Not sig
FBgn0004655	269.852	0.0824023	0.220649	0.373454	0.708811	0.900248	wapl	Not sig
FBgn0004656	575.6	0.396269	0.167193	2.37013	0.0177819	0.165199	fs(1)h	Not sig
FBgn0004657	803.263	0.0930705	0.161307	0.576977	0.563955	0.826228	mys	Not sig
FBgn0004687	2071.45	-0.0122533	0.166271	-0.0736946	0.941253	0.983277	Mlc-c	Not sig
FBgn0004698	26.3169	1.27272	0.57341	2.21956	0.0264484	0.204425	Xpc	Not sig
FBgn0004797	99.7736	0.38547	0.376542	1.02371	0.305972	0.653339	mdy	Not sig
FBgn0004811	140.579	-0.0718337	0.297979	-0.24107	0.809501	0.942341	fs(2)ltoPP43	Not sig
FBgn0004828	126.563	0.391708	0.304537	1.28624	0.198359	0.542453	His3.3B	Not sig
FBgn0004832	58.9411	-0.571176	0.372467	-1.53349	0.125155	0.442187	Xpac	Not sig
FBgn0004837	78.2538	0.0498749	0.358142	0.13926	0.889245	0.970063	Su(H)	Not sig
FBgn0004838	3925.4	0.439734	0.126488	3.47649	0.000508019	0.015395	Hrb27C	adj-p < 0.1
FBgn0004852	14.1753	0.388501	0.997733	0.389384	0.696992	0.893516	Ac76E	Not sig
FBgn0004855	397.173	-0.137168	0.205546	-0.667335	0.504558	0.791169	RpII15	Not sig
FBgn0004856	480.447	-0.220198	0.197545	-1.11468	0.26499	0.615832	Bx42	Not sig
FBgn0004858	25.8459	0.30194	0.753321	0.400812	0.688559	0.889168	elB	Not sig
FBgn0004859	93.466	0.675958	0.348088	1.94192	0.0521468	0.29355	ci	Not sig
FBgn0004860	61.5587	0.53174	0.493131	1.07829	0.280904	0.631118	ph-d	Not sig
FBgn0004861	83.8339	-0.265941	0.322548	-0.824502	0.409654	0.729466	ph-p	Not sig
FBgn0004864	306.549	0.120888	0.288155	0.419524	0.674833	0.882376	hop	Not sig
FBgn0004865	113.505	0.636311	0.358607	1.7744	0.0759972	0.352281	Eip78C	Not sig
FBgn0004867	48099.5	-0.112123	0.139809	-0.801972	0.422569	0.73778	RpS2	Not sig
FBgn0004868	8159.78	0.061614	0.15739	0.391474	0.695447	0.893208	Gdi	Not sig
FBgn0004872	69.3364	0.805715	1.4199	0.567443	0.570413	0.828488	piwi	Not sig
FBgn0004875	159.485	0.649825	0.251709	2.58165	0.00983284	0.114064	enc	Not sig
FBgn0004876	218.564	0.557393	0.32311	1.72509	0.0845116	0.370526	cdi	Not sig
FBgn0004882	15.8884	1.01803	0.91807	1.10888	0.267483	0.616741	orb	Not sig
FBgn0004888	2507.4	-0.127445	0.196416	-0.648852	0.516434	0.797582	Scsalpha	Not sig
FBgn0004889	253.587	0.429592	0.21755	1.97468	0.0483043	0.28127	tws	Not sig
FBgn0004893	214.718	-0.0732122	0.283744	-0.258022	0.79639	0.937603	bowl	Not sig
FBgn0004901	196.15	-0.144614	0.313583	-0.461168	0.644678	0.869217	Prat	Not sig
FBgn0004903	118.894	-0.247577	0.31927	-0.775445	0.438077	0.74684	Rb97D	Not sig
FBgn0004907	7062.84	-0.066193	0.10665	-0.620657	0.534826	0.807927	14-3-3zeta	Not sig
FBgn0004908	165.447	-0.288039	0.301848	-0.95425	0.339957	0.682628	Arl2	Not sig
FBgn0004910	27.6207	0.334354	0.577373	0.579095	0.562525	0.825077	Eip63F-1	Not sig
FBgn0004913	137.315	-0.12955	0.312482	-0.414585	0.678446	0.884468	Gnf1	Not sig
FBgn0004914	248.447	0.306867	0.280954	1.09223	0.274731	0.624752	Hnf4	Not sig
FBgn0004915	393.824	-0.517757	0.218614	-2.36836	0.0178671	0.165199	TfIIB	Not sig
FBgn0004921	1200.4	-0.158191	0.156394	-1.01149	0.311782	0.658615	Ggamma1	Not sig
FBgn0004924	1042.29	-0.0177761	0.157559	-0.112822	0.910172	0.974848	Top1	Not sig
FBgn0004926	5598.02	-0.290761	0.132219	-2.19909	0.0278717	0.208175	eIF2beta	Not sig
FBgn0004957	166.882	-0.0144758	0.319133	-0.0453599	0.96382	0.990622	por	Not sig
FBgn0004959	532.838	0.14818	0.306088	0.484108	0.628309	0.860041	phm	Not sig
FBgn0005198	134.507	-0.677118	0.243486	-2.78093	0.00542028	0.0780044	gig	adj-p < 0.1
FBgn0005278	456.142	-0.239119	0.212861	-1.12336	0.261286	0.612254	Sam-S	Not sig
FBgn0005322	573.95	0.250453	0.180637	1.3865	0.165595	0.502234	nmd	Not sig
FBgn0005355	377.121	-0.0438782	0.208135	-0.210816	0.833031	0.950458	Su(fu)	Not sig
FBgn0005386	179.084	0.30153	0.296743	1.01613	0.309568	0.656852	ash1	Not sig
FBgn0005390	19.3127	2.2444	1.10645	2.02847	0.0425118	0.263671	fs(1)M3	Not sig
FBgn0005391	543534	-0.823183	0.175696	-4.68526	2.79611e-06	0.000211367	Yp2	adj-p < 0.1
FBgn0005411	578.971	-0.156566	0.167073	-0.937112	0.348701	0.687704	U2af50	Not sig
FBgn0005427	323.572	0.354725	0.219392	1.61686	0.105909	0.412322	ewg	Not sig
FBgn0005533	19773.8	-0.215221	0.162468	-1.32469	0.185274	0.527524	RpS17	Not sig
FBgn0005536	132.927	-0.531296	0.324323	-1.63817	0.101386	0.404268	Mbs	Not sig
FBgn0005585	27474.6	-0.209153	0.164516	-1.27133	0.203612	0.549705	Calr	Not sig
FBgn0005593	35103.9	-0.305688	0.146037	-2.09323	0.0363288	0.239833	RpL7	Not sig
FBgn0005596	66.3581	1.252	0.414125	3.02324	0.00250087	0.046122	yem	adj-p < 0.1
FBgn0005612	198.283	0.355036	0.284485	1.248	0.212032	0.559705	Sox14	Not sig
FBgn0005614	49.0732	1.04964	0.432488	2.42698	0.0152252	0.1491	trpl	Not sig
FBgn0005616	28.0738	-0.465821	0.586294	-0.794519	0.426894	0.740818	msl-2	Not sig
FBgn0005617	78.567	0.360893	0.367623	0.981695	0.32625	0.669215	msl-1	Not sig
FBgn0005624	109.534	0.316116	0.279168	1.13235	0.257487	0.609448	Psc	Not sig
FBgn0005631	26.4843	0.071439	0.667179	0.107076	0.914729	0.976077	robo1	Not sig
FBgn0005632	569.296	-0.512383	0.173897	-2.94648	0.00321418	0.0545851	faf	adj-p < 0.1
FBgn0005638	209.755	0.481838	0.31831	1.51374	0.130092	0.450834	slbo	Not sig
FBgn0005640	189.71	0.198855	0.236117	0.84219	0.399682	0.724439	Eip63E	Not sig
FBgn0005642	132.525	-0.493821	0.309327	-1.59644	0.110392	0.419549	wdn	Not sig
FBgn0005648	678.941	-0.554117	0.174562	-3.17432	0.00150188	0.0321851	Pabp2	adj-p < 0.1
FBgn0005649	808.962	-0.250116	0.167517	-1.49307	0.135418	0.457085	Rox8	Not sig
FBgn0005655	550.983	-0.317791	0.46194	-0.687949	0.491485	0.783337	PCNA	Not sig
FBgn0005666	236.239	-1.40436	0.392463	-3.57832	0.000345809	0.0116399	bt	adj-p < 0.1
FBgn0005671	2359.5	-0.337544	0.146217	-2.30852	0.0209702	0.179197	Vha55	Not sig
FBgn0005672	84.3669	-0.512141	0.360737	-1.41971	0.155693	0.487046	spi	Not sig
FBgn0005674	1472.52	-0.14242	0.129103	-1.10315	0.269962	0.617848	GluProRS	Not sig
FBgn0005683	18.588	-0.920111	0.697359	-1.31942	0.187028	0.529016	pie	Not sig
FBgn0005694	357.012	-0.184828	0.195405	-0.945871	0.344215	0.684499	Aef1	Not sig
FBgn0005695	83.7977	0.489007	0.381849	1.28063	0.200324	0.544393	gcl	Not sig
FBgn0005696	13.4782	-0.766769	1.11836	-0.685616	0.492955	0.783965	DNApol-alpha73	Not sig
FBgn0005771	98.1162	0.213555	0.418411	0.510395	0.609775	0.853559	noc	Not sig
FBgn0005775	16.8788	-0.192512	0.809205	-0.237902	0.811957	0.943329	Con	Not sig
FBgn0005777	288.258	0.364721	0.20029	1.82096	0.0686125	0.334289	PpD3	Not sig
FBgn0008635	2817.81	-0.661294	0.140143	-4.7187	2.37357e-06	0.000183459	betaCOP	adj-p < 0.1
FBgn0010038	212.01	1.74071	0.79212	2.19753	0.0279826	0.20855	GstD2	Not sig
FBgn0010039	462.609	0.77165	0.315383	2.4467	0.0144169	0.14451	GstD3	Not sig
FBgn0010040	26.6064	-0.387933	0.543104	-0.714288	0.475049	0.774008	GstD4	Not sig
FBgn0010051	123.333	0.153908	0.340626	0.45184	0.651384	0.871034	Itp-r83A	Not sig
FBgn0010053	77.7786	-0.311038	0.499715	-0.622431	0.533659	0.807709	Jheh1	Not sig
FBgn0010078	32251.6	-0.156213	0.152994	-1.02104	0.307235	0.654057	RpL23	Not sig
FBgn0010100	2698.63	-0.722938	0.140911	-5.13046	2.89038e-07	3.15602e-05	Acon	adj-p < 0.1
FBgn0010113	43.1594	0.987633	0.686154	1.43937	0.150044	0.479789	hdc	Not sig
FBgn0010173	30.263	0.0132637	0.597333	0.0222049	0.982285	0.995485	RpA-70	Not sig
FBgn0010194	34.4107	0.836097	0.5283	1.58262	0.113508	0.424592	Wnt5	Not sig
FBgn0010198	15133.7	0.0804352	0.138714	0.579864	0.562006	0.825077	RpS15Aa	Not sig
FBgn0010213	1081.97	-0.212306	0.170734	-1.24349	0.213686	0.561691	Sod2	Not sig
FBgn0010215	247.28	0.585522	0.222268	2.6343	0.0084311	0.103199	alpha-Cat	Not sig
FBgn0010217	23728.6	-0.196185	0.120078	-1.6338	0.1023	0.405604	ATPsynbeta	Not sig
FBgn0010220	121.88	-0.0448873	0.366044	-0.122628	0.902402	0.973501	Dbp45A	Not sig
FBgn0010222	513.856	-0.527858	0.180726	-2.92076	0.0034918	0.057003	Nmdmc	adj-p < 0.1
FBgn0010223	24.4536	-0.455126	0.610665	-0.745295	0.456094	0.761158	Galphaf	Not sig
FBgn0010225	425.641	-0.53081	1.28312	-0.413688	0.679103	0.884714	Gel	Not sig
FBgn0010226	1054.61	-0.201839	0.21403	-0.943043	0.345659	0.685075	GstS1	Not sig
FBgn0010228	2959.97	-0.047552	0.153572	-0.30964	0.756835	0.923261	HmgZ	Not sig
FBgn0010235	249.437	-0.00732594	0.226756	-0.0323076	0.974227	0.993879	Klc	Not sig
FBgn0010238	23.605	1.44905	0.608508	2.38132	0.0172509	0.163007	Lac	Not sig
FBgn0010246	354.283	-0.0577946	0.246002	-0.234936	0.814259	0.944233	Myo61F	Not sig
FBgn0010247	84.7399	0.73873	0.378452	1.95198	0.0509405	0.289364	Parp	Not sig
FBgn0010258	22.9205	-0.65363	0.789516	-0.827887	0.407734	0.727985	Rbp4	Not sig
FBgn0010263	11.2953	-1.51375	0.922365	-1.64116	0.100765	0.403235	Rbp9	Not sig
FBgn0010265	29527.5	-0.243484	0.142662	-1.70672	0.0878734	0.375845	RpS13	Not sig
FBgn0010269	252.483	-0.316081	0.26045	-1.2136	0.224902	0.572966	Dsor1	Not sig
FBgn0010278	321.476	0.242852	0.271037	0.89601	0.370247	0.702176	Ssrp	Not sig
FBgn0010280	272.669	-0.380601	0.226267	-1.68209	0.0925517	0.385535	Taf4	Not sig
FBgn0010282	1291.02	-0.441991	0.130881	-3.37705	0.00073267	0.0197349	TfIIFalpha	adj-p < 0.1
FBgn0010287	72.2081	0.187653	0.408682	0.459166	0.646115	0.869776	Trf	Not sig
FBgn0010288	895.513	-0.550893	0.149979	-3.67314	0.000239591	0.00867446	Uch	adj-p < 0.1
FBgn0010292	185.958	-0.947333	0.345067	-2.74536	0.00604444	0.0836613	bys	adj-p < 0.1
FBgn0010300	575.709	0.723729	0.211754	3.41778	0.000631347	0.0177993	brat	adj-p < 0.1
FBgn0010303	305.672	0.0399207	0.202489	0.197149	0.843711	0.954708	hep	Not sig
FBgn0010309	46.8763	-0.305247	0.443985	-0.687515	0.491758	0.783337	pigeon	Not sig
FBgn0010313	788.192	0.0946136	0.170825	0.553862	0.579673	0.834798	corto	Not sig
FBgn0010315	185.246	0.122301	0.265315	0.460964	0.644824	0.869243	CycD	Not sig
FBgn0010316	29.4494	-0.130552	0.663425	-0.196785	0.843996	0.954708	dap	Not sig
FBgn0010317	12.6997	1.69335	1.00781	1.68024	0.0929112	0.386185	CycJ	Not sig
FBgn0010328	247.997	0.342754	0.260132	1.31761	0.187633	0.529854	woc	Not sig
FBgn0010333	1309.23	-0.0211233	0.138416	-0.152607	0.878708	0.967842	Rac1	Not sig
FBgn0010339	1289.98	-0.544164	0.152566	-3.56674	0.000361448	0.0120397	128up	adj-p < 0.1
FBgn0010340	184.89	-0.643194	0.315691	-2.03741	0.0416087	0.260917	140up	Not sig
FBgn0010341	159.784	0.211335	0.264075	0.800282	0.423547	0.737989	Cdc42	Not sig
FBgn0010342	161.273	-0.319588	0.270746	-1.1804	0.237843	0.585505	Map60	Not sig
FBgn0010348	7883.14	-0.219667	0.115005	-1.91006	0.0561253	0.302812	Arf79F	Not sig
FBgn0010350	148.466	0.354635	0.262868	1.3491	0.177305	0.517585	CdsA	Not sig
FBgn0010352	722.244	0.205133	0.162692	1.26087	0.207355	0.554353	Nc73EF	Not sig
FBgn0010355	223.23	0.0467353	0.233662	0.200012	0.841471	0.953805	Taf1	Not sig
FBgn0010356	165.183	0.616172	0.290407	2.12175	0.0338585	0.230378	Taf5	Not sig
FBgn0010379	110.768	0.234956	0.300573	0.781692	0.434396	0.745003	Akt1	Not sig
FBgn0010380	781.379	0.764169	0.155309	4.92031	8.64071e-07	7.8439e-05	AP-1-2beta	adj-p < 0.1
FBgn0010382	74.0053	0.402692	0.412017	0.977367	0.328387	0.671282	CycE	Not sig
FBgn0010383	28.5387	0.280563	0.763687	0.36738	0.713336	0.902618	Cyp18a1	Not sig
FBgn0010387	20.3881	-3.03098	1.8504	-1.63802	0.101418	0.404268	Dbi	Not sig
FBgn0010391	4420.67	-0.322366	0.149311	-2.15902	0.0308485	0.220131	Gtp-bp	Not sig
FBgn0010397	223.066	-0.467823	0.273246	-1.7121	0.0868786	0.374373	LamC	Not sig
FBgn0010398	67.8739	-0.589154	0.475058	-1.24017	0.214911	0.56208	Lrr47	Not sig
FBgn0010401	36.584	-0.338677	0.477356	-0.709486	0.478023	0.775182	Os-C	Not sig
FBgn0010406	681.686	0.0697491	0.187953	0.371098	0.710565	0.90184	RNaseX25	Not sig
FBgn0010408	7097.16	-0.155467	0.179722	-0.86504	0.387017	0.716108	RpS9	Not sig
FBgn0010409	37034.3	-0.237195	0.149956	-1.58177	0.113703	0.424627	RpL18A	Not sig
FBgn0010411	23714.2	-0.193908	0.157827	-1.22861	0.219217	0.566488	RpS18	Not sig
FBgn0010412	21813	-0.161025	0.159086	-1.01218	0.31145	0.658409	RpS19a	Not sig
FBgn0010415	1942.22	0.546833	0.141134	3.87456	0.000106818	0.00450799	Sdc	adj-p < 0.1
FBgn0010416	498.885	-0.191869	0.213654	-0.898036	0.369166	0.701435	TH1	Not sig
FBgn0010417	207.461	-0.257281	0.258363	-0.99581	0.319342	0.662671	Taf6	Not sig
FBgn0010421	161.282	0.0265273	0.247677	0.107105	0.914706	0.976077	TfIIFbeta	Not sig
FBgn0010422	291.107	-0.484061	0.228515	-2.11829	0.0341506	0.23123	TfIIS	Not sig
FBgn0010423	94.1424	-5.50145	1.18689	-4.6352	3.56596e-06	0.000264912	TpnC47D	sig_basal_contaminant
FBgn0010424	196.615	-4.97259	0.69571	-7.14751	8.83639e-13	3.19924e-10	TpnC73F	sig_basal_contaminant
FBgn0010431	30.5272	1.30786	0.864859	1.51222	0.130477	0.451328	mtrm	Not sig
FBgn0010434	279.148	-0.607349	0.271145	-2.23994	0.0250947	0.198193	cora	Not sig
FBgn0010435	191.778	-0.0150787	0.284961	-0.0529151	0.9578	0.989371	emp	Not sig
FBgn0010438	61.7477	-0.013845	0.385945	-0.035873	0.971384	0.992447	mtSSB	Not sig
FBgn0010441	172.504	-0.911967	0.228827	-3.98541	6.73649e-05	0.0030689	pll	adj-p < 0.1
FBgn0010452	226.371	0.415454	0.261374	1.5895	0.111948	0.422304	trn	Not sig
FBgn0010470	2994.95	-0.8685	0.177659	-4.88858	1.01567e-06	9.07377e-05	Fkbp14	adj-p < 0.1
FBgn0010473	22.9361	0.997522	0.571411	1.74572	0.08086	0.362288	tutl	Not sig
FBgn0010482	12.9731	-0.665297	0.732396	-0.908384	0.363675	0.697803	l(2)01289	Not sig
FBgn0010488	1732.34	0.0523787	0.134129	0.39051	0.696159	0.893323	NAT1	Not sig
FBgn0010497	13.7879	1.78725	0.883363	2.02324	0.0430487	0.265589	dmGlut	Not sig
FBgn0010501	38.9484	-0.364457	0.655882	-0.555675	0.578433	0.834081	Dcp-1	Not sig
FBgn0010504	201.091	0.160331	0.280266	0.572067	0.567277	0.828161	kermit	Not sig
FBgn0010516	3730.3	-0.303498	0.159962	-1.89731	0.0577865	0.307556	wal	Not sig
FBgn0010520	212.501	-0.212849	0.27699	-0.768437	0.442228	0.749101	Bka	Not sig
FBgn0010531	122.89	-0.256493	0.300846	-0.852572	0.393896	0.720365	Ccs	Not sig
FBgn0010548	176.06	-0.533873	0.257251	-2.0753	0.0379585	0.246309	Aldh-III	Not sig
FBgn0010551	2315.22	-0.335535	0.121097	-2.77081	0.00559173	0.0794742	Phb2	adj-p < 0.1
FBgn0010575	1059.04	0.0790178	0.190718	0.414317	0.678642	0.884497	NA	Not sig
FBgn0010583	108.051	-0.209678	0.341942	-0.613199	0.539745	0.811382	dock	Not sig
FBgn0010590	2997.84	-0.372116	0.142021	-2.62016	0.00878897	0.105698	Prosbeta1	Not sig
FBgn0010591	641.807	0.239737	0.237603	1.00898	0.312983	0.658615	Sply	Not sig
FBgn0010602	1624.55	-0.0319137	0.150662	-0.211823	0.832245	0.949937	lwr	Not sig
FBgn0010607	247.479	-0.105176	0.287427	-0.365923	0.714422	0.903071	l(2)05714	Not sig
FBgn0010611	7191.11	1.04581	0.247029	4.23355	2.30027e-05	0.00122958	Hmgs	adj-p < 0.1
FBgn0010612	6943.99	-0.0877617	0.127758	-0.686936	0.492123	0.783374	ATPsynG	Not sig
FBgn0010620	117.986	-0.268292	0.388435	-0.690699	0.489754	0.783337	CG10939	Not sig
FBgn0010621	3405.15	-0.215108	0.144303	-1.49067	0.136048	0.45764	CCT5	Not sig
FBgn0010622	241.442	0.392868	0.26235	1.49749	0.134265	0.456943	DCTN3-p24	Not sig
FBgn0010638	22867.2	-0.0273586	0.110034	-0.248638	0.803641	0.939707	Sec61beta	Not sig
FBgn0010651	483.498	-0.0263555	0.196928	-0.133833	0.893534	0.97015	MFS14	Not sig
FBgn0010660	184.068	-0.17988	0.260587	-0.690288	0.490013	0.783337	Nup214	Not sig
FBgn0010741	1453.63	-0.0518578	0.132875	-0.390273	0.696334	0.893323	Pfdn2	Not sig
FBgn0010747	1526.32	-0.138609	0.180401	-0.768336	0.442288	0.749101	Srp54k	Not sig
FBgn0010750	318.851	-0.0486466	0.220421	-0.220699	0.825327	0.94808	atms	Not sig
FBgn0010762	241.015	-0.327545	0.217942	-1.5029	0.132866	0.455006	simj	Not sig
FBgn0010768	100.536	0.119181	0.943892	0.126265	0.899522	0.972913	sqz	Not sig
FBgn0010770	156.67	-0.594873	0.278312	-2.13743	0.0325627	0.22582	ppan	Not sig
FBgn0010772	452.118	-0.126025	0.169748	-0.742421	0.457832	0.761835	Xe7	Not sig
FBgn0010774	1325.19	-0.0915886	0.14795	-0.619052	0.535882	0.808052	Ref1	Not sig
FBgn0010786	230.938	-0.162676	0.262492	-0.619735	0.535432	0.808052	l(3)02640	Not sig
FBgn0010803	653.232	0.00349503	0.151282	0.0231028	0.981568	0.995391	TrpRS	Not sig
FBgn0010808	863.479	-0.364654	0.212279	-1.71781	0.0858317	0.372212	Chchd3	Not sig
FBgn0010812	213.741	0.245511	0.282157	0.870123	0.384233	0.713591	unc-45	Not sig
FBgn0010825	619.128	-0.0914183	0.144305	-0.633507	0.526402	0.803622	Gug	Not sig
FBgn0010830	101.954	-0.469715	0.317992	-1.47713	0.13964	0.462933	l(3)04053	Not sig
FBgn0010877	288.918	0.462593	0.23206	1.99342	0.0462155	0.274302	l(3)05822	Not sig
FBgn0010894	128.197	0.185792	0.333374	0.557307	0.577317	0.832921	sinu	Not sig
FBgn0010905	231.936	0.774131	0.287648	2.69124	0.00711861	0.094171	Spn	adj-p < 0.1
FBgn0010909	103.547	0.385611	0.392746	0.981834	0.326181	0.669215	msn	Not sig
FBgn0010926	134.747	0.242272	0.309581	0.78258	0.433874	0.744665	l(3)07882	Not sig
FBgn0011016	21764	-0.430672	0.142431	-3.02372	0.00249688	0.046122	SsRbeta	adj-p < 0.1
FBgn0011020	23.6996	0.7988	0.84097	0.949856	0.342186	0.684073	Sas-4	Not sig
FBgn0011202	129.691	0.197181	0.306642	0.643034	0.520202	0.800195	dia	Not sig
FBgn0011204	672.257	-0.173477	0.156953	-1.10528	0.269036	0.61743	cue	Not sig
FBgn0011205	81.924	-0.225533	0.393278	-0.573468	0.566328	0.827654	fbl	Not sig
FBgn0011206	78.4863	0.056768	0.375728	0.151088	0.879906	0.967842	bol	Not sig
FBgn0011207	271.985	0.0474444	0.213187	0.222548	0.823888	0.947769	pelo	Not sig
FBgn0011211	16722.3	-0.16264	0.148106	-1.09814	0.272145	0.621745	blw	Not sig
FBgn0011217	3895.86	-0.045609	0.122232	-0.373134	0.709049	0.900248	eff	Not sig
FBgn0011224	777.06	0.327886	0.147119	2.22872	0.0258327	0.201706	heph	Not sig
FBgn0011225	1047.51	-0.417517	0.229619	-1.8183	0.0690182	0.336006	jar	Not sig
FBgn0011227	2612.76	-0.132356	0.160365	-0.825344	0.409176	0.729466	ox	Not sig
FBgn0011230	1472.02	0.625503	0.177351	3.52692	0.000420427	0.0134669	poe	adj-p < 0.1
FBgn0011232	196.069	0.324678	0.280167	1.15887	0.246508	0.595191	scat	Not sig
FBgn0011236	97.3324	0.539709	0.339086	1.59166	0.111461	0.421519	ken	Not sig
FBgn0011241	183.062	-0.169993	0.270469	-0.628512	0.529669	0.804795	NA	Not sig
FBgn0011259	28.1412	0.617193	0.662179	0.932064	0.351304	0.690263	Sema1a	Not sig
FBgn0011260	220.167	0.0366905	0.269998	0.135892	0.891907	0.970063	Sema2a	Not sig
FBgn0011272	23187.6	-0.101645	0.160709	-0.632477	0.527076	0.803989	RpL13	Not sig
FBgn0011274	27.5225	-1.97471	0.641519	-3.07817	0.00208275	0.0404724	Dif	adj-p < 0.1
FBgn0011284	39198.8	-0.264425	0.150552	-1.75638	0.0790243	0.358108	RpS4	Not sig
FBgn0011286	26.4309	0.603812	0.704626	0.856926	0.391486	0.71938	RyR	Not sig
FBgn0011289	467.558	-0.772487	0.213378	-3.62028	0.000294285	0.0103285	TfIIA-L	adj-p < 0.1
FBgn0011290	569.628	-0.0708344	0.180947	-0.391466	0.695453	0.893208	Taf12	Not sig
FBgn0011291	155.679	-0.317705	0.279197	-1.13792	0.255153	0.606285	Taf11	Not sig
FBgn0011296	20.9488	-6.32888	1.21913	-5.19133	2.08802e-07	2.35467e-05	l(2)efl	sig_basal_contaminant
FBgn0011297	432.204	-0.115972	0.232598	-0.498594	0.618066	0.855627	l(2)not	Not sig
FBgn0011300	229.762	0.202969	0.238492	0.851051	0.394741	0.720429	babo	Not sig
FBgn0011305	332.311	0.385726	0.226895	1.70002	0.0891274	0.378228	Rsf1	Not sig
FBgn0011327	645.01	-0.228862	0.213776	-1.07057	0.284363	0.634139	Uch-L5	Not sig
FBgn0011335	63.585	0.205757	0.471586	0.436308	0.662613	0.875046	vers	Not sig
FBgn0011336	7102.71	0.191769	0.138986	1.37977	0.167658	0.505377	Stt3B	Not sig
FBgn0011361	3731.03	-0.391513	0.159891	-2.44863	0.0143403	0.144431	ND-ACP	Not sig
FBgn0011455	3404.99	-0.206779	0.146121	-1.41512	0.157032	0.489011	ND-SGDH	Not sig
FBgn0011474	222.263	0.00133138	0.238458	0.00558326	0.995545	0.998656	PR-Set7	Not sig
FBgn0011476	248.312	-0.409978	0.256882	-1.59598	0.110494	0.419706	l(3)neo43	Not sig
FBgn0011481	369.133	0.699915	0.188721	3.70874	0.000208294	0.00783789	Ssdp	adj-p < 0.1
FBgn0011509	3559.99	-0.284997	0.125543	-2.27011	0.0232012	0.190097	SrpRbeta	Not sig
FBgn0011566	75.9823	0.372919	0.312489	1.19338	0.23272	0.582562	Smyd3	Not sig
FBgn0011570	603.029	-0.0485601	0.182897	-0.265505	0.79062	0.935457	cpb	Not sig
FBgn0011571	100.814	0.022849	0.300202	0.076112	0.93933	0.982598	NA	Not sig
FBgn0011573	405.372	-0.344639	0.186234	-1.85057	0.0642319	0.32107	Cdc37	Not sig
FBgn0011582	19.2972	1.45257	0.720761	2.01533	0.04387	0.268012	Dop1R1	Not sig
FBgn0011584	1746.86	-0.318355	0.136315	-2.33543	0.019521	0.17172	Trp1	Not sig
FBgn0011586	233.198	0.254309	0.229707	1.1071	0.26825	0.616741	e(r)	Not sig
FBgn0011591	678.525	0.584861	0.238737	2.44982	0.0142929	0.144165	fng	Not sig
FBgn0011592	77.2864	1.43371	0.40654	3.52662	0.000420903	0.0134669	fra	adj-p < 0.1
FBgn0011596	10.6911	0.891774	1.06967	0.833694	0.404453	0.726271	fzo	Not sig
FBgn0011604	121.212	0.389491	0.303524	1.28323	0.199412	0.543269	Iswi	Not sig
FBgn0011606	41.6432	-0.660182	0.529989	-1.24565	0.212892	0.560763	Klp3A	Not sig
FBgn0011638	391.079	-0.0742863	0.26015	-0.285551	0.775222	0.930509	La	Not sig
FBgn0011640	1619.45	-0.209311	0.167123	-1.25244	0.210411	0.557988	lark	Not sig
FBgn0011642	112.496	0.65737	0.349265	1.88215	0.0598155	0.311013	Zyx	Not sig
FBgn0011648	76.3365	-1.10524	0.404616	-2.73159	0.00630303	0.086544	Mad	adj-p < 0.1
FBgn0011655	135.76	0.431798	0.240461	1.79571	0.0725408	0.343261	Med	Not sig
FBgn0011656	75.3539	0.411876	0.42174	0.976612	0.328762	0.671282	Mef2	Not sig
FBgn0011659	17.441	1.29617	0.838719	1.54542	0.122244	0.436404	Mlh1	Not sig
FBgn0011661	2158.37	0.551821	0.123337	4.47409	7.67384e-06	0.000498003	Moe	adj-p < 0.1
FBgn0011666	51.042	0.27744	0.44091	0.629245	0.529189	0.804662	msi	Not sig
FBgn0011672	562.8	-0.0760178	0.254816	-0.298324	0.765456	0.927572	Mvl	Not sig
FBgn0011676	27.3106	0.126599	0.545785	0.231957	0.816571	0.944411	Nos	Not sig
FBgn0011703	62.88	0.567002	0.497793	1.13903	0.25469	0.605603	RnrL	Not sig
FBgn0011704	429.566	0.00537204	0.209365	0.0256587	0.97953	0.995391	RnrS	Not sig
FBgn0011705	20.3344	0.548125	0.786119	0.697254	0.485644	0.780751	rost	Not sig
FBgn0011708	1057.16	0.0109276	0.135807	0.0804642	0.935868	0.981976	Syx5	Not sig
FBgn0011710	1391.29	-0.287278	0.207196	-1.38651	0.165593	0.502234	2001-09-01	Not sig
FBgn0011715	392.688	-0.26849	0.188429	-1.42489	0.154189	0.48543	Snr1	Not sig
FBgn0011722	16.7415	-1.57028	0.747951	-2.09944	0.0357781	0.237336	Tig	Not sig
FBgn0011725	201.331	-0.238617	0.233114	-1.02361	0.306021	0.653339	twin	Not sig
FBgn0011726	8485.33	-0.0254026	0.138514	-0.183393	0.854489	0.958271	tsr	Not sig
FBgn0011737	49.3937	-0.361864	0.508202	-0.712048	0.476435	0.774249	Wee1	Not sig
FBgn0011739	162.55	0.276149	0.293313	0.941483	0.346457	0.685836	wts	Not sig
FBgn0011740	118.68	-0.575241	0.270868	-2.1237	0.0336956	0.229724	alpha-Man-IIa	Not sig
FBgn0011741	283.641	-0.0401322	0.191755	-0.209289	0.834223	0.950939	Arp6	Not sig
FBgn0011742	550.581	0.117327	0.193713	0.605674	0.544731	0.815538	Arp2	Not sig
FBgn0011745	1141.02	0.0806035	0.187127	0.430743	0.666655	0.878013	Arp1	Not sig
FBgn0011746	185	0.10072	0.324455	0.310429	0.756235	0.923261	ana	Not sig
FBgn0011747	230.673	1.04564	0.226543	4.61565	3.9187e-06	0.00028625	Ank	adj-p < 0.1
FBgn0011754	240.672	0.371865	0.241293	1.54113	0.123284	0.438177	PhKgamma	Not sig
FBgn0011760	2433.44	0.245019	0.140824	1.73989	0.0818782	0.364415	ctp	Not sig
FBgn0011761	290.914	1.63914	0.677132	2.4207	0.0154906	0.150296	dhd	Not sig
FBgn0011762	30.2257	-0.747211	0.721025	-1.03632	0.300054	0.649692	DNApol-alpha50	Not sig
FBgn0011763	325.605	0.175266	0.210854	0.831223	0.405848	0.726849	Dp	Not sig
FBgn0011766	857.748	-0.253358	0.140885	-1.79833	0.0721249	0.34217	E2f1	Not sig
FBgn0011768	116.101	0.00307236	0.311125	0.00987499	0.992121	0.99694	Fdh	Not sig
FBgn0011769	38.1853	-0.834837	0.627549	-1.33031	0.183415	0.524402	Fdx1	Not sig
FBgn0011770	174.685	-0.190839	0.308109	-0.619386	0.535662	0.808052	Gip	Not sig
FBgn0011771	355.52	-0.322282	0.291939	-1.10394	0.269621	0.617669	Hem	Not sig
FBgn0011774	18.3879	1.6628	0.830613	2.00189	0.0452964	0.272647	Irbp	Not sig
FBgn0011785	290.717	-0.125673	0.223076	-0.563363	0.573188	0.829922	BRWD3	Not sig
FBgn0011787	829.833	-0.376859	0.168208	-2.24044	0.0250625	0.198167	mRpL12	Not sig
FBgn0011802	33.502	0.519126	0.50862	1.02065	0.307418	0.654057	Gem3	Not sig
FBgn0011817	414.107	0.251934	0.239421	1.05227	0.292678	0.641597	nmo	Not sig
FBgn0011818	99.1771	-0.109444	0.292828	-0.373748	0.708592	0.900248	oaf	Not sig
FBgn0011824	332.724	-0.109126	0.260246	-0.41932	0.674983	0.882403	CG4038	Not sig
FBgn0011826	191.97	0.155582	0.244172	0.637181	0.524007	0.801723	Pp2B-14D	Not sig
FBgn0011828	58.1136	-0.898904	0.61908	-1.452	0.146502	0.474699	Pxn	Not sig
FBgn0011836	246.045	0.303293	0.244273	1.24162	0.214378	0.56208	Taf2	Not sig
FBgn0011837	182.969	0.112107	0.358457	0.31275	0.754471	0.922667	Tis11	Not sig
FBgn0012034	19.165	0.381827	0.844321	0.452229	0.651104	0.871034	AcCoAS	Not sig
FBgn0012036	533.667	0.611855	0.238269	2.56792	0.0102312	0.117293	Aldh	Not sig
FBgn0012051	155.367	-0.249147	0.27811	-0.895857	0.370329	0.702176	CalpA	Not sig
FBgn0012058	176.045	-0.328013	0.316789	-1.03543	0.300468	0.649974	Cdc27	Not sig
FBgn0013263	28.6508	0.36448	0.511789	0.712169	0.47636	0.774249	Trl	Not sig
FBgn0013269	1307.67	-0.315585	0.211159	-1.49454	0.135035	0.457085	FK506-bp1	Not sig
FBgn0013272	1187.48	0.454679	0.137606	3.3042	0.000952488	0.0234845	Gp150	adj-p < 0.1
FBgn0013276	49.8746	1.84281	0.635121	2.90151	0.00371374	0.0594112	Hsp70Ab	adj-p < 0.1
FBgn0013279	26.9233	0.283577	1.57746	0.179768	0.857335	0.960366	Hsp70Bc	Not sig
FBgn0013303	125.089	0.340486	0.307001	1.10907	0.267399	0.616741	Nca	Not sig
FBgn0013305	482.184	-0.0697725	0.193654	-0.360294	0.718627	0.904594	Nmda1	Not sig
FBgn0013325	22227	-0.244412	0.156766	-1.55909	0.118974	0.433521	RpL11	Not sig
FBgn0013334	1029.8	0.164276	0.145715	1.12738	0.25958	0.611329	Sap47	Not sig
FBgn0013343	296.665	-0.00405555	0.237294	-0.0170908	0.986364	0.995773	Syx1A	Not sig
FBgn0013347	1202.35	-0.186443	0.188373	-0.989753	0.322295	0.666247	TfIIA-S	Not sig
FBgn0013432	501.647	-0.301349	0.177491	-1.69783	0.0895397	0.379104	bcn92	Not sig
FBgn0013435	228.647	-0.391597	0.243176	-1.61034	0.107323	0.414296	Cdc2rk	Not sig
FBgn0013469	13.9888	-2.22704	0.989485	-2.25071	0.024404	0.195203	klu	Not sig
FBgn0013531	183.567	-0.0289432	0.236624	-0.122318	0.902648	0.973501	MED20	Not sig
FBgn0013548	156.007	0.493795	0.293313	1.68351	0.0922772	0.385179	l(2)dtl	Not sig
FBgn0013563	46.8211	0.413375	0.558071	0.740721	0.458862	0.763181	Pex1	Not sig
FBgn0013576	983.148	0.0316455	0.16707	0.189414	0.849768	0.955997	mtd	Not sig
FBgn0013717	297.711	-0.24728	0.243867	-1.01399	0.310586	0.657289	not	Not sig
FBgn0013718	85.1946	1.01625	0.34232	2.96872	0.00299044	0.0516698	nuf	adj-p < 0.1
FBgn0013720	282.665	0.10468	0.233367	0.448566	0.653745	0.871557	pck	Not sig
FBgn0013726	958.811	0.157183	0.226209	0.694855	0.487146	0.781705	pnut	Not sig
FBgn0013733	958.272	-0.445445	0.202038	-2.20476	0.0274713	0.206694	shot	Not sig
FBgn0013746	548.778	-0.127318	0.17908	-0.710954	0.477113	0.774973	alien	Not sig
FBgn0013749	2499.78	-0.408108	0.127836	-3.19244	0.00141074	0.0308258	Arf102F	adj-p < 0.1
FBgn0013750	712.713	0.148355	0.147949	1.00275	0.315983	0.660002	Arf51F	Not sig
FBgn0013753	36.5681	-0.898767	0.464547	-1.93472	0.0530251	0.296071	Bgb	Not sig
FBgn0013756	591.413	0.0343227	0.160353	0.214044	0.830513	0.94986	Mtor	Not sig
FBgn0013759	202.67	-0.375814	0.232437	-1.61684	0.105913	0.412322	CASK	Not sig
FBgn0013762	145.682	-0.104583	0.259656	-0.402777	0.687112	0.888801	Cdk5	Not sig
FBgn0013763	28.5581	-0.187335	0.688976	-0.271903	0.785696	0.932813	Idgf6	Not sig
FBgn0013764	240.032	0.0891668	0.31054	0.287134	0.774009	0.930142	Chi	Not sig
FBgn0013765	16.1353	-0.300597	1.20763	-0.248915	0.803427	0.939707	cnn	Not sig
FBgn0013770	1699.28	0.186264	0.168024	1.10856	0.267621	0.616741	Cp1	Not sig
FBgn0013799	170.559	-0.0312626	0.242958	-0.128675	0.897615	0.972233	Deaf1	Not sig
FBgn0013810	19.3825	0.805123	0.839184	0.959412	0.337351	0.68054	Dhc36C	Not sig
FBgn0013812	10.8629	-1.27159	1.07355	-1.18448	0.236225	0.585505	Dhc93AB	Not sig
FBgn0013813	32.2744	0.129274	0.678181	0.190618	0.848825	0.955997	Dhc98D	Not sig
FBgn0013953	189.822	0.818596	0.323689	2.52896	0.0114401	0.124127	Esp	Not sig
FBgn0013954	12661.4	-0.196872	0.130125	-1.51294	0.130294	0.451079	FK506-bp2	Not sig
FBgn0013981	3507.01	-0.159274	0.152176	-1.04664	0.295266	0.645009	His4r	Not sig
FBgn0013983	181.556	-0.385503	0.287351	-1.34157	0.179734	0.519917	imd	Not sig
FBgn0013987	365.003	-0.518266	0.191217	-2.71035	0.00672118	0.0905242	MAPk-Ak2	adj-p < 0.1
FBgn0013997	337.476	-0.228855	0.17988	-1.27227	0.203279	0.549236	Nrx-IV	Not sig
FBgn0014002	33793.9	0.256345	0.182242	1.40662	0.159541	0.492587	Pdi	Not sig
FBgn0014006	90.1799	0.691194	0.352501	1.96083	0.0498991	0.286547	Ask1	Not sig
FBgn0014007	110.333	0.086418	0.378386	0.228386	0.819346	0.945678	Ptp69D	Not sig
FBgn0014009	581.142	0.150005	0.173699	0.86359	0.387813	0.716949	Rab2	Not sig
FBgn0014010	1683.93	-0.129207	0.148296	-0.871272	0.383606	0.713286	Rab5	Not sig
FBgn0014011	395.399	0.327159	0.2045	1.5998	0.109642	0.417856	Rac2	Not sig
FBgn0014018	182.313	0.628071	0.267221	2.35038	0.0187544	0.168863	Rel	Not sig
FBgn0014020	1077.14	0.0364653	0.133845	0.272444	0.785281	0.932813	Rho1	Not sig
FBgn0014022	94.9989	0.00568274	0.284178	0.0199971	0.984046	0.995485	Rlb1	Not sig
FBgn0014023	628.686	-0.582508	0.209192	-2.78456	0.00536007	0.0774281	mRpL47	adj-p < 0.1
FBgn0014024	198.431	0.373782	0.263998	1.41585	0.156819	0.488566	Rnp4F	Not sig
FBgn0014026	27867.6	-0.230873	0.152094	-1.51796	0.129025	0.448264	RpL7A	Not sig
FBgn0014028	438.93	-0.409198	0.221111	-1.85064	0.0642211	0.32107	SdhB	Not sig
FBgn0014029	695.309	-0.19804	0.175905	-1.12584	0.260235	0.611811	2002-09-01	Not sig
FBgn0014032	296.632	0.302931	0.228886	1.32351	0.185667	0.528023	Sptr	Not sig
FBgn0014037	930.028	0.288916	0.17127	1.6869	0.0916217	0.383983	Su(Tpl)	Not sig
FBgn0014073	28.8028	0.511728	0.520282	0.983559	0.325332	0.669215	Tie	Not sig
FBgn0014075	1857.41	-0.0799082	0.166328	-0.480425	0.630925	0.861335	Ugt	Not sig
FBgn0014076	167431	0.258344	0.372587	0.693379	0.488072	0.782439	Vm32E	Not sig
FBgn0014092	312.787	0.238513	0.199414	1.19607	0.231668	0.580775	CG4278	Not sig
FBgn0014127	17.4551	-0.226887	0.871631	-0.260302	0.794631	0.937128	barr	Not sig
FBgn0014133	996.286	0.326153	0.160444	2.03281	0.0420717	0.262624	bif	Not sig
FBgn0014135	111.11	0.97726	0.450347	2.17002	0.0300057	0.216088	bnl	Not sig
FBgn0014141	254.706	-0.879271	0.270442	-3.25124	0.00114905	0.0269771	cher	adj-p < 0.1
FBgn0014163	101.442	-1.73968	0.509724	-3.41298	0.000642558	0.0178954	fax	adj-p < 0.1
FBgn0014184	2815.31	0.138734	0.153862	0.90168	0.367227	0.700296	Oda	Not sig
FBgn0014189	2507.54	-0.271033	0.12887	-2.10316	0.0354522	0.235667	Hel25E	Not sig
FBgn0014269	166.62	-0.157723	0.247763	-0.636588	0.524393	0.801881	prod	Not sig
FBgn0014340	43.7313	0.0546765	0.47614	0.114833	0.908578	0.97446	mof	Not sig
FBgn0014343	422.362	0.800462	0.990054	0.808503	0.418801	0.734437	mirr	Not sig
FBgn0014366	197.479	0.269829	0.307202	0.878342	0.379758	0.709764	noi	Not sig
FBgn0014380	30.1466	-0.486766	0.672807	-0.723484	0.469382	0.771893	RhoL	Not sig
FBgn0014388	159.055	0.683642	0.38132	1.79283	0.0730001	0.343715	sty	Not sig
FBgn0014391	4437.18	-0.0988973	0.142777	-0.69267	0.488516	0.782954	sun	Not sig
FBgn0014396	841.16	0.152666	0.19918	0.766472	0.443395	0.749101	tim	Not sig
FBgn0014411	372.701	-0.019681	0.213577	-0.0921494	0.926579	0.977981	Vps26	Not sig
FBgn0014417	13.6847	0.3783	0.752149	0.502959	0.614993	0.854561	CG13397	Not sig
FBgn0014427	795.995	-0.475847	0.234391	-2.03014	0.0423419	0.263116	CG11899	Not sig
FBgn0014455	1689.56	-0.263348	0.17334	-1.51925	0.128698	0.447581	Ahcy	Not sig
FBgn0014465	40.0973	-1.11031	0.74911	-1.48217	0.138294	0.46123	Cp7Fb	Not sig
FBgn0014466	44.3808	-2.0683	1.34242	-1.54073	0.123383	0.438177	Cp7Fc	Not sig
FBgn0014469	324.54	0.120871	0.309382	0.390684	0.696031	0.893323	Cyp4e2	Not sig
FBgn0014857	1360.18	-0.279532	0.180177	-1.55143	0.120799	0.435175	His3.3A	Not sig
FBgn0014861	72.4013	0.0657339	0.384569	0.170929	0.86428	0.962917	Mcm2	Not sig
FBgn0014863	25.9712	-1.36327	0.718084	-1.89849	0.0576317	0.30723	Mlp84B	Not sig
FBgn0014868	6294.02	0.112539	0.162552	0.692323	0.488734	0.782954	Ost48	Not sig
FBgn0014869	1798.7	-0.271509	0.176957	-1.53432	0.12495	0.441919	Pglym78	Not sig
FBgn0014870	110.823	0.128406	0.337641	0.380303	0.703721	0.897126	Psi	Not sig
FBgn0014877	434.336	-0.534429	0.209055	-2.5564	0.0105762	0.118683	Roe1	Not sig
FBgn0014879	1413.15	-0.0912368	0.169246	-0.539078	0.589833	0.841599	Set	Not sig
FBgn0014906	534.954	-0.021453	0.215962	-0.0993368	0.920871	0.97689	Hydr2	Not sig
FBgn0014930	1097.29	-0.319882	0.185844	-1.72124	0.085207	0.37168	CG2846	Not sig
FBgn0015000	183.267	-0.44121	0.265416	-1.66233	0.0964457	0.393973	betaggt-I	Not sig
FBgn0015019	1745.03	-0.305436	0.144814	-2.10916	0.0349305	0.233504	CCT3	Not sig
FBgn0015024	897.586	0.55666	0.171168	3.25213	0.00114545	0.0269771	CkIalpha	adj-p < 0.1
FBgn0015025	29.519	-0.0522612	0.663307	-0.0787888	0.937201	0.982475	CkIIalpha-i1	Not sig
FBgn0015031	7247.36	-0.165955	0.140379	-1.1822	0.237128	0.585505	cype	Not sig
FBgn0015075	189.716	-0.0201993	0.300253	-0.0672744	0.946363	0.985324	Ddx1	Not sig
FBgn0015218	3069.37	-0.374002	0.122254	-3.05921	0.00221918	0.0424035	eIF4E1	adj-p < 0.1
FBgn0015221	1562.08	0.0113474	0.166532	0.0681392	0.945675	0.985203	Fer2LCH	Not sig
FBgn0015222	2174.68	-0.0787297	0.173086	-0.454858	0.649212	0.870381	Fer1HCH	Not sig
FBgn0015229	115.23	0.385604	0.317839	1.21321	0.225051	0.572966	glec	Not sig
FBgn0015239	419.546	0.0883784	0.215605	0.409908	0.681873	0.885856	Hr78	Not sig
FBgn0015240	74.7875	0.975279	0.405477	2.40526	0.0161608	0.155049	Hr96	Not sig
FBgn0015245	580.777	-0.22868	0.234893	-0.973552	0.330279	0.673781	Hsp60A	Not sig
FBgn0015247	152.681	-0.0775966	0.33534	-0.231397	0.817007	0.944411	Diap2	Not sig
FBgn0015268	84.959	0.101478	0.318917	0.318196	0.750336	0.92105	Nap1	Not sig
FBgn0015269	112.234	1.77716	0.498848	3.56252	0.000367314	0.0121446	Nf1	adj-p < 0.1
FBgn0015270	14.8984	-0.154503	0.85221	-0.181296	0.856135	0.959334	Orc2	Not sig
FBgn0015271	29.409	-0.524978	0.522653	-1.00445	0.315163	0.659571	Orc5	Not sig
FBgn0015277	77.0401	0.371804	0.395456	0.94019	0.34712	0.686161	Pi3K59F	Not sig
FBgn0015278	206.454	0.941905	0.303761	3.10081	0.0019299	0.0385192	Pi3K68D	adj-p < 0.1
FBgn0015279	157.106	0.977216	0.28688	3.40635	0.000658373	0.0181886	Pi3K92E	adj-p < 0.1
FBgn0015282	2523.47	-0.396402	0.133438	-2.97069	0.00297132	0.0516155	Rpt2	adj-p < 0.1
FBgn0015283	1857.7	-0.352829	0.165466	-2.13234	0.032979	0.22771	Rpn10	Not sig
FBgn0015286	707.923	0.0831084	0.170541	0.487323	0.626029	0.860041	Rala	Not sig
FBgn0015288	10391	-0.150306	0.133063	-1.12959	0.258651	0.610799	RpL22	Not sig
FBgn0015295	110.871	-0.145967	0.353717	-0.412666	0.679851	0.884732	Shark	Not sig
FBgn0015296	213.356	0.171987	0.258964	0.664134	0.506604	0.792624	Shc	Not sig
FBgn0015298	1993.7	-0.120891	0.132699	-0.911011	0.36229	0.697803	Srp19	Not sig
FBgn0015299	414.125	-0.218779	0.190523	-1.14831	0.250841	0.600768	Ssb-c31a	Not sig
FBgn0015320	433.863	-0.280837	0.176011	-1.59557	0.110585	0.419821	Ubc2	Not sig
FBgn0015321	589.379	0.0176629	0.165649	0.106628	0.915084	0.976077	Ubc4	Not sig
FBgn0015331	163.356	0.593625	0.378792	1.56715	0.117079	0.430918	abs	Not sig
FBgn0015338	913.117	-0.235505	0.172836	-1.36259	0.173011	0.511692	CG5861	Not sig
FBgn0015351	37.5493	0.774075	0.49614	1.5602	0.118713	0.433521	CG14906	Not sig
FBgn0015359	413.093	-0.479613	0.194923	-2.46052	0.0138735	0.14076	CG2034	Not sig
FBgn0015360	920.336	-0.101743	0.244642	-0.415887	0.677492	0.883762	oxt	Not sig
FBgn0015371	45.259	-0.656599	0.554303	-1.18455	0.236196	0.585505	chn	Not sig
FBgn0015372	325.574	-0.20647	0.207809	-0.993556	0.320439	0.664346	RabX1	Not sig
FBgn0015376	29.6139	0.656611	0.63649	1.03161	0.302254	0.651176	cutlet	Not sig
FBgn0015379	642.647	-0.241739	0.197593	-1.22342	0.221171	0.567958	dod	Not sig
FBgn0015380	72.838	-0.334262	0.423461	-0.789358	0.429903	0.742108	drl	Not sig
FBgn0015391	39.8969	0.29788	0.693803	0.429344	0.667673	0.878524	glu	Not sig
FBgn0015393	1360.92	-0.0559495	0.218635	-0.255903	0.798025	0.937603	hoip	Not sig
FBgn0015396	10.7453	0.531645	1.15092	0.461932	0.64413	0.869158	jumu	Not sig
FBgn0015399	943.863	0.960953	0.658351	1.45964	0.14439	0.470739	kek1	Not sig
FBgn0015477	204.435	1.43742	0.282718	5.08429	3.68997e-07	3.96614e-05	Rme-8	adj-p < 0.1
FBgn0015509	765.028	0.275404	0.152751	1.80297	0.0713936	0.341053	Cul1	Not sig
FBgn0015513	98.5318	0.0223489	0.327022	0.0683407	0.945514	0.985203	mbc	Not sig
FBgn0015519	13.7658	-0.391049	0.849931	-0.460095	0.645448	0.869572	nAChRalpha3	Not sig
FBgn0015520	13.4456	0.678169	0.88548	0.765878	0.443749	0.749101	nonA-l	Not sig
FBgn0015521	19329.6	-0.0557033	0.171336	-0.325112	0.745096	0.918246	RpS21	Not sig
FBgn0015522	38.6073	0.982134	0.505041	1.94466	0.0518157	0.292164	olf186-M	Not sig
FBgn0015527	169.24	-0.388885	0.317745	-1.22389	0.220993	0.567958	peng	Not sig
FBgn0015541	87.4752	-0.192225	0.551253	-0.348705	0.727311	0.907852	NA	Not sig
FBgn0015544	84.7903	0.562769	0.362825	1.55107	0.120884	0.435175	spag	Not sig
FBgn0015546	14.1818	-2.63404	0.785606	-3.35288	0.000799756	0.0209982	spel1	adj-p < 0.1
FBgn0015553	16.5398	2.23524	0.737178	3.03216	0.00242809	0.0451197	tos	adj-p < 0.1
FBgn0015569	254.746	0.0602275	0.305766	0.196973	0.843849	0.954708	alpha-Est10	Not sig
FBgn0015575	311.03	0.149272	0.232857	0.641045	0.521493	0.800748	alpha-Est7	Not sig
FBgn0015576	15.5464	0.305235	0.800924	0.381103	0.703127	0.897126	alpha-Est8	Not sig
FBgn0015577	53.1837	0.209521	0.497773	0.420916	0.673816	0.882031	alpha-Est9	Not sig
FBgn0015582	178.619	-0.257733	0.256062	-1.00652	0.314163	0.659246	dare	Not sig
FBgn0015589	82.8309	1.02296	0.491675	2.08056	0.0374738	0.244576	Apc	Not sig
FBgn0015600	151.605	-0.751225	0.249387	-3.01229	0.00259286	0.0468133	toc	adj-p < 0.1
FBgn0015602	256.69	-0.161637	0.22341	-0.7235	0.469373	0.771893	BEAF-32	Not sig
FBgn0015609	19.3988	1.52162	0.947708	1.60558	0.108367	0.415528	CadN	Not sig
FBgn0015614	789.621	0.147041	0.146034	1.0069	0.313983	0.659246	CanB2	Not sig
FBgn0015615	60.7008	0.349809	0.505836	0.691547	0.489222	0.783337	SMC3	Not sig
FBgn0015618	79.7541	-0.188437	0.429764	-0.438467	0.661048	0.874672	Cdk8	Not sig
FBgn0015621	155.185	-0.0630535	0.316344	-0.199319	0.842013	0.953805	Clp	Not sig
FBgn0015622	3837.49	-0.277261	0.169	-1.6406	0.100881	0.403464	Cnx99A	Not sig
FBgn0015623	748.81	-0.0860232	0.171182	-0.502524	0.615299	0.854561	Cpr	Not sig
FBgn0015663	24.0629	0.159083	0.743206	0.214049	0.830509	0.94986	Dot	Not sig
FBgn0015664	353.982	-0.463565	0.200725	-2.30945	0.0209184	0.178977	Dref	Not sig
FBgn0015737	2873.16	0.941262	0.149623	6.29089	3.15646e-10	8.04195e-08	Hmu	adj-p < 0.1
FBgn0015754	244.155	-0.437411	0.237419	-1.84236	0.0654223	0.324704	Lis-1	Not sig
FBgn0015756	24909.4	-0.224061	0.144405	-1.55161	0.120755	0.435175	RpL9	Not sig
FBgn0015765	164.574	-0.358556	0.25633	-1.39881	0.161871	0.497769	p38a	Not sig
FBgn0015766	11.7237	0.297758	0.828199	0.359525	0.719203	0.904594	Msr-110	Not sig
FBgn0015772	126.233	0.938224	0.314086	2.98715	0.0028159	0.0496681	Nak	adj-p < 0.1
FBgn0015776	1857.46	0.290863	0.179483	1.62056	0.105113	0.411102	nrv1	Not sig
FBgn0015777	160.408	-0.162068	0.287133	-0.564435	0.572458	0.829573	nrv2	Not sig
FBgn0015778	1700.86	0.573971	0.155539	3.6902	0.000224076	0.00828719	rin	adj-p < 0.1
FBgn0015781	238.27	-0.817996	0.227041	-3.60285	0.000314748	0.0108617	P5cr	adj-p < 0.1
FBgn0015789	49.4019	0.167608	0.382523	0.438164	0.661267	0.874672	Rab10	Not sig
FBgn0015790	3247.26	0.00656063	0.130561	0.0502494	0.959924	0.989371	Rab11	Not sig
FBgn0015791	320.339	-0.207099	0.235072	-0.881003	0.378316	0.708698	Rab14	Not sig
FBgn0015793	98.1993	-0.237001	0.392502	-0.60382	0.545963	0.81592	Rab19	Not sig
FBgn0015794	368.554	0.127782	0.194644	0.656492	0.511508	0.796438	Rab18	Not sig
FBgn0015795	842.515	-0.122602	0.1639	-0.748025	0.454445	0.760245	Rab7	Not sig
FBgn0015797	2089.41	0.173964	0.161374	1.07802	0.281025	0.631136	Rab6	Not sig
FBgn0015799	324.921	-0.246159	0.212051	-1.16085	0.245705	0.594514	Rbf	Not sig
FBgn0015801	113.38	-0.372912	0.41069	-0.908011	0.363872	0.697803	Reg-5	Not sig
FBgn0015803	63.3543	0.827378	0.4394	1.88297	0.059704	0.310668	RtGEF	Not sig
FBgn0015805	617.426	-0.0875798	0.171644	-0.510242	0.609882	0.853559	HDAC1	Not sig
FBgn0015808	301.799	0.262281	0.205886	1.27391	0.202695	0.548736	ScpX	Not sig
FBgn0015818	442.917	-0.402589	0.209221	-1.92423	0.0543259	0.300733	Spx	Not sig
FBgn0015828	224.469	0.125071	0.241	0.518965	0.603785	0.849503	TfIIEalpha	Not sig
FBgn0015829	251.083	-0.196546	0.216816	-0.906513	0.364664	0.697803	TfIIEbeta	Not sig
FBgn0015834	3570.43	-0.33364	0.148599	-2.24524	0.0247529	0.197078	eIF3i	Not sig
FBgn0015838	86.0994	0.483525	0.343361	1.40821	0.159069	0.491791	Vang	Not sig
FBgn0015903	34.4848	0.858247	0.670845	1.27935	0.200773	0.54496	apt	Not sig
FBgn0015905	116.116	0.210781	0.312719	0.674025	0.500295	0.788799	ast	Not sig
FBgn0015924	448.102	-0.152921	0.231091	-0.661735	0.508141	0.793316	crq	Not sig
FBgn0015925	91.7657	-0.0954499	0.43938	-0.217238	0.828023	0.948771	csul	Not sig
FBgn0015929	197.029	-0.0747518	0.395616	-0.188951	0.850131	0.955997	dpa	Not sig
FBgn0015949	416.558	-0.094537	0.195066	-0.48464	0.627932	0.860041	hrg	Not sig
FBgn0016013	12.9065	-2.99803	0.902406	-3.32227	0.000892892	0.0224989	Faa	adj-p < 0.1
FBgn0016031	869.358	0.484691	0.23241	2.0855	0.0370235	0.24302	lama	Not sig
FBgn0016034	428.42	0.238768	0.260618	0.91616	0.359583	0.696977	mael	Not sig
FBgn0016038	306.592	0.452929	0.19809	2.28649	0.0222259	0.185774	Vsp37A	Not sig
FBgn0016041	726.565	-0.20488	0.185584	-1.10398	0.269603	0.617669	Tom40	Not sig
FBgn0016047	18.3381	-0.905111	0.848193	-1.0671	0.285925	0.634886	nompA	Not sig
FBgn0016053	34.7225	2.50998	0.57172	4.39022	1.13235e-05	0.000671506	pgc	adj-p < 0.1
FBgn0016059	391.658	0.648161	0.244417	2.65187	0.00800481	0.0993954	Sema1b	adj-p < 0.1
FBgn0016070	152.389	0.541696	0.265404	2.04103	0.041248	0.259658	smg	Not sig
FBgn0016075	435.658	-1.28185	0.228466	-5.6107	2.01515e-08	3.30053e-06	vkg	adj-p < 0.1
FBgn0016076	395.697	0.178377	0.208263	0.856495	0.391724	0.71938	vri	Not sig
FBgn0016078	3550.56	0.126033	0.186868	0.674447	0.500027	0.788558	wun	Not sig
FBgn0016081	204.923	0.296914	0.365937	0.811379	0.417148	0.734091	fry	Not sig
FBgn0016119	7149.27	-0.19523	0.123759	-1.5775	0.114679	0.425961	ATPsynCF6	Not sig
FBgn0016120	7093.82	-0.229495	0.142583	-1.60956	0.107494	0.414637	ATPsynD	Not sig
FBgn0016122	19.5945	0.00713577	0.637484	0.0111936	0.991069	0.99672	Acer	Not sig
FBgn0016126	95.6964	0.307655	0.312472	0.984583	0.324829	0.66891	CaMKI	Not sig
FBgn0016131	20.0002	0.542812	0.665828	0.815243	0.414933	0.733592	Cdk4	Not sig
FBgn0016641	116.829	0.228698	0.271479	0.842413	0.399557	0.724439	PTP-ER	Not sig
FBgn0016660	144.417	0.643876	0.440078	1.4631	0.143441	0.468534	H15	Not sig
FBgn0016672	26.2751	-0.396938	0.639598	-0.620605	0.53486	0.807927	Ipp	Not sig
FBgn0016685	3274.6	-0.331075	0.146335	-2.26245	0.0236695	0.191556	Nlp	Not sig
FBgn0016687	4391.21	-0.293935	0.124832	-2.35464	0.0185405	0.167803	Nurf-38	Not sig
FBgn0016691	8009.67	-0.164256	0.128001	-1.28324	0.199409	0.543269	ATPsynO	Not sig
FBgn0016693	821.238	0.0348947	0.156726	0.222647	0.82381	0.947769	Past1	Not sig
FBgn0016694	96.353	0.309374	0.358604	0.862719	0.388292	0.717419	Pdp1	Not sig
FBgn0016696	403.062	0.126548	0.212693	0.594979	0.551858	0.819389	Pitslre	Not sig
FBgn0016697	2695.43	-0.171379	0.130536	-1.31289	0.18922	0.530632	Prosalpha5	Not sig
FBgn0016698	208.666	-0.406419	0.294595	-1.37958	0.167715	0.505377	Ptpa	Not sig
FBgn0016700	768.069	0.280684	0.154054	1.82198	0.0684574	0.334289	NA	Not sig
FBgn0016701	337.476	-0.136122	0.220369	-0.617703	0.536771	0.80886	Rab4	Not sig
FBgn0016726	24205.3	-0.173239	0.182899	-0.947182	0.343546	0.684249	RpL29	Not sig
FBgn0016754	111.163	0.166397	0.325774	0.510776	0.609508	0.853559	sba	Not sig
FBgn0016756	467.509	0.96222	0.217925	4.41538	1.00833e-05	0.00063057	Usp47	adj-p < 0.1
FBgn0016762	181.942	0.339325	0.264802	1.28143	0.200043	0.544126	angel	Not sig
FBgn0016794	42.4149	0.196446	0.481603	0.4079	0.683347	0.886473	dos	Not sig
FBgn0016797	16.0742	-1.00603	0.725069	-1.3875	0.16529	0.502234	fz2	Not sig
FBgn0016917	145.282	0.596291	0.274301	2.17386	0.0297159	0.214948	Stat92E	Not sig
FBgn0016926	568.691	-0.0115539	0.296015	-0.0390314	0.968865	0.992259	Pino	Not sig
FBgn0016930	23.0644	-0.395729	0.631172	-0.626974	0.530676	0.805677	Dyrk2	Not sig
FBgn0016970	94.8038	0.0728567	0.364327	0.199976	0.841499	0.953805	l(2)k10201	Not sig
FBgn0016977	2001.36	0.447835	0.178662	2.5066	0.0121899	0.129405	spen	Not sig
FBgn0016978	353.189	0.112756	0.232809	0.484331	0.628151	0.860041	snRNP-U1-70K	Not sig
FBgn0016983	324.532	0.333038	0.205775	1.61846	0.105564	0.411899	smid	Not sig
FBgn0016984	112.62	0.62321	0.28244	2.20652	0.0273474	0.206626	sktl	Not sig
FBgn0017414	74.4316	-0.366502	0.435499	-0.841568	0.40003	0.724439	cag	Not sig
FBgn0017418	154.382	0.60376	0.312657	1.93107	0.0534749	0.297617	ari-1	Not sig
FBgn0017429	415.46	-0.154641	0.199744	-0.774197	0.438815	0.747106	CG5989	Not sig
FBgn0017430	149.069	-0.0419479	0.272476	-0.153951	0.877648	0.967842	Nelf-E	Not sig
FBgn0017457	338.985	0.031244	0.216501	0.144314	0.885253	0.969131	U2af38	Not sig
FBgn0017482	24.908	0.943652	0.717451	1.31529	0.188414	0.530115	T3dh	Not sig
FBgn0017545	38040.6	0.227765	0.133418	1.70715	0.0877948	0.375819	RpS3A	Not sig
FBgn0017550	172.975	0.139219	0.268338	0.518817	0.603888	0.849503	Rga	Not sig
FBgn0017551	39.6547	0.384715	0.551773	0.697233	0.485657	0.780751	Rca1	Not sig
FBgn0017558	385.137	0.114145	0.259029	0.440666	0.659455	0.873974	Pdk	Not sig
FBgn0017566	1210.73	-0.292531	0.177686	-1.64634	0.0996943	0.400615	ND-75	Not sig
FBgn0017567	1628.98	-0.123572	0.138345	-0.893218	0.37174	0.704086	ND-23	Not sig
FBgn0017572	633.493	1.05781	0.190834	5.54308	2.972e-08	4.5358e-06	Mo25	adj-p < 0.1
FBgn0017577	42.4273	0.221211	0.538584	0.410726	0.681273	0.885745	Mcm5	Not sig
FBgn0017578	136.991	0.16354	0.252448	0.647817	0.517103	0.798105	Max	Not sig
FBgn0017579	34000.9	-0.148786	0.158095	-0.941117	0.346645	0.68601	RpL14	Not sig
FBgn0017581	787.074	0.137933	0.200632	0.687495	0.491771	0.783337	Lk6	Not sig
FBgn0019624	4440.61	-0.167033	0.15446	-1.0814	0.279517	0.630488	COX5A	Not sig
FBgn0019643	209.223	0.132928	0.374846	0.35462	0.722874	0.90593	Dat	Not sig
FBgn0019644	8066.57	-0.336803	0.150247	-2.24166	0.0249832	0.197995	ATPsynB	Not sig
FBgn0019662	42.5352	-0.0507408	0.486351	-0.10433	0.916908	0.976077	qm	Not sig
FBgn0019686	65.1991	2.12273	0.620285	3.42219	0.000621188	0.0175988	lok	adj-p < 0.1
FBgn0019830	1866.91	-0.0392919	0.167279	-0.234888	0.814296	0.944233	colt	Not sig
FBgn0019890	215.708	-0.257169	0.231888	-1.10902	0.26742	0.616741	Smg5	Not sig
FBgn0019925	5169.8	-0.29874	0.167352	-1.7851	0.0742453	0.347438	Surf4	Not sig
FBgn0019932	106.532	1.10733	0.332374	3.33159	0.0008635	0.021958	SamDC	adj-p < 0.1
FBgn0019936	33698.9	-0.171174	0.154006	-1.11148	0.266364	0.616526	RpS20	Not sig
FBgn0019938	158.372	-0.536449	0.296594	-1.8087	0.0704975	0.338604	RpI1	Not sig
FBgn0019949	171.286	0.220004	0.307551	0.715342	0.474398	0.774008	Cdk9	Not sig
FBgn0019952	50.7431	-0.238956	0.540751	-0.441897	0.658564	0.873387	Orct	Not sig
FBgn0019957	1895.11	-0.447965	0.154933	-2.89135	0.00383596	0.0610823	ND-42	adj-p < 0.1
FBgn0019960	609.326	0.121297	0.206167	0.588342	0.556303	0.821732	Mitofilin	Not sig
FBgn0019968	142.776	-0.00514795	0.265641	-0.0193794	0.984538	0.995485	Khc-73	Not sig
FBgn0019972	293.595	-0.134618	0.238047	-0.56551	0.571727	0.829203	Drice	Not sig
FBgn0019982	422.164	-0.792978	0.17351	-4.57022	4.87216e-06	0.000341623	Gs1l	adj-p < 0.1
FBgn0019990	169.12	-0.503531	0.233698	-2.15462	0.0311913	0.22178	Gcn2	Not sig
FBgn0020018	191.562	0.138145	0.291489	0.473927	0.635552	0.864366	Ppox	Not sig
FBgn0020224	100.792	0.563838	0.31307	1.801	0.0717032	0.341583	Cbl	Not sig
FBgn0020235	8976.42	-0.267539	0.14055	-1.90351	0.0569734	0.305736	ATPsyngamma	Not sig
FBgn0020236	846.801	0.0556808	0.163975	0.339568	0.734182	0.91229	ATPCL	Not sig
FBgn0020238	7711.57	-0.182379	0.114827	-1.58829	0.112222	0.422304	14-3-3epsilon	Not sig
FBgn0020249	358.206	-0.285768	0.201387	-1.419	0.1559	0.487169	stck	Not sig
FBgn0020251	53.1323	0.0184206	0.473526	0.0389009	0.968969	0.992259	sfl	Not sig
FBgn0020255	3146.94	-0.0549828	0.13315	-0.412938	0.679652	0.884714	Ran	Not sig
FBgn0020261	198.13	-0.267029	0.280215	-0.952943	0.340619	0.683003	pcm	Not sig
FBgn0020269	60.3949	-0.0697717	0.610481	-0.11429	0.909008	0.97446	mspo	Not sig
FBgn0020272	29.4486	0.334523	0.56304	0.594137	0.55242	0.819835	mst	Not sig
FBgn0020278	609.901	-0.610601	0.189578	-3.22084	0.00127816	0.0292109	loco	adj-p < 0.1
FBgn0020279	1425.5	-0.0838021	0.171179	-0.489557	0.624447	0.859975	lig	Not sig
FBgn0020294	14.4001	0.520448	0.83809	0.620992	0.534605	0.807927	ko	Not sig
FBgn0020299	24.152	-1.49196	0.707957	-2.10741	0.0350819	0.234072	stumps	Not sig
FBgn0020300	24.739	-0.424811	0.633779	-0.670282	0.502678	0.790005	geko	Not sig
FBgn0020304	34.0967	0.590007	0.589225	1.00133	0.316669	0.660711	drongo	Not sig
FBgn0020305	263.954	-0.0700414	0.193303	-0.362341	0.717098	0.903961	dbe	Not sig
FBgn0020306	664.174	0.0195358	0.208157	0.0938511	0.925227	0.977748	dom	Not sig
FBgn0020309	1329.1	0.00976274	0.157924	0.0618192	0.950707	0.987398	crol	Not sig
FBgn0020312	351.559	0.226184	0.22596	1.00099	0.316832	0.660851	CG4050	Not sig
FBgn0020369	1464.43	-0.0447133	0.147658	-0.302818	0.762029	0.926967	Rpt6	Not sig
FBgn0020370	1317.4	0.272302	0.134108	2.03047	0.0423085	0.263116	TppII	Not sig
FBgn0020379	18.6943	-0.0377215	0.724535	-0.0520631	0.958478	0.989371	Rfx	Not sig
FBgn0020381	395.453	0.349756	0.302155	1.15754	0.247053	0.596099	Dredd	Not sig
FBgn0020385	17.4009	0.977735	0.734209	1.33168	0.182964	0.523548	pug	Not sig
FBgn0020386	1159.12	0.156949	0.188535	0.832464	0.405147	0.726539	Pdk1	Not sig
FBgn0020388	171.64	0.272086	0.240544	1.13113	0.258	0.609473	Gcn5	Not sig
FBgn0020389	1352.62	-0.110026	0.183539	-0.599467	0.548862	0.817222	Papss	Not sig
FBgn0020391	19.7821	0.445454	0.765901	0.581607	0.560831	0.824644	Nrk	Not sig
FBgn0020392	1106.06	0.122332	0.150277	0.814048	0.415617	0.733592	Nmt	Not sig
FBgn0020407	35.9565	0.394855	0.607532	0.649932	0.515736	0.797543	asun	Not sig
FBgn0020412	529.479	0.453326	0.185192	2.44788	0.0143701	0.14451	JIL-1	Not sig
FBgn0020415	17.2346	0.342251	0.734592	0.465907	0.641282	0.868046	Idgf2	Not sig
FBgn0020440	256.967	0.771425	0.223346	3.45395	0.000552442	0.0161713	Fak	adj-p < 0.1
FBgn0020443	2000.22	0.00306113	0.171691	0.0178293	0.985775	0.995485	eRF3	Not sig
FBgn0020445	36.7073	0.0459332	0.469637	0.0978057	0.922087	0.976903	E23	Not sig
FBgn0020493	53.1137	1.16941	0.496877	2.35352	0.0185964	0.167803	Dad	Not sig
FBgn0020496	897.862	-0.0827259	0.151348	-0.546595	0.584657	0.838411	CtBP	Not sig
FBgn0020497	472.891	0.59236	0.22218	2.66612	0.00767318	0.0972165	emb	adj-p < 0.1
FBgn0020503	185.298	0.50411	0.270908	1.86082	0.0627702	0.318626	CLIP-190	Not sig
FBgn0020510	180.522	1.56804	0.252408	6.21232	5.22091e-10	1.23844e-07	Abi	adj-p < 0.1
FBgn0020513	258.906	-0.255112	0.212894	-1.19831	0.230798	0.580099	ade5	Not sig
FBgn0020545	391.386	0.00432327	0.231328	0.0186889	0.985089	0.995485	kraken	Not sig
FBgn0020616	72.4444	0.475507	0.374606	1.26935	0.204316	0.550524	SA	Not sig
FBgn0020618	29361.8	-0.169688	0.158103	-1.07327	0.283148	0.633011	Rack1	Not sig
FBgn0020620	221.907	-0.496242	0.266931	-1.85907	0.0630178	0.318626	RN-tre	Not sig
FBgn0020621	171.184	-0.507731	0.264482	-1.91972	0.0548932	0.301606	Pkn	Not sig
FBgn0020622	102.125	-0.0238365	0.293368	-0.0812513	0.935242	0.981957	Pi3K21B	Not sig
FBgn0020626	443.076	0.459387	0.285539	1.60884	0.107651	0.414637	Osbp	Not sig
FBgn0020633	59.8647	-0.154871	0.566122	-0.273564	0.784419	0.932813	Mcm7	Not sig
FBgn0020647	125.911	-0.0977322	0.261856	-0.373229	0.708978	0.900248	KrT95D	Not sig
FBgn0020653	1484.63	-0.230271	0.156849	-1.4681	0.142076	0.46705	Trxr-1	Not sig
FBgn0020655	1390.08	-0.0398981	0.169334	-0.235617	0.81373	0.944233	ArfGAP1	Not sig
FBgn0020660	245.25	-0.081572	0.215414	-0.378675	0.704929	0.897817	eIF4B	Not sig
FBgn0020762	160.174	-0.153327	0.293864	-0.521764	0.601835	0.848052	Atet	Not sig
FBgn0020764	182.316	-0.37695	0.27507	-1.37038	0.170569	0.509264	Alas	Not sig
FBgn0020767	131.154	0.382164	0.290222	1.3168	0.187906	0.530074	Spred	Not sig
FBgn0020887	204.578	-0.033927	0.228934	-0.148195	0.882189	0.968184	Su(z)12	Not sig
FBgn0020909	182.816	-0.417721	0.28987	-1.44107	0.149566	0.479531	Rtc1	Not sig
FBgn0020910	30724.6	-0.189831	0.145993	-1.30028	0.193506	0.537315	RpL3	Not sig
FBgn0020930	263.881	-0.652613	0.224692	-2.90447	0.00367872	0.0589881	Dgkepsilon	adj-p < 0.1
FBgn0021750	125.198	0.235056	0.296716	0.79219	0.42825	0.741433	SerRS-m	Not sig
FBgn0021760	239.327	0.463326	0.287434	1.61194	0.106976	0.413584	chb	Not sig
FBgn0021761	155.989	0.355221	0.374381	0.948821	0.342711	0.684249	Nup154	Not sig
FBgn0021764	133.833	0.222772	0.341552	0.652235	0.51425	0.797543	sdk	Not sig
FBgn0021765	5246.89	-0.243952	0.175288	-1.39172	0.164008	0.501204	scu	Not sig
FBgn0021768	679.059	-0.0483169	0.187753	-0.257343	0.796914	0.937603	nudC	Not sig
FBgn0021795	21690.5	-0.183809	0.155331	-1.18334	0.236675	0.585505	Tapdelta	Not sig
FBgn0021796	288.252	-0.342684	0.249588	-1.373	0.169754	0.507905	Tor	Not sig
FBgn0021800	116.272	0.510799	0.374904	1.36248	0.173046	0.511692	Reph	Not sig
FBgn0021814	361.295	-0.320618	0.207028	-1.54867	0.121462	0.435175	Vps28	Not sig
FBgn0021818	46.6875	1.10739	0.461954	2.39719	0.0165212	0.157192	cnk	Not sig
FBgn0021825	584.161	-0.223833	0.1833	-1.22113	0.222036	0.568436	DCTN2-p50	Not sig
FBgn0021847	67.433	-0.0867658	0.390944	-0.221939	0.824361	0.947974	l(2)k14710	Not sig
FBgn0021856	316.125	0.067889	0.213725	0.317647	0.750753	0.921232	l(2)k14505	Not sig
FBgn0021872	4259.06	-0.312906	0.144885	-2.15968	0.0307974	0.219995	Xbp1	Not sig
FBgn0021874	94.7096	-0.646163	0.366957	-1.76087	0.078261	0.35631	Nle	Not sig
FBgn0021875	136.179	-0.874098	0.27731	-3.15206	0.00162122	0.0338978	Zfrp8	adj-p < 0.1
FBgn0021895	549.457	0.0343818	0.189839	0.181111	0.856281	0.959341	ytr	Not sig
FBgn0021906	4234.45	-0.246312	0.157058	-1.56829	0.116814	0.430405	RFeSP	Not sig
FBgn0021944	424.397	0.187374	0.212412	0.882125	0.377709	0.708698	Coprox	Not sig
FBgn0021967	2485.7	-0.374098	0.141646	-2.64108	0.00826416	0.101335	ND-PDSW	Not sig
FBgn0021979	1536.89	-0.187599	0.197312	-0.950774	0.341719	0.683549	l(2)k09913	Not sig
FBgn0021995	262.444	-0.0304898	0.224227	-0.135978	0.891839	0.970063	Rs1	Not sig
FBgn0022023	3813.52	-0.332142	0.137402	-2.41731	0.0156359	0.151492	eIF3h	Not sig
FBgn0022027	381.37	-0.140316	0.185794	-0.755223	0.450115	0.756236	Vps25	Not sig
FBgn0022029	449.89	-0.0207167	0.180285	-0.114911	0.908516	0.97446	l(2)k01209	Not sig
FBgn0022069	184.934	-0.294386	0.240369	-1.22473	0.220678	0.567919	Nnp-1	Not sig
FBgn0022097	3504.65	-0.228422	0.119345	-1.91396	0.0556248	0.3026	Vha36-1	Not sig
FBgn0022153	334.872	-0.072295	0.222208	-0.325348	0.744918	0.918246	l(2)k05819	Not sig
FBgn0022160	88.8156	-1.03925	0.377008	-2.75656	0.00584128	0.0820044	Gpo-1	adj-p < 0.1
FBgn0022213	108.185	0.0643201	0.365999	0.175738	0.8605	0.962046	Cse1	Not sig
FBgn0022224	415.647	0.196284	0.209749	0.935805	0.349373	0.68805	ubl	Not sig
FBgn0022238	1402.79	0.0483985	0.135448	0.357323	0.72085	0.905208	lolal	Not sig
FBgn0022288	241.102	0.308735	0.244471	1.26287	0.206636	0.553956	l(2)09851	Not sig
FBgn0022338	228.411	-0.194605	0.351396	-0.553807	0.579711	0.834798	dnk	Not sig
FBgn0022343	2645.38	-0.279227	0.151717	-1.84045	0.0657027	0.325189	CG3760	Not sig
FBgn0022344	787.155	-0.317646	0.183581	-1.73028	0.0835808	0.369032	CG10340	Not sig
FBgn0022349	714.391	-0.304512	0.162198	-1.87741	0.0604625	0.313666	CG1910	Not sig
FBgn0022361	43.888	0.692059	0.493354	1.40276	0.160687	0.494571	Pur-alpha	Not sig
FBgn0022382	249.536	0.529222	0.317114	1.66887	0.0951432	0.390974	Pka-R2	Not sig
FBgn0022699	114.797	-0.185967	0.294648	-0.63115	0.527942	0.804188	D19B	Not sig
FBgn0022702	110.298	0.337559	0.360719	0.935795	0.349379	0.68805	Cht2	Not sig
FBgn0022709	16.2534	-1.16837	1.0349	-1.12897	0.258911	0.610862	Adk1	Not sig
FBgn0022724	134.54	-0.438642	0.317316	-1.38235	0.166864	0.504998	Taf8	Not sig
FBgn0022764	279.785	0.186789	0.204733	0.912358	0.36158	0.697803	Sin3A	Not sig
FBgn0022768	157.993	0.414632	0.32308	1.28337	0.199362	0.543269	Pp2C1	Not sig
FBgn0022772	217.013	-0.0661239	0.295539	-0.22374	0.82296	0.947769	Orc1	Not sig
FBgn0022774	550.801	-0.29932	0.217083	-1.37883	0.167949	0.505377	Oat	Not sig
FBgn0022786	161.743	0.146031	0.305796	0.477543	0.632976	0.862308	Hira	Not sig
FBgn0022787	126.462	-0.0162271	0.333896	-0.0485993	0.961239	0.989726	Hel89B	Not sig
FBgn0022893	1834.95	-0.219814	0.146741	-1.49796	0.134142	0.456943	Df31	Not sig
FBgn0022935	79.3466	-0.280825	0.377305	-0.744293	0.456699	0.761158	D19A	Not sig
FBgn0022936	195.974	0.44654	0.230041	1.94113	0.0522419	0.293845	CycH	Not sig
FBgn0022942	586.032	0.150762	0.177003	0.851748	0.394354	0.720429	Cbp80	Not sig
FBgn0022943	544.495	-0.313206	0.198439	-1.57835	0.114486	0.425607	Cbp20	Not sig
FBgn0022959	1573.9	0.0757345	0.145783	0.5195	0.603412	0.849197	yps	Not sig
FBgn0022960	139.59	0.000410642	0.310521	0.00132243	0.998945	0.999526	vimar	Not sig
FBgn0022984	230.448	-0.00894403	0.241389	-0.0370524	0.970443	0.992259	qkr58E-3	Not sig
FBgn0022985	216.158	-0.00726093	0.224769	-0.0323039	0.97423	0.993879	qkr58E-2	Not sig
FBgn0022986	258.407	-0.157913	0.213038	-0.741247	0.458544	0.762835	qkr58E-1	Not sig
FBgn0022987	75.7827	0.811714	0.347012	2.33915	0.0193275	0.170673	qkr54B	Not sig
FBgn0023000	187.995	-0.30085	0.283627	-1.06072	0.288815	0.637029	mth	Not sig
FBgn0023001	184.298	0.0995951	0.258758	0.384896	0.700314	0.895106	melt	Not sig
FBgn0023023	101.905	0.374732	0.438513	0.854552	0.392799	0.719895	CRMP	Not sig
FBgn0023076	127.969	-0.122672	0.347041	-0.353479	0.723729	0.906176	Clk	Not sig
FBgn0023081	158.892	0.606092	0.255811	2.3693	0.017822	0.165199	gek	Not sig
FBgn0023083	261.681	0.0518705	0.24349	0.213029	0.831304	0.94986	fray	Not sig
FBgn0023094	489.025	-0.562675	0.16665	-3.37639	0.000734429	0.0197349	cyc	adj-p < 0.1
FBgn0023095	148.928	0.948128	0.426296	2.22411	0.0261413	0.203193	caps	Not sig
FBgn0023096	16.2549	0.9422	0.857624	1.09862	0.271936	0.621477	btv	Not sig
FBgn0023097	150.679	-0.192481	0.316376	-0.608395	0.542925	0.814388	bon	Not sig
FBgn0023129	291.727	0.0468867	0.226544	0.206965	0.836037	0.951458	aay	Not sig
FBgn0023130	25.5644	0.124564	0.728976	0.170876	0.864321	0.962917	a6	Not sig
FBgn0023143	1621.19	0.459849	0.131004	3.51019	0.00044779	0.0140664	Uba1	adj-p < 0.1
FBgn0023167	186.159	-0.425935	0.277591	-1.5344	0.124931	0.441919	SmD3	Not sig
FBgn0023169	245.989	0.0235583	0.220942	0.106627	0.915085	0.976077	AMPKalpha	Not sig
FBgn0023170	38828.8	-0.295111	0.224484	-1.31462	0.188637	0.530115	RpL39	Not sig
FBgn0023171	278.811	-0.160086	0.202762	-0.789526	0.429805	0.742108	rnh1	Not sig
FBgn0023172	164.786	0.288339	0.256294	1.12503	0.260575	0.61219	RhoGEF2	Not sig
FBgn0023174	2137.58	-0.369026	0.157679	-2.34036	0.0192652	0.170361	Prosbeta2	Not sig
FBgn0023175	2328.23	-0.324537	0.159166	-2.03898	0.0414518	0.260408	Prosalpha7	Not sig
FBgn0023177	912.389	0.0474088	0.163005	0.290842	0.771172	0.93003	Pp4-19C	Not sig
FBgn0023181	64.7837	-0.264153	0.394069	-0.670323	0.502652	0.790005	Orc4	Not sig
FBgn0023212	478.663	-0.261191	0.164644	-1.5864	0.112649	0.423421	EloB	Not sig
FBgn0023213	2298.73	-0.253611	0.132053	-1.92053	0.0547908	0.30129	eIF4G1	Not sig
FBgn0023214	49.9242	0.252009	0.609115	0.413729	0.679072	0.884714	edl	Not sig
FBgn0023215	434.899	-0.00403533	0.19659	-0.0205266	0.983623	0.995485	Mnt	Not sig
FBgn0023216	118.413	0.230637	0.332403	0.693848	0.487777	0.782332	Parg	Not sig
FBgn0023388	140.358	0.975568	0.348246	2.80138	0.00508848	0.0746347	Dap160	adj-p < 0.1
FBgn0023407	85.0538	0.591923	0.33992	1.74136	0.0816206	0.363881	B4	Not sig
FBgn0023441	687.887	-0.0268419	0.190203	-0.141122	0.887773	0.96998	fus	Not sig
FBgn0023458	360.116	1.05805	0.220999	4.78759	1.68799e-06	0.000138234	Rbcn-3A	adj-p < 0.1
FBgn0023477	1953.91	-0.135779	0.150214	-0.903906	0.366045	0.699251	Taldo	Not sig
FBgn0023479	15.9395	-1.12467	0.728667	-1.54347	0.122718	0.437624	teq	Not sig
FBgn0023506	78.4542	0.389902	0.415383	0.938658	0.347906	0.686845	Es2	Not sig
FBgn0023507	11.7534	0.101937	0.967746	0.105334	0.916111	0.976077	D2hgdh	Not sig
FBgn0023508	103.408	0.0328984	0.305743	0.107601	0.914312	0.976077	Ocrl	Not sig
FBgn0023509	162.855	0.0803099	0.239596	0.335189	0.737482	0.914342	mip130	Not sig
FBgn0023510	103.855	0.391512	0.33106	1.1826	0.236968	0.585505	Rbcn-3B	Not sig
FBgn0023511	355.512	-0.248313	0.294596	-0.842894	0.399288	0.724439	Edem1	Not sig
FBgn0023512	481.76	-0.107921	0.206602	-0.522359	0.60142	0.84795	eIF2Bepsilon	Not sig
FBgn0023513	41.2612	-0.107248	0.71473	-0.150054	0.880722	0.967842	CG14803	Not sig
FBgn0023514	361.641	-0.0967394	0.215199	-0.449534	0.653047	0.871388	CG14805	Not sig
FBgn0023515	20.9713	0.540169	0.678355	0.796292	0.425862	0.74005	CG14814	Not sig
FBgn0023516	161.035	0.0697307	0.30297	0.230157	0.81797	0.944993	Pex5	Not sig
FBgn0023517	639.278	-0.164044	0.209434	-0.783271	0.433468	0.744423	Pgam5	Not sig
FBgn0023518	57.2383	-0.0178818	0.523808	-0.034138	0.972767	0.993293	trr	Not sig
FBgn0023519	373.406	0.0518423	0.189325	0.273828	0.784217	0.932813	mRpL16	Not sig
FBgn0023520	30.4454	-0.306296	0.634319	-0.482874	0.629185	0.86047	CG3857	Not sig
FBgn0023521	269.768	-0.31578	0.243314	-1.29783	0.194347	0.537776	CG3587	Not sig
FBgn0023522	100.555	0.49686	0.385048	1.29038	0.196917	0.540972	CG11596	Not sig
FBgn0023525	18.7258	-0.027343	0.63534	-0.0430369	0.965672	0.990885	CG3191	Not sig
FBgn0023526	183.252	0.505231	0.271985	1.85757	0.06323	0.319119	CG2865	Not sig
FBgn0023527	169.214	-0.33429	0.312156	-1.07091	0.284212	0.634139	CG3071	Not sig
FBgn0023528	336.293	0.440592	0.192933	2.28365	0.0223919	0.186846	CG2924	Not sig
FBgn0023529	5707.57	-0.0459057	0.158779	-0.289117	0.772492	0.930142	CG2918	Not sig
FBgn0023530	148.396	0.182333	0.281074	0.6487	0.516532	0.797582	CG3740	Not sig
FBgn0023531	12.7494	1.1321	0.743393	1.52288	0.127789	0.446184	CG32809	Not sig
FBgn0023536	89.1488	-0.26659	0.386219	-0.690255	0.490034	0.783337	CG3156	Not sig
FBgn0023537	1669.46	-0.423709	0.154229	-2.74728	0.00600927	0.0833423	CG17896	adj-p < 0.1
FBgn0023542	254.237	-0.04996	0.243305	-0.205339	0.837308	0.952102	Nmd3	Not sig
FBgn0023545	492.256	-0.395164	0.216055	-1.82899	0.0674007	0.330707	PIG-K	Not sig
FBgn0024150	11.9779	0.143975	0.939945	0.153174	0.878261	0.967842	Ac78C	Not sig
FBgn0024177	12.7494	0.796934	1.27716	0.623988	0.532636	0.807228	zpg	Not sig
FBgn0024179	26.6084	0.0216633	1.00108	0.0216399	0.982735	0.995485	wit	Not sig
FBgn0024183	289.2	-0.182902	0.268828	-0.680369	0.496271	0.785876	vig	Not sig
FBgn0024187	45.9003	0.140052	0.47949	0.292085	0.770222	0.929795	syd	Not sig
FBgn0024188	1126.49	-0.322488	0.176734	-1.82471	0.0680451	0.33363	san	Not sig
FBgn0024191	75.638	1.04858	0.422239	2.48339	0.0130137	0.134821	sip1	Not sig
FBgn0024194	79.5769	0.31349	0.370023	0.847219	0.396873	0.722055	rasp	Not sig
FBgn0024196	760.584	-0.162041	0.180421	-0.898123	0.36912	0.701435	robl	Not sig
FBgn0024222	67.829	0.289538	0.409863	0.706426	0.479923	0.776615	IKKbeta	Not sig
FBgn0024230	206.819	-0.6653	0.282364	-2.35618	0.0184641	0.167566	Hs2st	Not sig
FBgn0024234	463.305	0.585011	0.222993	2.62345	0.00870446	0.104865	gbb	Not sig
FBgn0024236	162.712	0.870022	0.308431	2.8208	0.00479038	0.0711729	foi	adj-p < 0.1
FBgn0024238	541.955	0.542662	0.210582	2.57696	0.00996732	0.11515	Fim	Not sig
FBgn0024245	26.5636	0.514562	0.556306	0.924963	0.354985	0.69275	dnt	Not sig
FBgn0024248	87.2526	0.467935	0.387484	1.20762	0.227193	0.575105	chico	Not sig
FBgn0024250	855.598	0.349317	0.192293	1.81658	0.0692811	0.336571	brk	Not sig
FBgn0024273	57.4254	-0.231505	0.4918	-0.470729	0.637834	0.866121	WASp	Not sig
FBgn0024277	82.8016	-0.540721	0.400281	-1.35085	0.176743	0.516928	trio	Not sig
FBgn0024285	979.572	0.049237	0.189909	0.259266	0.79543	0.93723	Srp54	Not sig
FBgn0024291	115.184	0.539723	0.302795	1.78247	0.074673	0.348555	Sirt1	Not sig
FBgn0024314	520.586	0.307667	0.211794	1.45267	0.146316	0.474675	Plap	Not sig
FBgn0024315	1938.25	-0.406317	0.161273	-2.51944	0.0117543	0.125361	Picot	Not sig
FBgn0024319	220.361	0.123	0.275018	0.447242	0.6547	0.87213	Nach	Not sig
FBgn0024320	473.905	0.636704	0.215474	2.9549	0.00312771	0.053505	Npc1a	adj-p < 0.1
FBgn0024321	274.11	0.660337	0.383715	1.7209	0.0852683	0.371711	NK7.1	Not sig
FBgn0024326	313.192	-0.23655	0.200657	-1.17888	0.238447	0.585505	Mkk4	Not sig
FBgn0024329	173.941	0.883827	0.240411	3.67632	0.000236623	0.00861232	Mekk1	adj-p < 0.1
FBgn0024330	150.123	-0.355316	0.240264	-1.47886	0.139179	0.462246	MED6	Not sig
FBgn0024352	1627.21	-0.255454	0.181679	-1.40607	0.159703	0.492644	Stip1	Not sig
FBgn0024360	86.2429	-0.371533	0.409458	-0.907377	0.364208	0.697803	MTPAP	Not sig
FBgn0024362	334.363	-0.429362	0.192386	-2.23177	0.0256301	0.200808	Naa30A	Not sig
FBgn0024364	144.467	0.0744318	0.319462	0.232991	0.815769	0.944411	CG11417	Not sig
FBgn0024365	310.26	-0.0763061	0.246821	-0.309155	0.757203	0.923546	CG12773	Not sig
FBgn0024371	203.201	-0.0267908	0.26722	-0.100258	0.92014	0.976862	E2f2	Not sig
FBgn0024432	808.155	-0.125408	0.179236	-0.699679	0.484128	0.780085	Dlc90F	Not sig
FBgn0024491	421.333	-0.230587	0.22314	-1.03337	0.301429	0.65076	Bin1	Not sig
FBgn0024509	3584.44	-0.110193	0.168062	-0.655668	0.512038	0.796929	Sec13	Not sig
FBgn0024510	72.9672	0.804128	0.434353	1.85132	0.0641229	0.321035	dlt	Not sig
FBgn0024542	151.656	0.20776	0.358599	0.579367	0.562341	0.825077	Neos	Not sig
FBgn0024555	206.708	0.304777	0.226568	1.34519	0.178564	0.518614	flfl	Not sig
FBgn0024556	738.503	-0.0462176	0.186509	-0.247804	0.804286	0.940133	mEFTu1	Not sig
FBgn0024558	668.086	-0.319263	0.19047	-1.67618	0.0937022	0.3886	Dph5	Not sig
FBgn0024689	427.027	-0.12977	0.195413	-0.664081	0.506639	0.792624	fws	Not sig
FBgn0024698	133.063	1.20219	0.314948	3.8171	0.000135029	0.00552896	Cpsf160	adj-p < 0.1
FBgn0024728	95.0248	0.435146	0.361197	1.20473	0.228307	0.576338	Slip1	Not sig
FBgn0024732	71.6226	0.618633	0.436913	1.41592	0.156799	0.488566	Drep1	Not sig
FBgn0024733	45146.7	-0.157484	0.145483	-1.0825	0.279032	0.629952	RpL10	Not sig
FBgn0024734	83.1764	0.0526634	0.330352	0.159416	0.873341	0.967049	PRL-1	Not sig
FBgn0024754	48.9234	-0.770913	0.568701	-1.35557	0.175236	0.513976	Flo1	Not sig
FBgn0024804	225.449	0.40549	0.262026	1.54752	0.121737	0.435482	Dbp80	Not sig
FBgn0024806	187.34	1.4422	0.277221	5.20236	1.96778e-07	2.25606e-05	DIP2	adj-p < 0.1
FBgn0024807	420.529	0.172266	0.2067	0.833413	0.404612	0.726271	DIP1	Not sig
FBgn0024811	85.3688	0.878193	0.304692	2.88223	0.00394869	0.0625876	Crk	adj-p < 0.1
FBgn0024814	3526.86	-0.157614	0.156048	-1.01004	0.312477	0.658615	Clc	Not sig
FBgn0024833	963.188	-0.0775165	0.162483	-0.477073	0.63331	0.86251	AP-1mu	Not sig
FBgn0024836	16.2954	0.63353	0.733035	0.864257	0.387447	0.716657	stan	Not sig
FBgn0024841	438.539	-0.156021	0.203365	-0.767196	0.442965	0.749101	Pcd	Not sig
FBgn0024846	172.601	0.117663	0.247611	0.475194	0.634648	0.86352	p38b	Not sig
FBgn0024887	133.644	0.342179	0.351599	0.973208	0.33045	0.67393	kin17	Not sig
FBgn0024889	711.353	0.19977	0.178476	1.11931	0.263007	0.613819	Kap-alpha1	Not sig
FBgn0024909	103.449	-0.142555	0.322909	-0.441471	0.658872	0.873628	Taf7	Not sig
FBgn0024912	33.8382	-0.451951	0.541044	-0.835332	0.403531	0.726271	agt	Not sig
FBgn0024920	68.5869	-0.5378	0.543309	-0.989862	0.322242	0.666247	Ts	Not sig
FBgn0024921	463.363	0.170523	0.163395	1.04363	0.296658	0.646493	Tnpo	Not sig
FBgn0024944	39.7887	-0.0404442	0.672799	-0.0601134	0.952065	0.987889	Oamb	Not sig
FBgn0024945	181.331	-0.370452	0.297706	-1.24436	0.213369	0.561082	NitFhit	Not sig
FBgn0024947	248.159	-0.490408	0.282568	-1.73554	0.0826457	0.367261	NTPase	Not sig
FBgn0024956	121.218	-0.069789	0.279993	-0.249252	0.803166	0.939707	Mat1	Not sig
FBgn0024957	275.737	-0.0451067	0.235656	-0.191409	0.848205	0.955997	Irp-1B	Not sig
FBgn0024958	264.555	-0.5813	0.244689	-2.37567	0.0175171	0.164843	Irp-1A	Not sig
FBgn0024973	331.574	-0.03359	0.206989	-0.16228	0.871086	0.966016	CG2701	Not sig
FBgn0024975	34.7268	0.185283	0.485772	0.381419	0.702892	0.897126	CG2712	Not sig
FBgn0024983	1778.32	-0.347535	0.176241	-1.97193	0.0486181	0.281518	CG4293	Not sig
FBgn0024985	90.7224	0.409562	0.311232	1.31594	0.188195	0.530115	CG11448	Not sig
FBgn0024986	142.665	-0.168506	0.249536	-0.675278	0.499499	0.78822	CG3719	Not sig
FBgn0024987	207.665	0.191438	0.242086	0.790783	0.429071	0.741789	ssx	Not sig
FBgn0024989	35.1919	0.405796	0.500257	0.811175	0.417265	0.73411	CG3777	Not sig
FBgn0024991	43.6085	-0.179249	0.507721	-0.353047	0.724053	0.906255	CG2694	Not sig
FBgn0024992	205.527	0.467582	0.242992	1.92427	0.0543202	0.300733	CG2658	Not sig
FBgn0024993	39.5119	0.737583	0.478008	1.54304	0.122822	0.437665	CG2662	Not sig
FBgn0024994	2453.03	-0.0638981	0.176217	-0.36261	0.716896	0.903872	Csat	Not sig
FBgn0024996	1102.72	-0.641649	0.145736	-4.40282	1.06853e-05	0.000654083	eIF2Bbeta	adj-p < 0.1
FBgn0024998	144.555	-0.554922	0.267415	-2.07513	0.0379742	0.246309	CG2685	Not sig
FBgn0025109	412.713	-0.190554	0.190907	-0.99815	0.318207	0.662112	Bem46	Not sig
FBgn0025111	100.85	-0.351214	0.35601	-0.986529	0.323873	0.668244	Ant2	Not sig
FBgn0025185	87.3948	-0.287669	0.420408	-0.684261	0.49381	0.783965	az2	Not sig
FBgn0025186	97.0958	0.715103	0.355075	2.01395	0.0440148	0.268658	ari-2	Not sig
FBgn0025286	21590	-0.195391	0.159962	-1.22149	0.221901	0.568302	NA	Not sig
FBgn0025335	173.832	0.557788	0.290285	1.92152	0.0546666	0.30129	CG4585	Not sig
FBgn0025336	378.958	-0.388327	0.206125	-1.88394	0.0595734	0.310668	CG4882	Not sig
FBgn0025352	2516.36	-0.0054456	0.140365	-0.0387961	0.969053	0.992259	Thiolase	Not sig
FBgn0025366	1773.59	-0.211379	0.206155	-1.02534	0.305202	0.653027	Ip259	Not sig
FBgn0025373	452.382	-0.0336826	0.212295	-0.158659	0.873937	0.967152	Fpps	Not sig
FBgn0025381	292.368	-0.00884066	0.197102	-0.0448532	0.964224	0.990622	rush	Not sig
FBgn0025388	13.3011	0.448494	0.699883	0.640813	0.521644	0.800801	CG12179	Not sig
FBgn0025390	33.5351	-0.445964	0.593501	-0.751413	0.452404	0.758676	Mur2B	Not sig
FBgn0025394	290.176	0.0994363	0.205153	0.484694	0.627894	0.860041	inc	Not sig
FBgn0025455	479.783	0.182883	0.211212	0.865874	0.386559	0.715876	CycT	Not sig
FBgn0025456	353.298	0.514127	0.201744	2.54842	0.0108213	0.120258	CREG	Not sig
FBgn0025457	326.331	-0.277874	0.231335	-1.20118	0.229682	0.578537	Bub3	Not sig
FBgn0025463	409.794	-0.268273	0.241286	-1.11185	0.266204	0.616526	Bap60	Not sig
FBgn0025469	890.354	-0.185207	0.149264	-1.2408	0.214678	0.56208	slv	Not sig
FBgn0025519	292.686	-0.119272	0.195519	-0.610028	0.541843	0.813119	fidipidine	Not sig
FBgn0025549	278.892	0.0208112	0.189721	0.109694	0.912652	0.975472	unc-119	Not sig
FBgn0025571	512.286	-0.215251	0.195181	-1.10282	0.270103	0.617905	SF1	Not sig
FBgn0025574	83.7226	0.684094	0.408691	1.67387	0.0941571	0.389358	Pli	Not sig
FBgn0025582	3100.01	-0.259152	0.117823	-2.19951	0.027842	0.208175	eIF3e	Not sig
FBgn0025592	186.751	0.0888012	0.304057	0.292054	0.770245	0.929795	Gk1	Not sig
FBgn0025608	487.31	0.492698	0.20508	2.40247	0.0162847	0.155831	Faf2	Not sig
FBgn0025615	763.325	-0.263709	0.164166	-1.60635	0.108197	0.415106	Torsin	Not sig
FBgn0025621	163.974	0.160538	0.32566	0.49296	0.622041	0.858234	CG16989	Not sig
FBgn0025624	121.066	-0.591469	0.31408	-1.88318	0.0596762	0.310668	CG4025	Not sig
FBgn0025626	159.881	0.0212677	0.264046	0.0805453	0.935804	0.981976	CG4281	Not sig
FBgn0025628	22.7021	0.387199	0.656989	0.589354	0.555624	0.821082	CG4199	Not sig
FBgn0025629	259.057	-0.278673	0.24228	-1.15021	0.250058	0.599563	CG4045	Not sig
FBgn0025630	82.9064	-0.564925	0.338679	-1.66803	0.0953105	0.391222	Rtca	Not sig
FBgn0025631	26.0115	0.942642	0.71836	1.31221	0.189448	0.531056	moody	Not sig
FBgn0025632	26.3534	-0.396167	0.6093	-0.650201	0.515563	0.797543	CG4313	Not sig
FBgn0025633	215.887	0.447653	0.222914	2.00819	0.0446234	0.27117	CG13366	Not sig
FBgn0025634	114.201	0.427983	0.330303	1.29573	0.195069	0.538464	CG13367	Not sig
FBgn0025635	181.118	-0.0210653	0.267059	-0.078879	0.937129	0.982475	CG17829	Not sig
FBgn0025637	2204.27	-0.282419	0.142093	-1.98757	0.0468595	0.276692	SkpA	Not sig
FBgn0025638	2905.91	-0.134497	0.136301	-0.986766	0.323757	0.668205	Roc1a	Not sig
FBgn0025639	210.587	0.12464	0.245324	0.508064	0.611409	0.853772	Hmt4-20	Not sig
FBgn0025640	532.333	-0.195066	0.204135	-0.955573	0.339288	0.682046	CG13369	Not sig
FBgn0025674	388.644	-0.0527724	0.184418	-0.286156	0.774758	0.930142	CycK	Not sig
FBgn0025676	29.2076	0.517431	0.723842	0.71484	0.474708	0.774008	CkIIalpha-i3	Not sig
FBgn0025678	9044.53	-0.121925	0.190007	-0.641687	0.521076	0.800417	CaBP1	Not sig
FBgn0025680	66.1149	0.298782	0.612721	0.487632	0.62581	0.860041	cry	Not sig
FBgn0025681	165.856	-0.172725	0.259009	-0.666869	0.504856	0.791274	CG3558	Not sig
FBgn0025682	4138.78	-0.234439	0.191816	-1.22221	0.221629	0.568222	scf	Not sig
FBgn0025683	470.304	0.327033	0.218735	1.49511	0.134886	0.457085	CG3164	Not sig
FBgn0025684	438.891	0.191156	0.198479	0.963102	0.335496	0.678261	MFS18	Not sig
FBgn0025687	28.5752	-1.57103	0.735053	-2.1373	0.0325739	0.22582	LKRSDH	Not sig
FBgn0025693	61.0692	0.464606	0.402528	1.15422	0.24841	0.59757	ZnT41F	Not sig
FBgn0025700	28337.9	-0.528999	0.133951	-3.94921	7.84104e-05	0.00343557	CG5885	adj-p < 0.1
FBgn0025709	26.1604	-1.48038	0.665033	-2.22602	0.0260129	0.202653	CNT2	Not sig
FBgn0025716	569.679	-0.466977	0.200359	-2.33071	0.0197689	0.172139	Bap55	Not sig
FBgn0025720	229.515	0.0679621	0.242629	0.280107	0.779395	0.932752	Ate1	Not sig
FBgn0025724	2454.81	0.200579	0.14153	1.41722	0.156418	0.488204	beta'COP	Not sig
FBgn0025725	3099.53	0.134777	0.110461	1.22012	0.222418	0.569037	alphaCOP	Not sig
FBgn0025726	81.0593	0.393371	0.351474	1.11921	0.263052	0.613819	unc-13	Not sig
FBgn0025740	50.748	0.767608	0.486206	1.57877	0.114388	0.42557	PlexB	Not sig
FBgn0025741	357.964	1.50297	0.19863	7.56671	3.82786e-14	2.3938e-11	PlexA	adj-p < 0.1
FBgn0025742	409.121	-0.234264	0.238651	-0.981615	0.32629	0.669215	mtm	Not sig
FBgn0025743	231.055	0.443435	0.266807	1.66201	0.0965112	0.394006	mbt	Not sig
FBgn0025777	55.2762	0.957956	0.445286	2.15133	0.0314502	0.222349	homer	Not sig
FBgn0025781	66.0098	0.631442	0.43849	1.44004	0.149857	0.479789	Cdc16	Not sig
FBgn0025790	200.31	-0.352926	0.251525	-1.40314	0.160574	0.494445	TBPH	Not sig
FBgn0025800	249.834	0.17672	0.22117	0.799024	0.424277	0.738325	Smox	Not sig
FBgn0025802	92.2748	0.294712	0.284039	1.03758	0.299468	0.649035	Sbf	Not sig
FBgn0025807	11.3973	-1.47484	0.908684	-1.62305	0.104578	0.410846	Rad9	Not sig
FBgn0025808	36.2589	0.983796	0.582085	1.69012	0.0910041	0.383477	Rad17	Not sig
FBgn0025809	156.356	0.361898	0.276675	1.30803	0.190864	0.533766	Paf-AHalpha	Not sig
FBgn0025814	112.793	-0.310786	0.285246	-1.08954	0.275917	0.626	Mgstl	Not sig
FBgn0025815	186.712	0.469887	0.278178	1.68916	0.0911887	0.383897	Mcm6	Not sig
FBgn0025820	161.8	-0.173837	0.242949	-0.715528	0.474283	0.774008	JTBR	Not sig
FBgn0025830	147.422	0.406722	0.345103	1.17855	0.238577	0.585505	IntS8	Not sig
FBgn0025832	37.7046	-0.0388764	0.514315	-0.0755886	0.939746	0.982598	Fen1	Not sig
FBgn0025836	254.002	0.653251	0.252233	2.58987	0.00960112	0.111753	RhoGAP1A	Not sig
FBgn0025839	1352.57	-0.270491	0.157119	-1.72157	0.0851468	0.37168	ND-B14.5A	Not sig
FBgn0025864	206.66	-1.07949	0.26467	-4.07862	4.53047e-05	0.00225834	Crag	adj-p < 0.1
FBgn0025865	314.903	0.722491	0.218627	3.30468	0.000950855	0.0234845	Cortactin	adj-p < 0.1
FBgn0025866	63.0069	0.00585068	0.381684	0.0153286	0.98777	0.996129	CalpB	Not sig
FBgn0025874	221.317	0.476234	0.245846	1.93712	0.0527306	0.295517	Meics	Not sig
FBgn0025879	338.253	-0.0477014	0.205988	-0.231574	0.816869	0.944411	Timp	Not sig
FBgn0025885	2884.58	-0.278251	0.185354	-1.50119	0.133308	0.455777	Inos	Not sig
FBgn0025936	140.269	1.18933	0.292499	4.06609	4.78077e-05	0.00236597	Eph	adj-p < 0.1
FBgn0026015	191.759	-0.221497	0.297566	-0.744361	0.456658	0.761158	Top3beta	Not sig
FBgn0026056	79.6842	-0.0558707	0.503034	-0.111068	0.911563	0.975216	Rlip	Not sig
FBgn0026059	154.18	0.419636	0.304295	1.37904	0.167881	0.505377	Mhcl	Not sig
FBgn0026061	39.9969	-0.519492	0.548053	-0.947887	0.343187	0.684249	Mipp1	Not sig
FBgn0026076	153.513	0.65205	0.282281	2.30993	0.020892	0.178974	UBL3	Not sig
FBgn0026077	34.7855	-0.27729	0.604343	-0.458828	0.646357	0.869776	Gasp	Not sig
FBgn0026079	326.292	0.0582962	0.2286	0.255014	0.798712	0.938081	Nsun2	Not sig
FBgn0026080	161.55	-0.136486	0.25343	-0.538554	0.590194	0.841599	Tip60	Not sig
FBgn0026083	485.243	0.350208	0.194504	1.80052	0.0717788	0.341707	tyf	Not sig
FBgn0026084	1383.98	-0.22528	0.164477	-1.36967	0.17079	0.509437	cib	Not sig
FBgn0026085	11.0283	0.110237	0.861438	0.127968	0.898174	0.972233	dgt4	Not sig
FBgn0026086	84.2914	0.930043	0.346687	2.68266	0.00730399	0.0955212	Adar	adj-p < 0.1
FBgn0026088	499.313	-0.3276	0.179897	-1.82105	0.0685994	0.334289	CG14818	Not sig
FBgn0026089	467.851	0.10372	0.188149	0.551263	0.581453	0.83615	CG14817	Not sig
FBgn0026090	407.648	-0.218336	0.185432	-1.17745	0.239017	0.585973	CG14812	Not sig
FBgn0026143	151.875	-0.0876514	0.347887	-0.251954	0.801077	0.938966	CDC45L	Not sig
FBgn0026144	13.8633	1.90334	0.815822	2.33304	0.0196463	0.171963	CBP	Not sig
FBgn0026147	138.486	0.203163	0.293849	0.691385	0.489323	0.783337	CG16833	Not sig
FBgn0026148	20.0953	-0.806652	0.649473	-1.24201	0.214232	0.56208	CG12253	Not sig
FBgn0026149	84.7129	-0.309383	0.334887	-0.923843	0.355568	0.692783	BCL7-like	Not sig
FBgn0026150	722.069	0.373736	0.158364	2.35999	0.0182756	0.166734	ApepP	Not sig
FBgn0026160	378.132	0.129919	0.180629	0.719263	0.471979	0.772376	tna	Not sig
FBgn0026176	22.4192	0.2298	0.639417	0.359391	0.719303	0.904594	SkpB	Not sig
FBgn0026179	104.929	0.117162	0.380853	0.30763	0.758364	0.924034	siz	Not sig
FBgn0026181	370.902	-0.144577	0.235376	-0.614239	0.539057	0.810884	Rok	Not sig
FBgn0026189	51.4218	0.247953	0.481417	0.515048	0.60652	0.851341	prominin-like	Not sig
FBgn0026192	103.996	0.43077	0.299743	1.43713	0.15068	0.479789	par-6	Not sig
FBgn0026196	951.198	-0.086863	0.24985	-0.347661	0.728095	0.908064	nop5	Not sig
FBgn0026197	11.6359	0.512869	0.829844	0.61803	0.536556	0.808713	noe	Not sig
FBgn0026199	84.3911	0.888812	0.33576	2.64716	0.00811708	0.100379	myo	Not sig
FBgn0026206	212.411	0.557379	0.276881	2.01306	0.0441082	0.268914	mei-P26	Not sig
FBgn0026207	568.518	0.275373	0.251834	1.09347	0.274187	0.623928	mbo	Not sig
FBgn0026238	311.591	0.635084	0.230211	2.75871	0.00580305	0.0818016	gus	adj-p < 0.1
FBgn0026239	522.386	0.510468	0.191383	2.66725	0.00764739	0.0972165	gukh	adj-p < 0.1
FBgn0026250	3151.54	-0.22756	0.118953	-1.91302	0.055745	0.3026	eIF1A	Not sig
FBgn0026252	1154.43	0.321416	0.187582	1.71347	0.086626	0.374074	msk	Not sig
FBgn0026257	15.0579	1.43195	1.16094	1.23345	0.217409	0.565642	cav	Not sig
FBgn0026259	2174.84	-0.453505	0.149597	-3.0315	0.00243341	0.0451197	eIF5B	adj-p < 0.1
FBgn0026261	482.055	-0.331516	0.239457	-1.38445	0.16622	0.503432	bonsai	Not sig
FBgn0026262	258.769	0.548401	0.24224	2.26387	0.0235819	0.1913	bip2	Not sig
FBgn0026263	162.351	-0.00469963	0.300194	-0.0156553	0.987509	0.996129	bip1	Not sig
FBgn0026309	76.9672	-0.424948	0.361312	-1.17613	0.239545	0.586871	aft	Not sig
FBgn0026313	42.5878	0.482556	0.458126	1.05332	0.292192	0.64103	X11L	Not sig
FBgn0026316	666.716	0.0502079	0.197246	0.254545	0.799074	0.938146	Ubc10	Not sig
FBgn0026317	192.739	-0.168148	0.25822	-0.651182	0.514929	0.797543	Tsc1	Not sig
FBgn0026319	65.0075	1.53018	0.472147	3.2409	0.00119152	0.0276908	Traf4	adj-p < 0.1
FBgn0026323	148.483	-0.224982	0.271316	-0.829223	0.406978	0.727737	Tak1	Not sig
FBgn0026324	445.465	0.0734039	0.186516	0.393554	0.69391	0.893208	Taf10b	Not sig
FBgn0026326	197.432	-0.345166	0.230887	-1.49496	0.134926	0.457085	Mad1	Not sig
FBgn0026361	15.7178	-0.857348	0.775551	-1.10547	0.268956	0.61743	2005-09-01	Not sig
FBgn0026369	174.353	2.00313	0.276078	7.25567	3.99671e-13	1.52741e-10	Sara	adj-p < 0.1
FBgn0026370	903.18	-0.233118	0.165579	-1.40789	0.159162	0.491859	SRPK	Not sig
FBgn0026371	16.9193	0.346246	0.850404	0.407154	0.683895	0.886473	SAK	Not sig
FBgn0026372	24553.5	-0.183293	0.152775	-1.19976	0.230234	0.579503	RpL23A	Not sig
FBgn0026373	491.078	-0.129437	0.18216	-0.710564	0.477354	0.774973	RpII33	Not sig
FBgn0026374	183.787	-0.739213	0.303764	-2.43351	0.0149534	0.14798	Rhp	Not sig
FBgn0026375	131.355	-0.343847	0.288526	-1.19173	0.233366	0.58333	RhoGAPp190	Not sig
FBgn0026376	283.706	-0.88399	0.217965	-4.05566	4.99933e-05	0.00238822	Rgl	adj-p < 0.1
FBgn0026378	238.793	-0.0188839	0.279107	-0.0676584	0.946058	0.985324	Rep	Not sig
FBgn0026379	49.01	0.310903	0.436164	0.712813	0.475961	0.774249	Pten	Not sig
FBgn0026380	2954.2	-0.184233	0.154715	-1.19079	0.233736	0.58362	Prosbeta3	Not sig
FBgn0026400	726.34	-0.137668	0.155457	-0.885567	0.375851	0.708145	Noa36	Not sig
FBgn0026401	134.788	0.883577	0.297697	2.96805	0.00299698	0.0516698	Nipped-B	adj-p < 0.1
FBgn0026402	97.8335	0.332582	0.340839	0.975774	0.329177	0.67193	NiPp1	Not sig
FBgn0026404	64.9073	-0.0851951	0.390404	-0.218223	0.827256	0.948771	Dronc	Not sig
FBgn0026409	4198.64	-0.150972	0.135883	-1.11104	0.266551	0.616741	Mpcp2	Not sig
FBgn0026415	14.5928	1.18103	1.01389	1.16485	0.244078	0.592662	Idgf4	Not sig
FBgn0026417	129.136	-0.193802	0.335964	-0.576853	0.564039	0.826228	Hus1-like	Not sig
FBgn0026418	1054.98	0.0226695	0.156898	0.144486	0.885117	0.969131	Hsc70Cb	Not sig
FBgn0026427	267.775	0.374199	0.264134	1.4167	0.156571	0.488237	Su(var)2-HP2	Not sig
FBgn0026428	56.9291	0.180933	0.399029	0.453432	0.650237	0.870879	HDAC6	Not sig
FBgn0026430	109.863	0.250378	0.411888	0.60788	0.543267	0.814722	Grip84	Not sig
FBgn0026431	17.2557	1.86568	0.969984	1.92341	0.0544284	0.300733	Grip75	Not sig
FBgn0026432	14.7467	2.04788	0.799851	2.56032	0.0104575	0.118317	Grip163	Not sig
FBgn0026433	55.9095	-0.368522	0.453997	-0.811727	0.416948	0.733942	Grip128	Not sig
FBgn0026441	151.013	0.131868	0.337932	0.390221	0.696373	0.893323	ear	Not sig
FBgn0026479	389.357	0.0040247	0.21435	0.0187763	0.98502	0.995485	Drp1	Not sig
FBgn0026533	840.615	0.176126	0.172143	1.02314	0.306243	0.653339	Dek	Not sig
FBgn0026562	838.684	-0.121775	0.230902	-0.527386	0.597925	0.845279	SPARC	Not sig
FBgn0026566	980.735	-0.35063	0.149951	-2.33829	0.019372	0.170846	CG1307	Not sig
FBgn0026570	56.2119	0.128007	0.429158	0.298275	0.765493	0.927572	CG5704	Not sig
FBgn0026573	138.055	0.537576	0.287336	1.8709	0.061359	0.314828	ADD1	Not sig
FBgn0026575	148.633	0.280484	0.27969	1.00284	0.315939	0.660002	hang	Not sig
FBgn0026576	170.639	0.347932	0.240233	1.44831	0.147529	0.476234	CG5991	Not sig
FBgn0026577	337.135	-0.127056	0.206542	-0.615157	0.538451	0.810488	CG8677	Not sig
FBgn0026582	37.3207	0.104775	0.447353	0.234211	0.814821	0.944233	Hmg-2	Not sig
FBgn0026593	89.5557	0.0708156	0.360096	0.196657	0.844096	0.954708	CG5707	Not sig
FBgn0026597	73.4311	-0.0210338	0.340409	-0.0617897	0.95073	0.987398	Axn	Not sig
FBgn0026598	25.5417	-0.703205	0.804716	-0.873855	0.382197	0.712309	Apc2	Not sig
FBgn0026602	77.0008	0.229428	0.450656	0.509097	0.610684	0.853559	Ady43A	Not sig
FBgn0026616	20.43	0.266672	0.683868	0.389947	0.696576	0.893323	alpha-Man-IIb	Not sig
FBgn0026619	72.178	-0.39521	0.402427	-0.982066	0.326067	0.669215	Taz	Not sig
FBgn0026620	293.295	0.228043	0.223082	1.02223	0.30667	0.653517	tacc	Not sig
FBgn0026630	209.806	0.0405084	0.294336	0.137627	0.890536	0.970063	nes	Not sig
FBgn0026634	259.944	0.0691275	0.237347	0.291251	0.77086	0.929816	ldlCp	Not sig
FBgn0026666	150.848	-0.471692	0.272302	-1.73224	0.0832308	0.368433	MagR	Not sig
FBgn0026679	151.011	0.358454	0.240857	1.48825	0.136686	0.458889	IntS4	Not sig
FBgn0026702	33.2398	-0.27012	0.599648	-0.450464	0.652376	0.871388	l(1)G0045	Not sig
FBgn0026713	350.417	-0.453486	0.20905	-2.16927	0.030062	0.216088	l(1)G0007	Not sig
FBgn0026722	206.169	-0.114818	0.318136	-0.360908	0.718168	0.904594	drosha	Not sig
FBgn0026737	84.6459	-0.0355034	0.333138	-0.106572	0.915128	0.976077	CG6171	Not sig
FBgn0026738	219.912	-0.116803	0.258453	-0.451929	0.65132	0.871034	CG7857	Not sig
FBgn0026741	543.133	-0.381029	0.182902	-2.08324	0.0372291	0.243481	mRpL18	Not sig
FBgn0026749	311.948	0.49285	0.226266	2.17819	0.029392	0.214056	Yippee	Not sig
FBgn0026751	73.6519	-0.303794	0.406983	-0.746454	0.455393	0.761158	XRCC1	Not sig
FBgn0026761	274.957	-0.430538	0.265556	-1.62127	0.104959	0.411102	Trap1	Not sig
FBgn0026777	1131.78	0.0791049	0.14815	0.533952	0.593375	0.843701	Rad23	Not sig
FBgn0026787	404.891	0.100618	0.215965	0.465901	0.641287	0.868046	Nhe1	Not sig
FBgn0026869	529.819	0.0611568	0.18131	0.337306	0.735886	0.913784	Thd1	Not sig
FBgn0026872	419.015	-0.204096	0.179923	-1.13435	0.256646	0.608362	CG14777	Not sig
FBgn0026873	335.687	-0.248307	0.205392	-1.20894	0.226686	0.574676	MED18	Not sig
FBgn0026878	165.559	-0.0382193	0.321893	-0.118733	0.905487	0.973504	CG4325	Not sig
FBgn0026879	3378.28	-0.230385	0.176254	-1.30712	0.191172	0.534147	CG13364	Not sig
FBgn0027052	148.96	0.592666	0.262308	2.25943	0.0238565	0.192616	STUB1	Not sig
FBgn0027053	727.711	-0.0360017	0.190638	-0.188849	0.850211	0.955997	CSN5	Not sig
FBgn0027054	579.521	-0.0142244	0.175147	-0.081214	0.935272	0.981957	CSN4	Not sig
FBgn0027055	435.703	-0.684753	0.230461	-2.97123	0.00296606	0.0516155	CSN3	adj-p < 0.1
FBgn0027057	361.035	-0.217674	0.210271	-1.0352	0.300574	0.649999	CSN1b	Not sig
FBgn0027066	1411.38	0.811589	0.175931	4.61311	3.96687e-06	0.00028625	Eb1	adj-p < 0.1
FBgn0027074	30.7594	0.0135819	0.578093	0.0234943	0.981256	0.995391	CG17324	Not sig
FBgn0027079	1079.25	-0.083103	0.149669	-0.555244	0.578728	0.834081	ValRS	Not sig
FBgn0027080	2304.63	0.139931	0.137903	1.0147	0.310247	0.656876	TyrRS	Not sig
FBgn0027081	1358.42	0.241925	0.160301	1.50919	0.131249	0.452492	ThrRS	Not sig
FBgn0027082	86.0017	0.389914	0.299787	1.30063	0.193384	0.537315	ProRS-m	Not sig
FBgn0027083	21.5395	-0.650685	0.746287	-0.871896	0.383265	0.713286	MetRS-m	Not sig
FBgn0027084	635.649	-0.55629	0.185934	-2.99187	0.00277279	0.0491598	LysRS	adj-p < 0.1
FBgn0027085	97.232	0.0852425	0.345095	0.247012	0.804899	0.940439	LeuRS-m	Not sig
FBgn0027086	862.983	0.114557	0.183612	0.623905	0.53269	0.807228	IleRS	Not sig
FBgn0027087	1333.58	-0.248516	0.141038	-1.76205	0.0780611	0.35631	HisRS	Not sig
FBgn0027088	1649.47	-0.138503	0.133726	-1.03572	0.300333	0.649974	GlyRS	Not sig
FBgn0027090	679.7	0.602267	0.188172	3.20061	0.00137135	0.0306108	GlnRS	adj-p < 0.1
FBgn0027091	822.775	0.0911395	0.181016	0.50349	0.61462	0.854561	CysRS	Not sig
FBgn0027093	799.055	-0.146637	0.175877	-0.83375	0.404422	0.726271	ArgRS	Not sig
FBgn0027094	1845.51	-0.0372613	0.17522	-0.212654	0.831597	0.94986	AlaRS	Not sig
FBgn0027095	9456.3	-0.311767	0.132769	-2.34819	0.0188648	0.169151	Manf	Not sig
FBgn0027101	95.0896	0.624461	0.346633	1.8015	0.0716234	0.341439	Dyrk3	Not sig
FBgn0027106	42.3062	0.312689	0.54419	0.574595	0.565565	0.827243	Inx7	Not sig
FBgn0027108	2607.99	0.455882	0.160792	2.83523	0.0045793	0.0696925	Inx2	adj-p < 0.1
FBgn0027259	26.9735	-0.512984	0.657006	-0.780791	0.434926	0.745482	Kmn1	Not sig
FBgn0027279	314.299	0.21822	0.229861	0.949355	0.34244	0.684249	l(1)G0196	Not sig
FBgn0027280	882.547	0.452466	0.150018	3.01608	0.00256068	0.0468133	l(1)G0193	adj-p < 0.1
FBgn0027287	609.694	0.0948763	0.187117	0.507043	0.612125	0.853772	Gmap	Not sig
FBgn0027291	2719.81	-0.212451	0.1285	-1.65332	0.0982661	0.397631	l(1)G0156	Not sig
FBgn0027296	89.2162	-0.355931	0.403566	-0.881967	0.377795	0.708698	temp	Not sig
FBgn0027329	2142.93	-0.0851771	0.169204	-0.503398	0.614684	0.854561	CCT6	Not sig
FBgn0027330	94.2813	0.515332	0.432705	1.19095	0.233672	0.58362	l(1)G0020	Not sig
FBgn0027334	226.659	-0.148908	0.257849	-0.577501	0.563601	0.826126	l(1)G0004	Not sig
FBgn0027335	68.0132	0.286374	0.396799	0.721711	0.470472	0.772376	Rip11	Not sig
FBgn0027338	2366.66	0.0909388	0.127617	0.712593	0.476098	0.774249	Kap-alpha3	Not sig
FBgn0027339	888.485	0.665822	0.255446	2.60651	0.00914704	0.1083	jim	Not sig
FBgn0027342	71.3735	-0.197575	0.402329	-0.491078	0.623372	0.859439	fz4	Not sig
FBgn0027356	58.0317	-0.731607	0.568121	-1.28776	0.197828	0.541767	Amph	Not sig
FBgn0027359	1334.1	-0.216941	0.149467	-1.45143	0.14666	0.474783	Tim8	Not sig
FBgn0027363	262.064	-0.00327285	0.23477	-0.0139406	0.988877	0.996129	Stam	Not sig
FBgn0027364	25.0531	0.799761	0.723418	1.10553	0.268929	0.61743	Six4	Not sig
FBgn0027375	17.1603	1.25987	0.673552	1.87049	0.0614164	0.314828	RecQ5	Not sig
FBgn0027378	169.589	-0.0855282	0.313265	-0.273022	0.784836	0.932813	MRG15	Not sig
FBgn0027453	87.9382	0.0737137	0.316652	0.232791	0.815924	0.944411	Dnz1	Not sig
FBgn0027490	44.478	0.385164	0.472193	0.815693	0.414676	0.733592	D12	Not sig
FBgn0027492	533.022	0.0651002	0.180837	0.359994	0.718852	0.904594	wdb	Not sig
FBgn0027493	427.892	0.365262	0.176496	2.06952	0.038497	0.248658	AdSS	Not sig
FBgn0027495	266.825	0.0833433	0.212296	0.392581	0.694629	0.893208	Smyd4-4	Not sig
FBgn0027496	2781.98	-0.0473337	0.134968	-0.350702	0.725812	0.907462	epsilonCOP	Not sig
FBgn0027497	293.321	0.0360906	0.230583	0.156519	0.875624	0.967682	Madm	Not sig
FBgn0027499	154.156	0.968832	0.272042	3.56133	0.00036898	0.0121446	wde	adj-p < 0.1
FBgn0027503	136.764	-0.0225431	0.316767	-0.0711664	0.943265	0.984482	CG11970	Not sig
FBgn0027504	108.586	0.0708371	0.298501	0.237309	0.812417	0.943704	CG8878	Not sig
FBgn0027505	203.769	-0.0745192	0.261704	-0.284746	0.775839	0.930763	Rab3-GAP	Not sig
FBgn0027506	187.5	-0.817836	0.259951	-3.14611	0.00165458	0.0343862	EDTP	adj-p < 0.1
FBgn0027507	158.363	0.377862	0.277865	1.35988	0.173869	0.512222	CG1344	Not sig
FBgn0027508	45.31	1.26357	0.446159	2.8321	0.00462432	0.0699136	Tnks	adj-p < 0.1
FBgn0027509	183.656	0.52172	0.263338	1.98118	0.0475711	0.278756	TBCD	Not sig
FBgn0027512	195.445	1.66226	0.271796	6.11582	9.6061e-10	2.20268e-07	CG10254	adj-p < 0.1
FBgn0027514	22.9958	-0.566869	0.681787	-0.831446	0.405722	0.726812	CG1024	Not sig
FBgn0027515	122.339	1.17315	0.27806	4.21904	2.45344e-05	0.00129825	CG7115	adj-p < 0.1
FBgn0027518	75.9248	-0.567132	0.369799	-1.53362	0.125123	0.442187	Wdr24	Not sig
FBgn0027521	19.0665	0.327416	1.00716	0.325087	0.745115	0.918246	CG3679	Not sig
FBgn0027524	537.317	-0.64549	0.196266	-3.28886	0.00100594	0.0243731	CG3909	adj-p < 0.1
FBgn0027525	286.968	-0.438371	0.297295	-1.47453	0.140338	0.464128	LTV1	Not sig
FBgn0027526	528.552	-0.268787	0.156475	-1.71776	0.0858401	0.372212	Ublcp1	Not sig
FBgn0027529	829.584	1.45765	0.221036	6.59464	4.26278e-11	1.22182e-08	tapas	adj-p < 0.1
FBgn0027532	243.973	0.535554	0.274428	1.95153	0.0509946	0.289432	CG7139	Not sig
FBgn0027535	49.2237	0.433827	0.444128	0.976805	0.328665	0.671282	botv	Not sig
FBgn0027537	220.409	0.131673	0.225949	0.582753	0.56006	0.824465	Nup93-1	Not sig
FBgn0027538	84.4765	-0.111156	0.347062	-0.320278	0.748758	0.919985	beta4GalNAcTA	Not sig
FBgn0027539	40.345	1.30647	0.491571	2.65775	0.00786653	0.098568	lili	adj-p < 0.1
FBgn0027547	299.712	1.59694	0.200798	7.95295	1.82124e-15	1.25283e-12	CG1927	adj-p < 0.1
FBgn0027548	217.224	0.230253	0.212001	1.0861	0.277436	0.628171	nito	Not sig
FBgn0027549	709.327	0.237114	0.150735	1.57306	0.115705	0.428614	CG7927	Not sig
FBgn0027552	28.0651	0.70791	0.60608	1.16801	0.242801	0.591231	CG10863	Not sig
FBgn0027553	186.902	0.449213	0.256154	1.75369	0.0794845	0.359483	NELF-B	Not sig
FBgn0027554	408.329	0.103855	0.2146	0.483949	0.628422	0.860041	CG8042	Not sig
FBgn0027558	323.075	-0.172992	0.230064	-0.751933	0.452092	0.758676	pgant3	Not sig
FBgn0027561	230.407	0.306029	0.346152	0.88409	0.376648	0.708493	CG18659	Not sig
FBgn0027564	272.943	-0.50721	0.233765	-2.16975	0.030026	0.216088	CG3149	Not sig
FBgn0027565	122.58	0.0872115	0.300717	0.290012	0.771807	0.930142	CG5498	Not sig
FBgn0027567	439.885	0.105735	0.20833	0.507536	0.611779	0.853772	CG8108	Not sig
FBgn0027568	531.122	0.164095	0.217001	0.756193	0.449533	0.755704	Cand1	Not sig
FBgn0027569	58.9039	-0.32422	0.360375	-0.899675	0.368293	0.701409	cert	Not sig
FBgn0027570	36.0025	0.37017	0.908209	0.407583	0.68358	0.886473	Nep2	Not sig
FBgn0027572	131.017	0.598481	0.357111	1.6759	0.0937585	0.3886	CG5009	Not sig
FBgn0027574	107.152	0.250254	0.30336	0.824942	0.409404	0.729466	CG5815	Not sig
FBgn0027578	14.4924	0.611293	1.01586	0.601751	0.54734	0.816681	CG14526	Not sig
FBgn0027579	27.0679	-0.593304	0.729114	-0.813732	0.415798	0.733592	mino	Not sig
FBgn0027580	62.1119	0.259658	0.521607	0.497804	0.618622	0.855894	PCB	Not sig
FBgn0027582	1108.99	0.599747	0.219875	2.72767	0.00637839	0.0872304	CG6230	adj-p < 0.1
FBgn0027583	128.168	0.240886	0.357796	0.673249	0.500789	0.788909	CG7601	Not sig
FBgn0027586	13.7971	-2.41606	1.0361	-2.33188	0.0197069	0.171963	CG5867	Not sig
FBgn0027587	146.943	0.0119866	0.284567	0.0421222	0.966401	0.991332	CG7028	Not sig
FBgn0027588	4519.99	-0.650265	0.172212	-3.77596	0.000159392	0.00628651	GCS2alpha	adj-p < 0.1
FBgn0027590	988.213	-0.380579	0.146651	-2.59514	0.00945523	0.110994	GstE12	Not sig
FBgn0027592	204.36	0.148291	0.239347	0.619566	0.535544	0.808052	MED15	Not sig
FBgn0027594	1029.73	0.319553	0.190988	1.67315	0.0942972	0.389358	drpr	Not sig
FBgn0027596	32.8338	0.890403	0.60656	1.46796	0.142116	0.46705	Kank	Not sig
FBgn0027597	279.616	0.066344	0.24492	0.27088	0.786483	0.933118	CG17712	Not sig
FBgn0027598	472.977	0.830025	0.164057	5.05938	4.20628e-07	4.25515e-05	cindr	adj-p < 0.1
FBgn0027599	208.318	-0.0786914	0.261662	-0.300737	0.763615	0.92742	CG2790	Not sig
FBgn0027601	594.624	0.0488619	0.231948	0.210659	0.833154	0.950458	pdgy	Not sig
FBgn0027602	66.6059	-0.497545	0.366059	-1.3592	0.174084	0.512222	CG8611	Not sig
FBgn0027603	409.897	0.0807474	0.182392	0.442713	0.657974	0.87311	Ulp1	Not sig
FBgn0027607	735.735	0.0572703	0.231761	0.24711	0.804823	0.940439	CG8230	Not sig
FBgn0027608	52.0436	-0.208924	0.589845	-0.354201	0.723188	0.906115	CG2082	Not sig
FBgn0027609	136.226	0.0218687	0.283458	0.0771497	0.938504	0.982598	morgue	Not sig
FBgn0027610	352.667	-0.241574	0.193091	-1.25109	0.210902	0.558427	Dic1	Not sig
FBgn0027611	1344.49	-0.214155	0.171649	-1.24763	0.212166	0.559834	LManII	Not sig
FBgn0027615	237.662	-0.366256	0.29323	-1.24904	0.211651	0.559549	CG6404	Not sig
FBgn0027616	431.681	0.0616656	0.186694	0.330303	0.741171	0.915786	Ythdc1	Not sig
FBgn0027617	56.1037	0.44233	0.429133	1.03075	0.302656	0.651239	CG5808	Not sig
FBgn0027619	1875.68	-0.641022	0.140086	-4.57591	4.7416e-06	0.000336262	eIF3j	adj-p < 0.1
FBgn0027620	32.685	0.442697	0.578032	0.765869	0.443754	0.749101	Acf	Not sig
FBgn0027621	150.645	-0.23471	0.275647	-0.851486	0.3945	0.720429	Pfrx	Not sig
FBgn0027654	25.6695	0.814847	0.604693	1.34754	0.177807	0.518215	jdp	Not sig
FBgn0027655	95.7189	1.21715	0.346868	3.50896	0.000449862	0.0140664	htt	adj-p < 0.1
FBgn0027657	18.8701	-1.3444	0.874702	-1.53698	0.124298	0.440972	glob1	Not sig
FBgn0027660	168.696	0.0105147	0.293028	0.0358829	0.971376	0.992447	blot	Not sig
FBgn0027779	1182.48	-0.0668369	0.161795	-0.413095	0.679537	0.884714	VhaSFD	Not sig
FBgn0027780	74.9874	0.432234	0.399645	1.08155	0.279454	0.630488	U26	Not sig
FBgn0027783	14.7798	-0.701189	0.962886	-0.728217	0.466481	0.770189	SMC2	Not sig
FBgn0027784	136.513	0.227298	0.29361	0.77415	0.438842	0.747106	Prp18	Not sig
FBgn0027785	1795.85	0.0710601	0.145218	0.489333	0.624606	0.860021	NP15.6	Not sig
FBgn0027786	1035.87	-0.361582	0.165237	-2.18827	0.0286501	0.210111	Mtch	Not sig
FBgn0027791	458.49	-0.140541	0.214011	-0.656702	0.511373	0.796438	O-fut2	Not sig
FBgn0027794	134.649	-0.157955	0.314139	-0.502819	0.615091	0.854561	Lrpprc2	Not sig
FBgn0027795	23.4485	-0.403013	0.558187	-0.722005	0.470292	0.772376	CG14785	Not sig
FBgn0027835	4329.56	-0.153557	0.133675	-1.14874	0.250665	0.6006	Dp1	Not sig
FBgn0027836	356.399	0.31981	0.298257	1.07226	0.283602	0.633173	Dgp-1	Not sig
FBgn0027841	295.114	0.0658844	0.204136	0.322748	0.746886	0.919275	CstF64	Not sig
FBgn0027843	11.4183	4.19577	1.18484	3.54121	0.000398304	0.0129454	CAH2	sig_apical_contaminant
FBgn0027864	47.5383	0.00432109	0.401621	0.0107591	0.991416	0.996923	Ogg1	Not sig
FBgn0027866	534.623	0.306134	0.210545	1.45401	0.145944	0.474009	CG9776	Not sig
FBgn0027868	243.684	-0.748357	0.252608	-2.96252	0.0030513	0.0524221	Nup107	adj-p < 0.1
FBgn0027872	26.9052	0.290231	0.670146	0.433086	0.664952	0.876957	rdgBbeta	Not sig
FBgn0027873	125.912	0.15363	0.364113	0.421929	0.673077	0.881742	Cpsf100	Not sig
FBgn0027885	699.128	0.224573	0.180252	1.24589	0.212806	0.560763	Aac11	Not sig
FBgn0027889	57.6282	0.175835	0.392165	0.448369	0.653887	0.871557	ball	Not sig
FBgn0027903	30.7642	-0.137226	0.570374	-0.240589	0.809874	0.942341	CG12018	Not sig
FBgn0027932	174.753	0.20635	0.290399	0.710576	0.477347	0.774973	Akap200	Not sig
FBgn0027945	198.757	-0.301679	0.255156	-1.18233	0.237074	0.585505	ppl	Not sig
FBgn0027948	133.586	1.68344	0.298098	5.64726	1.63025e-08	2.80363e-06	msps	adj-p < 0.1
FBgn0027950	377.289	-0.406526	0.257216	-1.58048	0.113997	0.424821	MBD-like	Not sig
FBgn0027951	423.726	0.476004	0.215601	2.2078	0.0272583	0.206626	MTA1-like	Not sig
FBgn0028292	103.416	-0.557831	0.298203	-1.87064	0.0613944	0.314828	ric8a	Not sig
FBgn0028325	1331.18	-0.497868	0.134249	-3.70854	0.000208461	0.00783789	l(1)G0334	adj-p < 0.1
FBgn0028327	22208.1	-0.159953	0.150671	-1.0616	0.288415	0.63674	l(1)G0320	Not sig
FBgn0028331	3198.88	-0.266001	0.14679	-1.81212	0.0699669	0.337756	l(1)G0289	Not sig
FBgn0028336	1145.45	-0.264042	0.170458	-1.54902	0.121377	0.435175	l(1)G0255	Not sig
FBgn0028341	193.053	0.134519	0.272681	0.493319	0.621787	0.858201	Ptpmeg2	Not sig
FBgn0028342	5050.02	-0.246023	0.141196	-1.74242	0.0814347	0.363523	ATPsyndelta	Not sig
FBgn0028343	156.27	0.500666	0.285744	1.75215	0.0797484	0.36044	Ankle2	Not sig
FBgn0028360	54.4082	-0.565979	0.458108	-1.23547	0.216656	0.564964	Cdc7	Not sig
FBgn0028371	192.279	0.450622	0.361363	1.24701	0.212395	0.560082	jbug	Not sig
FBgn0028375	56.2752	0.285515	0.46354	0.615945	0.537931	0.810138	heix	Not sig
FBgn0028380	50.682	-0.196738	0.457911	-0.429641	0.667457	0.878524	fal	Not sig
FBgn0028382	245.528	-0.32389	0.238341	-1.35894	0.174166	0.512222	cyp33	Not sig
FBgn0028387	123.349	-0.116441	0.374558	-0.310875	0.755896	0.923261	chm	Not sig
FBgn0028394	538.909	0.39625	0.236975	1.67211	0.0945017	0.389734	CG17834	Not sig
FBgn0028397	55.1268	1.34559	0.515987	2.60781	0.00911237	0.108076	Tob	Not sig
FBgn0028398	500.121	-0.391542	0.172959	-2.26378	0.0235874	0.1913	Taf10	Not sig
FBgn0028399	457.369	-0.00294622	0.172293	-0.0171001	0.986357	0.995773	TMS1	Not sig
FBgn0028402	314.102	-0.202685	0.217892	-0.930208	0.352263	0.690837	Sin	Not sig
FBgn0028408	17.1059	-0.0874239	0.803156	-0.10885	0.913321	0.976035	Drep2	Not sig
FBgn0028411	433.08	-0.390755	0.271119	-1.44127	0.149508	0.479531	Nxt1	Not sig
FBgn0028421	200.261	0.799682	0.375723	2.12838	0.0333057	0.228197	Kap3	Not sig
FBgn0028425	2121.29	-0.296054	0.172671	-1.71456	0.0864266	0.373682	JhI-21	Not sig
FBgn0028426	153.129	-0.11697	0.456625	-0.256162	0.797826	0.937603	JhI-1	Not sig
FBgn0028427	378.594	0.153514	0.184091	0.833903	0.404335	0.726271	Ilk	Not sig
FBgn0028429	345.447	-0.124424	0.213854	-0.581819	0.560689	0.824644	I-2	Not sig
FBgn0028434	73.4751	-0.112026	0.326526	-0.343085	0.731535	0.910612	Ercc1	Not sig
FBgn0028436	122.978	-0.487271	0.370482	-1.31523	0.188431	0.530115	ECSIT	Not sig
FBgn0028467	356.431	-0.0368364	0.172592	-0.21343	0.830991	0.94986	CG11070	Not sig
FBgn0028468	293.098	0.146171	0.263122	0.555525	0.578536	0.834081	rtet	Not sig
FBgn0028471	161.527	0.00105953	0.294769	0.00359444	0.997132	0.999424	Nab2	Not sig
FBgn0028473	777.735	-0.191771	0.18102	-1.0594	0.28942	0.637706	Non1	Not sig
FBgn0028474	215.019	-0.0624351	0.235642	-0.264958	0.791042	0.935549	CG4119	Not sig
FBgn0028475	596.872	0.454717	0.204858	2.21966	0.0264416	0.204425	Hrd3	Not sig
FBgn0028476	62.6653	-0.453689	0.467678	-0.970089	0.332002	0.674894	Usp1	Not sig
FBgn0028479	3118.34	-0.187936	0.134789	-1.39429	0.163229	0.500157	Mtpalpha	Not sig
FBgn0028480	504.372	-0.923615	0.192059	-4.80901	1.51679e-06	0.000127244	CG17841	adj-p < 0.1
FBgn0028484	125.876	0.558427	0.350931	1.59128	0.111548	0.421613	Ack	Not sig
FBgn0028487	44.3174	-0.0964187	0.660798	-0.145913	0.88399	0.968945	f-cup	Not sig
FBgn0028490	20.1238	0.401416	0.703896	0.570277	0.56849	0.828375	CG31705	Not sig
FBgn0028496	15.9511	0.789603	0.841129	0.938742	0.347863	0.686845	CG30116	Not sig
FBgn0028497	120.593	-0.292481	0.321194	-0.910604	0.362504	0.697803	CG3530	Not sig
FBgn0028499	26.3061	0.418614	0.597167	0.700999	0.483304	0.780047	CG7985	Not sig
FBgn0028500	365.563	0.0185127	0.204279	0.0906248	0.927791	0.977981	Rich	Not sig
FBgn0028504	46.2639	1.18122	0.60611	1.94885	0.0513139	0.290074	CG12182	Not sig
FBgn0028506	133.677	-0.285423	0.282362	-1.01084	0.312093	0.658615	CG4455	Not sig
FBgn0028507	263.23	-0.113034	0.241098	-0.468833	0.639189	0.867426	CG3793	Not sig
FBgn0028509	143.582	0.989013	0.338219	2.92418	0.00345363	0.0569725	CenG1A	adj-p < 0.1
FBgn0028515	399.653	-0.0540432	0.170343	-0.31726	0.751046	0.921263	EndoGI	Not sig
FBgn0028516	12.0007	1.81872	1.05516	1.72365	0.0847716	0.371193	ZnT35C	Not sig
FBgn0028530	165.572	-0.517754	0.30587	-1.69272	0.0905079	0.381731	mTTF	Not sig
FBgn0028538	70.6494	-1.03963	0.42142	-2.46698	0.0136259	0.138864	Sec71	Not sig
FBgn0028539	205.46	0.679674	0.332488	2.04421	0.0409331	0.258329	CG31731	Not sig
FBgn0028540	224.996	0.043594	0.323698	0.134675	0.892869	0.970063	CG9008	Not sig
FBgn0028541	963.665	-0.539663	0.192975	-2.79654	0.00516531	0.0754398	TM9SF4	adj-p < 0.1
FBgn0028546	540.939	-0.313031	0.159107	-1.96742	0.0491346	0.283792	ics	Not sig
FBgn0028552	92.6208	-0.0517076	0.297656	-0.173716	0.862088	0.962318	gammaSnap1	Not sig
FBgn0028554	212.295	0.371748	0.222427	1.67133	0.0946572	0.389989	x16	Not sig
FBgn0028563	39.734	-0.650499	0.465648	-1.39698	0.162421	0.498791	sut1	Not sig
FBgn0028572	383.836	2.00472	0.215287	9.31185	1.25629e-20	2.1605e-17	qtc	adj-p < 0.1
FBgn0028577	434.366	0.00337635	0.189554	0.017812	0.985789	0.995485	hfp	Not sig
FBgn0028579	79.7503	0.577537	0.444609	1.29898	0.193952	0.537689	phtf	Not sig
FBgn0028582	486.346	0.647452	0.253719	2.55185	0.0107154	0.119273	lqf	Not sig
FBgn0028645	117.02	0.439241	0.289827	1.51553	0.129639	0.449489	beat-Ib	Not sig
FBgn0028646	355.747	-0.410818	0.239906	-1.71241	0.0868207	0.374373	aralar1	Not sig
FBgn0028647	52.5775	0.509749	0.443977	1.14814	0.250909	0.600768	CG11902	Not sig
FBgn0028648	343.187	-0.432349	0.235282	-1.83758	0.0661245	0.32654	mRpL50	Not sig
FBgn0028658	18.846	0.181197	0.697425	0.259809	0.795011	0.93723	Adat1	Not sig
FBgn0028662	2330.43	-0.384063	0.146354	-2.6242	0.00868519	0.104817	VhaPPA1-1	Not sig
FBgn0028663	1477.27	-0.376365	0.14668	-2.56589	0.0102913	0.117293	VhaM9.7-b	Not sig
FBgn0028664	307.235	0.152827	0.193922	0.788086	0.430646	0.742808	VhaM9.7-c	Not sig
FBgn0028665	1455.64	-0.202562	0.15652	-1.29416	0.19561	0.538984	NA	Not sig
FBgn0028670	1199.11	-0.241229	0.161857	-1.49038	0.136123	0.45767	Vha100-2	Not sig
FBgn0028671	948.015	-0.573398	0.155918	-3.67755	0.000235481	0.00861232	Vha100-1	adj-p < 0.1
FBgn0028675	14.0604	1.19277	0.740053	1.61174	0.107018	0.413584	Sur	Not sig
FBgn0028683	882.631	-0.0750788	0.171864	-0.436851	0.66222	0.874862	spt4	Not sig
FBgn0028684	1820.31	-0.278778	0.131617	-2.1181	0.0341669	0.23123	Rpt5	Not sig
FBgn0028685	1749.47	-0.275172	0.16456	-1.67216	0.0944919	0.389734	Rpt4	Not sig
FBgn0028686	2608.87	-0.167024	0.124175	-1.34507	0.178601	0.518614	Rpt3	Not sig
FBgn0028687	2188.91	-0.0965108	0.176264	-0.547534	0.584012	0.83801	Rpt1	Not sig
FBgn0028688	1537.08	-0.141894	0.173515	-0.817764	0.413492	0.733284	Rpn7	Not sig
FBgn0028689	1392.46	-0.0583977	0.139864	-0.417533	0.676289	0.882936	Rpn6	Not sig
FBgn0028690	2438.07	0.139019	0.129099	1.07683	0.281554	0.631528	Rpn5	Not sig
FBgn0028691	1992.91	-0.40306	0.127682	-3.15674	0.00159541	0.0334599	Rpn9	adj-p < 0.1
FBgn0028692	1352.45	0.0121011	0.151834	0.0796997	0.936476	0.982015	Rpn2	Not sig
FBgn0028693	1511.7	-0.142705	0.156995	-0.908975	0.363363	0.697803	Rpn12	Not sig
FBgn0028694	2710.08	-0.303172	0.121125	-2.50296	0.012316	0.13014	Rpn11	Not sig
FBgn0028695	1651.97	0.173178	0.177266	0.976934	0.328602	0.671282	Rpn1	Not sig
FBgn0028697	35418.4	-0.138088	0.151766	-0.909874	0.362889	0.697803	RpL15	Not sig
FBgn0028700	89.5517	0.042389	0.408782	0.103696	0.917411	0.976298	RfC38	Not sig
FBgn0028703	56.9004	0.219878	0.48944	0.449244	0.653256	0.871388	Nhe3	Not sig
FBgn0028704	14.3683	1.01829	0.985893	1.03286	0.301668	0.65076	Nckx30C	Not sig
FBgn0028707	44.3179	0.666301	0.479099	1.39074	0.164305	0.501589	Mt2	Not sig
FBgn0028708	84.7777	-0.187811	0.375146	-0.500634	0.616629	0.854899	Mst85C	Not sig
FBgn0028717	75.1875	0.336655	0.378583	0.889249	0.373869	0.705776	Lnk	Not sig
FBgn0028734	319.267	0.0301488	0.205551	0.146673	0.88339	0.968945	Fmr1	Not sig
FBgn0028737	17589.5	-0.337248	0.126404	-2.66802	0.00762986	0.0972165	eEF1beta	adj-p < 0.1
FBgn0028743	14.3844	0.637439	0.851577	0.748539	0.454135	0.760245	Dhit	Not sig
FBgn0028744	262.421	0.183011	0.321884	0.568563	0.569653	0.828488	CG5033	Not sig
FBgn0028746	416.945	-0.337295	0.233902	-1.44203	0.149293	0.479247	CG18508	Not sig
FBgn0028833	2141.48	-0.140441	0.158705	-0.884923	0.376198	0.708339	Dak1	Not sig
FBgn0028836	433.996	-0.415766	0.167737	-2.47867	0.0131874	0.135802	CSN7	Not sig
FBgn0028837	505.814	-0.503236	0.202775	-2.48175	0.0130739	0.135241	CSN6	Not sig
FBgn0028888	19.1806	0.347444	0.754328	0.460601	0.645085	0.869424	CG4168	Not sig
FBgn0028894	242.068	-0.335393	0.2256	-1.48667	0.137102	0.459436	GMF	Not sig
FBgn0028895	38.2488	-0.569328	0.600806	-0.947606	0.34333	0.684249	CG17328	Not sig
FBgn0028897	65.983	-0.233648	0.399118	-0.585411	0.558271	0.823579	CG4935	Not sig
FBgn0028899	11.632	1.15935	0.942043	1.23068	0.218443	0.566203	CG31817	Not sig
FBgn0028916	49.8733	0.203953	0.499964	0.407935	0.683321	0.886473	CG33090	Not sig
FBgn0028919	110.688	-1.09379	0.320709	-3.41054	0.000648342	0.0179837	CG16865	adj-p < 0.1
FBgn0028926	194.737	-0.267533	0.240512	-1.11235	0.265989	0.616526	NC2beta	Not sig
FBgn0028931	20.2655	0.776786	0.665667	1.16693	0.243239	0.591428	CG16863	Not sig
FBgn0028932	37.5868	-0.165325	0.516567	-0.320045	0.748934	0.919985	CG16890	Not sig
FBgn0028953	682.806	0.339308	0.16265	2.08613	0.036967	0.242881	CG14478	Not sig
FBgn0028956	123.415	0.718977	0.275434	2.61034	0.00904512	0.107464	mthl3	Not sig
FBgn0028962	117.448	-0.212628	0.377723	-0.562922	0.573488	0.830077	AlaRS-m	Not sig
FBgn0028965	322.377	-0.460085	0.233483	-1.97053	0.048778	0.281969	A16	Not sig
FBgn0028968	2622.42	-0.313376	0.139675	-2.24361	0.0248577	0.197227	gammaCOP	Not sig
FBgn0028969	4021.18	-0.40985	0.169221	-2.42198	0.0154361	0.150188	deltaCOP	Not sig
FBgn0028970	294.606	0.11973	0.263106	0.455062	0.649065	0.870381	betaggt-II	Not sig
FBgn0028974	47.3053	0.505167	0.501247	1.00782	0.313541	0.659108	xmas-2	Not sig
FBgn0028978	572.85	0.310307	0.198779	1.56107	0.118508	0.433164	trbl	Not sig
FBgn0028980	84.0797	1.11369	0.368557	3.02177	0.00251304	0.0462224	tant	adj-p < 0.1
FBgn0028982	673.155	0.0982032	0.176549	0.556237	0.578049	0.833802	Spt6	Not sig
FBgn0028983	114.116	-0.000875191	0.31086	-0.00281539	0.997754	0.999497	Spn55B	Not sig
FBgn0028984	59.3107	-0.983617	0.498171	-1.97446	0.0483298	0.28127	Spn88Ea	Not sig
FBgn0028988	12.3603	-0.0651023	1.09334	-0.0595443	0.952519	0.987889	Spn42Dd	Not sig
FBgn0028990	157.711	0.0554621	0.298186	0.185999	0.852446	0.957227	Spn27A	Not sig
FBgn0028992	405.585	0.0351575	0.177398	0.198184	0.842901	0.954455	sds22	Not sig
FBgn0029002	342.704	0.1762	0.260644	0.676017	0.49903	0.788067	miple2	Not sig
FBgn0029006	88.8702	0.403921	0.364359	1.10858	0.267612	0.616741	Smurf	Not sig
FBgn0029067	197.491	0.488158	0.222229	2.19664	0.028046	0.208751	Dd	Not sig
FBgn0029079	260.24	-0.025365	0.226104	-0.112183	0.910678	0.974848	icln	Not sig
FBgn0029088	27.0276	-0.477439	0.631743	-0.755749	0.4498	0.755967	disp	Not sig
FBgn0029092	200.51	0.288998	0.301444	0.958709	0.337705	0.681054	ced-6	Not sig
FBgn0029093	4306.86	-0.131087	0.171702	-0.763456	0.445192	0.750606	cathD	Not sig
FBgn0029094	338.291	-0.219107	0.203578	-1.07628	0.281802	0.631588	asf1	Not sig
FBgn0029095	252.599	0.0637451	0.274235	0.232447	0.816191	0.944411	aru	Not sig
FBgn0029113	622.015	0.0764883	0.190284	0.401968	0.687707	0.888993	Uba2	Not sig
FBgn0029114	115.07	0.553602	0.372497	1.48619	0.137228	0.459587	Tollo	Not sig
FBgn0029117	186.049	-0.154234	0.255037	-0.604753	0.545343	0.815538	Surf1	Not sig
FBgn0029118	566.174	-0.324516	0.190265	-1.7056	0.0880823	0.376113	Sucb	Not sig
FBgn0029121	311.507	-0.155468	0.218014	-0.713109	0.475778	0.774249	Sras	Not sig
FBgn0029131	86.3343	-0.510518	0.335203	-1.52301	0.127756	0.446184	Debcl	Not sig
FBgn0029133	1041.13	-0.258694	0.142512	-1.81525	0.0694851	0.336715	REG	Not sig
FBgn0029134	3507.24	-0.301461	0.127267	-2.36873	0.0178491	0.165199	Prosbeta5	Not sig
FBgn0029148	753.204	-0.424476	0.245881	-1.72634	0.0842858	0.37036	NHP2	Not sig
FBgn0029152	154.157	0.966928	0.282564	3.42198	0.000621677	0.0175988	Mkrn1	adj-p < 0.1
FBgn0029155	76.0541	0.0663636	0.496034	0.133788	0.89357	0.97015	Men-b	Not sig
FBgn0029157	95.9362	0.658807	0.377822	1.7437	0.0812121	0.362765	ssh	Not sig
FBgn0029158	111.564	-0.295463	0.317064	-0.931871	0.351403	0.690263	Las	Not sig
FBgn0029161	12.6519	1.16791	0.710783	1.64313	0.100356	0.402927	slmo	Not sig
FBgn0029167	16.6586	0.527975	0.888854	0.593995	0.552515	0.819835	Hml	Not sig
FBgn0029173	80.7862	-0.35387	0.393324	-0.899691	0.368285	0.701409	NA	Not sig
FBgn0029174	1044.01	0.14197	0.196277	0.723314	0.469487	0.771893	FKBP59	Not sig
FBgn0029175	99.67	-0.053475	0.414812	-0.128914	0.897426	0.972233	Ext2	Not sig
FBgn0029176	20259.6	-0.0223932	0.137529	-0.162825	0.870657	0.966004	eEF1gamma	Not sig
FBgn0029502	267.589	-0.47833	0.255203	-1.87432	0.0608868	0.314753	COQ7	Not sig
FBgn0029503	200.495	-0.282812	0.287068	-0.985175	0.324538	0.668613	CHORD	Not sig
FBgn0029504	89.6141	0.428086	0.35027	1.22216	0.221648	0.568222	CHES-1-like	Not sig
FBgn0029506	893.206	-0.396445	0.185502	-2.13715	0.0325857	0.22582	Tsp42Ee	Not sig
FBgn0029512	586.237	0.12571	0.199427	0.630356	0.528462	0.804387	Aos1	Not sig
FBgn0029514	119.329	-0.728371	0.273573	-2.66243	0.00775781	0.0979192	312	adj-p < 0.1
FBgn0029523	15.353	-0.0419271	0.841437	-0.0498279	0.960259	0.989371	CR18275	Not sig
FBgn0029524	20.0289	-0.254566	0.617608	-0.412181	0.680207	0.885028	CG3176	Not sig
FBgn0029525	86.9987	-0.167861	0.373543	-0.449374	0.653162	0.871388	CG18273	Not sig
FBgn0029526	25.2573	0.325758	0.705162	0.461962	0.644109	0.869158	CR18166	Not sig
FBgn0029529	332.937	-0.124911	0.246883	-0.505952	0.61289	0.85437	CG13365	Not sig
FBgn0029594	433.142	-0.164011	0.201794	-0.812765	0.416353	0.733737	CG14806	Not sig
FBgn0029629	3206.52	-0.327513	0.142625	-2.29632	0.0216574	0.183024	eIF3g1	Not sig
FBgn0029648	306.887	0.0144861	0.217234	0.0666843	0.946833	0.985595	CG3603	Not sig
FBgn0029662	357.981	0.286713	0.210317	1.36324	0.172806	0.511692	CG12206	Not sig
FBgn0029664	269.385	0.014923	0.185962	0.0802479	0.93604	0.982007	CG10802	Not sig
FBgn0029665	453.853	0.00487031	0.268732	0.0181233	0.98554	0.995485	CG14270	Not sig
FBgn0029666	157.474	-0.0821308	0.254717	-0.322439	0.74712	0.919399	CG10803	Not sig
FBgn0029672	129.029	0.0705426	0.26977	0.261492	0.793713	0.936821	CG2875	Not sig
FBgn0029676	48.1171	0.366157	0.390569	0.937496	0.348503	0.687512	HIP-R	Not sig
FBgn0029685	92.702	-0.152242	0.433048	-0.351558	0.72517	0.906825	CG2938	Not sig
FBgn0029687	1706.95	0.341367	0.14991	2.27715	0.0227771	0.188095	Vap33	Not sig
FBgn0029688	933.486	0.410277	0.194556	2.10879	0.0349628	0.233504	lva	Not sig
FBgn0029689	22.7363	0.576721	0.877178	0.657473	0.510877	0.796176	CG6428	Not sig
FBgn0029693	108.097	-0.000459367	0.326658	-0.00140626	0.998878	0.999526	CG6379	Not sig
FBgn0029706	74.1404	0.0652109	0.416406	0.156604	0.875557	0.967682	CG3626	Not sig
FBgn0029709	7419.91	-0.376111	0.16056	-2.3425	0.0191552	0.170136	CHOp24	Not sig
FBgn0029711	183.545	-0.00380639	0.240524	-0.0158254	0.987374	0.996129	Usf	Not sig
FBgn0029712	11.1073	0.334051	0.774056	0.431559	0.666062	0.877705	CG15912	Not sig
FBgn0029713	39.7925	0.499826	0.493627	1.01256	0.311272	0.658235	CG11436	Not sig
FBgn0029714	192.7	-0.246916	0.283705	-0.870328	0.384121	0.713576	CG3527	Not sig
FBgn0029715	2023.58	-0.0882114	0.148812	-0.59277	0.553335	0.81999	CG11444	Not sig
FBgn0029718	637.299	-0.285254	0.184047	-1.54989	0.121167	0.435175	mRpL30	Not sig
FBgn0029719	40.7594	-0.609782	0.640213	-0.952466	0.34086	0.683003	CG15473	Not sig
FBgn0029733	20.5682	0.784903	0.890367	0.88155	0.37802	0.708698	CG6927	Not sig
FBgn0029736	518.841	-0.5202	0.260179	-1.99939	0.0455661	0.273079	CG4041	Not sig
FBgn0029737	306.914	-0.247685	0.238479	-1.0386	0.298989	0.648406	CG6903	Not sig
FBgn0029745	17.9485	0.0787896	0.715204	0.110164	0.912279	0.975472	Rpn13R	Not sig
FBgn0029747	11.7781	0.63928	1.08148	0.591117	0.554442	0.820672	CG5062	Not sig
FBgn0029755	215.389	-0.494129	0.3157	-1.56519	0.117539	0.43215	Sas10	Not sig
FBgn0029756	96.3547	-0.440827	0.430249	-1.02459	0.305558	0.653278	CG3309	Not sig
FBgn0029761	24.7403	0.943708	0.684659	1.37836	0.168092	0.505377	SK	Not sig
FBgn0029763	128.156	0.2622	0.287694	0.911382	0.362094	0.697803	Usp16-45	Not sig
FBgn0029766	11.1827	-0.14544	0.838304	-0.173493	0.862264	0.962318	CG15784	Not sig
FBgn0029778	55.5054	-0.590509	0.453762	-1.30136	0.193135	0.537213	RhoGAP5A	Not sig
FBgn0029783	11.7473	-0.368437	0.767427	-0.480094	0.63116	0.861335	Sirt4	Not sig
FBgn0029785	22002.3	-0.105725	0.155988	-0.677778	0.497912	0.787472	RpL35	Not sig
FBgn0029789	131.041	0.00857783	0.3495	0.0245431	0.980419	0.995391	PGAP1	Not sig
FBgn0029798	179.382	0.0283204	0.334119	0.0847615	0.932451	0.980185	CG4078	Not sig
FBgn0029800	142.9	-0.366278	0.285229	-1.28416	0.199087	0.543269	lin-52	Not sig
FBgn0029801	74.9944	-0.563319	0.338606	-1.66364	0.0961838	0.393838	CG15771	Not sig
FBgn0029818	471.274	0.282098	0.181786	1.55182	0.120705	0.435175	GAA1	Not sig
FBgn0029819	131.623	0.0369359	0.307683	0.120045	0.904447	0.973504	Usp30	Not sig
FBgn0029820	68.1452	0.320305	0.436496	0.733811	0.463064	0.767016	CG16721	Not sig
FBgn0029822	81.6549	0.458352	0.349809	1.31029	0.190097	0.532441	CG12236	Not sig
FBgn0029823	614.167	-0.179894	0.148938	-1.20784	0.227108	0.575105	Shmt	Not sig
FBgn0029824	77.4947	0.581869	0.405613	1.43454	0.151418	0.480444	CG3726	Not sig
FBgn0029830	10.7577	-1.20584	1.02928	-1.17154	0.24138	0.589651	Grip	Not sig
FBgn0029833	1273.36	-0.113825	0.168998	-0.673527	0.500612	0.788909	MCTS1	Not sig
FBgn0029834	20.6372	0.342996	0.680704	0.503885	0.614342	0.854561	CG5937	Not sig
FBgn0029835	259.07	0.930582	0.290762	3.20049	0.00137192	0.0306108	CG5921	adj-p < 0.1
FBgn0029837	13.1966	0.851831	0.890668	0.956395	0.338873	0.681734	Tsp5D	Not sig
FBgn0029838	857.484	-0.179213	0.184504	-0.971321	0.331389	0.674644	CG4666	Not sig
FBgn0029840	36.5777	0.359956	0.560663	0.64202	0.52086	0.800417	raptor	Not sig
FBgn0029843	21.1355	0.595038	0.652094	0.912504	0.361503	0.697803	Nep1	Not sig
FBgn0029849	420.606	-0.132369	0.204427	-0.647513	0.5173	0.798229	Efr	Not sig
FBgn0029853	299.925	-0.248749	0.223047	-1.11523	0.264752	0.615832	CG3781	Not sig
FBgn0029854	561.229	-0.123368	0.195749	-0.630235	0.528541	0.804387	CG3566	Not sig
FBgn0029856	13.8458	0.779621	0.723047	1.07824	0.280925	0.631118	CG11700	Not sig
FBgn0029857	241.168	-0.119995	0.251917	-0.476329	0.63384	0.862891	wuho	Not sig
FBgn0029858	107.313	-0.131946	0.297805	-0.443062	0.657721	0.87308	mldr	Not sig
FBgn0029860	181.684	0.0115592	0.299581	0.0385844	0.969222	0.992259	CG15891	Not sig
FBgn0029861	92.5925	0.105418	0.34979	0.301376	0.763128	0.92742	CG3815	Not sig
FBgn0029863	652.047	0.0548218	0.297383	0.184347	0.853741	0.958056	CG3823	Not sig
FBgn0029866	70.5616	0.0636439	0.447519	0.142215	0.88691	0.969584	CG3842	Not sig
FBgn0029867	329.294	0.12727	0.191815	0.663506	0.507007	0.792659	CG3847	Not sig
FBgn0029868	2332.62	-0.355872	0.14105	-2.52301	0.0116354	0.124868	ND-B16.6	Not sig
FBgn0029870	234.726	0.777064	0.245567	3.16436	0.00155422	0.0328969	Marf	adj-p < 0.1
FBgn0029873	153.166	0.0352912	0.24399	0.144642	0.884993	0.969131	CG3918	Not sig
FBgn0029874	66.5543	0.457618	0.402231	1.1377	0.255245	0.606295	CG3342	Not sig
FBgn0029878	252.157	0.185045	0.191796	0.964801	0.334645	0.678062	Pat1	Not sig
FBgn0029881	33.0155	0.283936	0.697191	0.407257	0.683819	0.886473	pigs	Not sig
FBgn0029882	879.948	-0.342296	0.150251	-2.27816	0.0227169	0.18805	CG3226	Not sig
FBgn0029885	497.331	-0.590272	0.193391	-3.05221	0.00227161	0.0430479	CG3224	adj-p < 0.1
FBgn0029887	262.995	0.157973	0.225106	0.701771	0.482822	0.779655	CG3198	Not sig
FBgn0029888	1713.79	-0.341344	0.156367	-2.18297	0.0290381	0.212052	ND-ASHI	Not sig
FBgn0029891	306.751	0.290472	0.218076	1.33197	0.182869	0.523548	Pink1	Not sig
FBgn0029892	45.5519	0.00835197	0.460584	0.0181334	0.985532	0.995485	CG3184	Not sig
FBgn0029893	256.715	0.363903	0.274322	1.32655	0.184657	0.526303	CG14442	Not sig
FBgn0029894	58.9738	0.218092	0.345769	0.630745	0.528207	0.804235	CG14440	Not sig
FBgn0029895	26.259	0.0984708	0.503605	0.195532	0.844977	0.955233	CG14441	Not sig
FBgn0029896	154.741	0.242563	0.319418	0.75939	0.447619	0.753101	CG3168	Not sig
FBgn0029897	22868	-0.241919	0.164313	-1.47231	0.140938	0.46455	RpL17	Not sig
FBgn0029899	238.302	-0.404916	0.216336	-1.8717	0.0612486	0.314828	CG14438	Not sig
FBgn0029903	104.448	-0.399998	0.342542	-1.16773	0.242914	0.591298	pod1	Not sig
FBgn0029905	145.214	-0.247627	0.273921	-0.904006	0.365992	0.699251	Nf-YC	Not sig
FBgn0029906	327.934	0.257386	0.215045	1.19689	0.231349	0.58061	xit	Not sig
FBgn0029911	53.9553	-0.00844512	0.377811	-0.0223528	0.982167	0.995485	CG14435	Not sig
FBgn0029912	186.977	-0.139268	0.295058	-0.472	0.636927	0.86538	CG4557	Not sig
FBgn0029913	80.9595	0.516206	0.332512	1.55244	0.120556	0.435175	Cht11	Not sig
FBgn0029914	107.617	0.084448	0.381889	0.221132	0.824989	0.948062	CG4558	Not sig
FBgn0029915	270.654	-0.376792	0.199698	-1.88681	0.0591861	0.310668	CG14434	Not sig
FBgn0029922	11.2611	1.11671	0.892233	1.25159	0.210719	0.558374	CG14431	Not sig
FBgn0029925	235.518	-0.0122329	0.272671	-0.0448633	0.964216	0.990622	CG3040	Not sig
FBgn0029928	17.6023	-0.323586	0.718062	-0.450639	0.65225	0.871388	CG3032	Not sig
FBgn0029929	513.699	-0.148501	0.179205	-0.828668	0.407292	0.72792	CG4593	Not sig
FBgn0029932	16.6325	1.62576	1.1225	1.44834	0.147521	0.476234	CG4607	Not sig
FBgn0029935	27.8812	-0.242216	0.594391	-0.407503	0.683639	0.886473	CG4615	Not sig
FBgn0029936	134.991	-0.344767	0.311319	-1.10744	0.268103	0.616741	CG4617	Not sig
FBgn0029937	57.7276	0.225576	0.358971	0.628397	0.529744	0.804795	CG8300	Not sig
FBgn0029941	622.787	-0.216947	0.152193	-1.42548	0.15402	0.485284	CG1677	Not sig
FBgn0029942	468.711	0.0144836	0.217514	0.0665871	0.94691	0.985595	CG2059	Not sig
FBgn0029943	61.0012	-0.368147	0.35271	-1.04376	0.296594	0.646493	Atg5	Not sig
FBgn0029944	79.0785	1.23818	0.39545	3.13107	0.00174169	0.035658	Dok	adj-p < 0.1
FBgn0029957	71.6229	0.0814967	0.429035	0.189953	0.849346	0.955997	CG12155	Not sig
FBgn0029958	174.372	0.199211	0.247168	0.805975	0.420257	0.735423	Pdp	Not sig
FBgn0029959	69.1709	-0.621767	0.380025	-1.63612	0.101814	0.405535	Rab39	Not sig
FBgn0029965	17.1874	-0.524277	0.769135	-0.681646	0.495463	0.785192	Ir7b	Not sig
FBgn0029966	1077.65	0.115742	0.685183	0.168922	0.865858	0.963325	Ir7c	Not sig
FBgn0029969	827.73	0.227191	0.202207	1.12356	0.261201	0.612254	CG10932	Not sig
FBgn0029974	11.2333	0.90938	0.80051	1.136	0.255957	0.607356	dpr14	Not sig
FBgn0029975	2251.27	-0.186083	0.141465	-1.3154	0.188375	0.530115	spidey	Not sig
FBgn0029976	57.6187	0.268551	0.406878	0.660028	0.509236	0.794338	snz	Not sig
FBgn0029979	132.484	1.01381	0.319108	3.177	0.00148808	0.0320894	mahe	adj-p < 0.1
FBgn0029980	330.303	0.000399394	0.215519	0.00185317	0.998521	0.999526	CG10778	Not sig
FBgn0029992	165.113	0.175676	0.284106	0.618348	0.536346	0.808575	Upf2	Not sig
FBgn0029994	13.8257	-3.61304	1.04436	-3.45958	0.000541022	0.0159047	CG2254	sig_basal_contaminant
FBgn0029996	117.157	0.629717	0.31101	2.02475	0.0428933	0.265058	UbcE2H	Not sig
FBgn0029997	75.5741	1.56368	0.359336	4.35158	1.3516e-05	0.000774803	CG2258	adj-p < 0.1
FBgn0029999	67.1583	0.679311	0.381125	1.78238	0.0746867	0.348555	CG1575	Not sig
FBgn0030000	136.136	-0.357866	0.281662	-1.27055	0.203889	0.549806	CG2260	Not sig
FBgn0030003	214.431	0.298642	0.263898	1.13166	0.257779	0.609473	CG2116	Not sig
FBgn0030004	24.6579	0.826633	0.78119	1.05817	0.289977	0.638333	CG10958	Not sig
FBgn0030006	131.092	-0.0213643	0.273479	-0.0781206	0.937732	0.982562	CG17982	Not sig
FBgn0030007	1595.21	-0.0750612	0.155553	-0.482542	0.629421	0.860554	alpha-PheRS	Not sig
FBgn0030008	49.8265	0.350919	0.472554	0.742601	0.457723	0.761835	CG2129	Not sig
FBgn0030010	14.4508	-0.375333	0.915016	-0.410193	0.681664	0.885856	CG10959	Not sig
FBgn0030012	36.6879	0.398502	0.488059	0.816502	0.414213	0.733592	CG18262	Not sig
FBgn0030013	57.6261	-0.803116	0.397504	-2.0204	0.0433422	0.266921	GIIIspla2	Not sig
[truncated: 4,880 more rows]
