# Supplementary material for: Subcellular spatial transcriptomics identifies three mechanistically different classes of localizing RNAs
Source: Nat Commun. 2022 Oct 26;13:6355. doi: 10.1038/s41467-022-34004-2 (PMC9606379; doi:10.1038/s41467-022-34004-2)
Supplement: Supplementary file 9 — Source Data [file 41467_2022_34004_MOESM9_ESM.xlsx]

## Sheet: Figure 1d
Figure 1d
Fluorescence intensity raw data (Mean) of smFISH images. Bg=background; ap=apical; bas=basal; adj=adjusted (mean-bg)
	Label	Area	Mean	bg_ap	bg_bas	gene	adj_apical	adj_basal	replicate
1	AVG_Pi4kIIIalpha-633_160319.lif - Lightning 002/Series002_Lng:apical_002:2	209.354	417.808	223.454		pi4kIIIalpha	194.354	245.922	1
2	AVG_Pi4kIIIalpha-633_160319.lif - Lightning 002/Series002_Lng:basal_002:2	181.86	407.203		161.281	pi4kIIIalpha			1
7	AVG_Pi4kIIIalpha-633_160319.lif - Lightning 001/Series001_Lng:apical_001:2	164.721	451.03	439.929		pi4kIIIalpha	11.101	36.006	2
8	AVG_Pi4kIIIalpha-633_160319.lif - Lightning 001/Series001_Lng:basal_001:2	152.441	391.576		355.57	pi4kIIIalpha			2
12	AVG_SerRS-Imp-adipoR-633_FED_wt_30.01.19.lif - adipoR-633_3/Series011_Lng:adipoR_apical_011:2	197.437	1399.5	572.976		adipoR	826.524	1051.88	1
13	AVG_SerRS-Imp-adipoR-633_FED_wt_30.01.19.lif - adipoR-633_3/Series011_Lng:adipoR_basal_011:2	160.963	1643.98		592.1	adipoR			1
17	AVG_SerRS-Imp-adipoR-633_FED_wt_30.01.19.lif - adipoR-633_2/Series010_Lng:adipoR_apical_010:2	180.127	1475.77	862.326		adipoR	613.447	630.291	2
18	AVG_SerRS-Imp-adipoR-633_FED_wt_30.01.19.lif - adipoR-633_2/Series010_Lng:adipoR_basal_010:2	113.75	1438.25		807.958	adipoR			2
22	AVG_BazGFP_eglRNAi_HS_Baz633_UASmCherry_131219.lif - Lightning 006/Series006_Lng:baz_apical_006:4	154.162	257.688	173.562		baz	84.126	35.493	1
23	AVG_BazGFP_eglRNAi_HS_Baz633_UASmCherry_131219.lif - Lightning 006/Series006_Lng:baz_basal_006:4	107.814	137.842		102.349	baz			1
27	AVG_BazGFP_eglRNAi_HS_Baz633_UASmCherry_131219.lif - Lightning 005/Series005_Lng:baz_apical_005:4	362.121	387.163	255.772		baz	131.391	80.174	2
28	AVG_BazGFP_eglRNAi_HS_Baz633_UASmCherry_131219.lif - Lightning 005/Series005_Lng:baz_basal_005:4	179.29	295.166		214.992	baz			2
32	AVG_S2_bicd565_osk633_010720.lif - Lightning 004/Series004_Lng:bicd_apical_004:2	227.185	2188.27	1520.83		bicd	667.446	251.073	1
33	AVG_S2_bicd565_osk633_010720.lif - Lightning 004/Series004_Lng:bicd_basal_004:2	162.627	1128.5		877.427	bicd			1
37	AVG_S2_bicd565_osk633_010720.lif - Lightning 002/Series002_Lng:bicd_apical_002:2	126.463	1596.57	739.175		bicd	857.395	148.919	2
38	AVG_S2_bicd565_osk633_010720.lif - Lightning 002/Series002_Lng:bicd_basal_002:2	67.976	888.094		739.175	bicd			2
40	AVG_CG3308-633_wt_150319.lif - Lightning 002/Series002_Lng:CG3308_apical_002:2	225.992	427.633	243.503		CG3308	184.13	271.597	1
41	AVG_CG3308-633_wt_150319.lif - Lightning 002/Series002_Lng:CG3308_basal_002:2	176.654	423.528		151.931	CG3308			1
45	AVG_CG3308-633_wt_150319.lif - Lightning 001/Series001_Lng:CG3308_apical_001:2	172.117	496.754	231.29		CG3308	265.464	406.127	2
46	AVG_CG3308-633_wt_150319.lif - Lightning 001/Series001_Lng:CG3308_basal_001:2	173.499	605.46		199.333	CG3308			2
50	AVG_CG33129-Bsg25D-633_FED_wt_31.01.19.lif - CG33129-633_4/Series004_Lng:CG33129_apical_004:2	178.641	2177.74	512.403		CG33129	1665.34	295.268	1
51	AVG_CG33129-Bsg25D-633_FED_wt_31.01.19.lif - CG33129-633_4/Series004_Lng:CG33129_basal_004:2	138.352	807.671		512.403	CG33129			1
53	AVG_CG33129-Bsg25D-633_FED_wt_31.01.19.lif - CG33129-633_2/Series002_Lng:CG33129_apical_002:2	172.642	2116.36	355.443		CG33129	1760.91	784.406	2
54	AVG_CG33129-Bsg25D-633_FED_wt_31.01.19.lif - CG33129-633_2/Series002_Lng:CG33129_basal_002:2	66.987	1139.85		355.443	CG33129			2
56	AVG_dlic-vkg-633_30.11.lif - Dlic-633_3/Series003_Lng:dlic_apical_003:1	292.695	465.171	236.826		dlic	228.345	181.287	1
57	AVG_dlic-vkg-633_30.11.lif - Dlic-633_3/Series003_Lng:dlic_basal_003:1	225.289	309.053		127.766	dlic			1
61	AVG_dlic-vkg-633_30.11.lif - dlic-633_2/Series002_Lng:dlic_apical_002:1	194.514	343.866	144.04		dlic	199.826	61.409	2
62	AVG_dlic-vkg-633_30.11.lif - dlic-633_2/Series002_Lng:dlic_basal_002:1	145.462	180.853		119.444	dlic			2
66	AVG_crb-Fkbp14-rho4-633_FED_wt_30.01.19.lif - Fkbp14-633_3/Series005_Lng:fkbp14_apical_005:2	163.392	863.546	150.537		Fkbp14	713.009	1091.27	1
67	AVG_crb-Fkbp14-rho4-633_FED_wt_30.01.19.lif - Fkbp14-633_3/Series005_Lng:fkbp14_basal_005:2	158.472	1241.81		150.537	Fkbp14			1
69	AVG_crb-Fkbp14-rho4-633_FED_wt_30.01.19.lif - Fkbp14-633_1/Series003_Lng:fkbp14_apical_003:2	178.502	432.409	43.083		Fkbp14	389.326	814.824	2
70	AVG_crb-Fkbp14-rho4-633_FED_wt_30.01.19.lif - Fkbp14-633_1/Series003_Lng:fkbp14_basal_003:2	118.754	857.907		43.083	Fkbp14			2
72	AVG_SerRS-Imp-adipoR-633_FED_wt_30.01.19.lif - Imp-633_2/Series008_Lng:imp_apical_008:2	188.876	819.267	350.211		imp	469.056	206.778	1
73	AVG_SerRS-Imp-adipoR-633_FED_wt_30.01.19.lif - Imp-633_2/Series008_Lng:imp_basal_008:2	170.771	570.598		363.82	imp			1
77	AVG_SerRS-Imp-adipoR-633_FED_wt_30.01.19.lif - Imp-633_1/Series007_Lng:imp_apical_007:2	282.58	802.7	328.712		imp	473.988	380.782	2
78	AVG_SerRS-Imp-adipoR-633_FED_wt_30.01.19.lif - Imp-633_1/Series007_Lng:imp_basal_007:2	280.191	602.596		221.814	imp			2
82	AVG_KhcRNAi_HS_msps-633_030619.lif - Lightning 003/Series003_Lng:msps_apical_003:3	209.96	499.245	309.947		msps	189.298	71.3	1
83	AVG_KhcRNAi_HS_msps-633_030619.lif - Lightning 003/Series003_Lng:msps_basal_003:3	139.119	444.59		373.29	msps			1
87	AVG_KhcRNAi_HS_msps-633_030619.lif - Lightning 001/Series001_Lng:msps_apical_001:3	287.968	269.681	205.354		msps	64.327	25.559	2
88	AVG_KhcRNAi_HS_msps-633_030619.lif - Lightning 001/Series001_Lng:msps_basal_001:3	167.591	209.905		184.346	msps			2
92	AVG_zip_long-fl_Act57B-wupA_qtc-633_wt_FED_160219.lif - qtc-633_3/Series012_Lng:qtc_apical_012:2	193.006	913.218	525.19		qtc	388.028	230.827	1
93	AVG_zip_long-fl_Act57B-wupA_qtc-633_wt_FED_160219.lif - qtc-633_3/Series012_Lng:qtc_basal_012:2	134.056	579.71		348.883	qtc			1
97	AVG_zip_long-fl_Act57B-wupA_qtc-633_wt_FED_160219.lif - qtc-633_2/Series009_Lng:qtc_apical_009:2	258.64	794.943	339.519		qtc	455.424	187.144	2
98	AVG_zip_long-fl_Act57B-wupA_qtc-633_wt_FED_160219.lif - qtc-633_2/Series009_Lng:qtc_basal_009:2	189.58	436.718		249.574	qtc			2
102	AVG_crb-Fkbp14-rho4-633_FED_wt_30.01.19.lif - rho-4-633_2/Series012_Lng:rho4_apical_012:2	192.264	459.364	290.444		rho4	168.92	352.793	1
103	AVG_crb-Fkbp14-rho4-633_FED_wt_30.01.19.lif - rho-4-633_2/Series012_Lng:rho4_basal_012:2	133.834	585.64		232.847	rho4			1
107	AVG_crb-Fkbp14-rho4-633_FED_wt_30.01.19.lif - rho-4-633_1/Series011_Lng:rho4_apical_011:2	177.114	486.883	199.147		rho4	287.736	293.218	2
108	AVG_crb-Fkbp14-rho4-633_FED_wt_30.01.19.lif - rho-4-633_1/Series011_Lng:rho4_basal_011:2	170.68	536.448		243.23	rho4			2
112	AVG_Rtnl1-633_160319.lif - Lightning 002/Series002_Lng:Rtnl1_apical_002:2	160.493	1933.02	247.112		Rtnl1	1685.91	2844.16	1
113	AVG_Rtnl1-633_160319.lif - Lightning 002/Series002_Lng:Rtnl1_basal_002:2	174.466	3091.27		247.112	Rtnl1			1
115	AVG_Rtnl1-633_160319.lif - Lightning 001/Series001_Lng:rtnl1_apical_001:2	154.803	1703.98	108.216		Rtnl1	1595.76	2687.06	2
116	AVG_Rtnl1-633_160319.lif - Lightning 001/Series001_Lng:rtnl1_basal_001:2	148.245	2795.28		108.216	Rtnl1			2
118	AVG_Me31BGFP-Rpl39-tud-633_FED_STARV_080219.lif - Me31BGFP-tud-633_FED_2/Series006_Lng:tud_apical_006:3	150.43	1184.66	528.959		tud	655.704	359.779	1
119	AVG_Me31BGFP-Rpl39-tud-633_FED_STARV_080219.lif - Me31BGFP-tud-633_FED_2/Series006_Lng:tud_basal_006:3	85.759	726.977		367.198	tud			1
123	AVG_Me31BGFP-Rpl39-tud-633_FED_STARV_080219.lif - ME31BGFP-tud-633_FED_1/Series005_Lng:tud_apical_005:3	154.946	872.241	384.842		tud	487.399	163.818	2
124	AVG_Me31BGFP-Rpl39-tud-633_FED_STARV_080219.lif - ME31BGFP-tud-633_FED_1/Series005_Lng:tud_basal_005:3	92.923	477.296		313.478	tud			2
128	AVG_dlic-vkg-633_30.11.lif - vkg-633_3/Series006_Lng:vkg_apical_006:1	113.099	275.154	102.06		vkg	173.094	1115.67	1
129	AVG_dlic-vkg-633_30.11.lif - vkg-633_3/Series006_Lng:vkg_basal_006:1	140.421	1286.46		170.786	vkg			1
133	AVG_dlic-vkg-633_30.11.lif - vkg-633_2/Series005_Lng:vkg_apical_005:1	158.766	257.843	139.298		vkg	118.545	546.724	2
137	AVG_dlic-vkg-633_30.11.lif - vkg-633_2/Series005_Lng:vkg_basal_005:1	103.492	758.858		212.134	vkg			2
138	AVG_egl-sara-zip-irbp-16.11.19.lif - zip_stage10_3/Series014_Lng:zip_apical_014:1	302.754	304.872	232.861		zip	72.011	288.678	1
139	AVG_egl-sara-zip-irbp-16.11.19.lif - zip_stage10_3/Series014_Lng:zip_basal_014:1	257.909	511.765		223.087	zip			1
143	AVG_egl-sara-zip-irbp-16.11.19.lif - zip_stage10-2/Series012_Lng:zip_apical_012:1	197.107	855.209	495.772		zip	359.437	1314.47	2
144	AVG_egl-sara-zip-irbp-16.11.19.lif - zip_stage10-2/Series012_Lng:zip_basal_012:1	121.216	1720.65		406.178	zip			2
operations to calculate mean log2(A/B), standard error
gene	adj_apical	adj_basal	ratio_1	ratio_2	log_ratio1	log_ratio2	log2_mean	mean	ST_err_log2
pi4kIIIalpha	194.354	245.922	0.790307	0.30831	-0.339514	-1.69755	-1.01853	0.549309	0.679017
pi4kIIIalpha	11.101	36.006
adipoR	826.524	1051.88	0.785757	0.973276	-0.347844	-0.0390794	-0.193462	0.879517	0.154382
adipoR	613.447	630.291
baz	84.126	35.493	2.37021	1.63882	1.24502	0.71266	0.978839	2.00452	0.266179
baz	131.391	80.174
bicd	667.446	251.073	2.65837	5.75746	1.41054	2.52543	1.96799	4.20792	0.557444
bicd	857.395	148.919
CG3308	184.13	271.597	0.677953	0.653648	-0.560743	-0.613415	-0.587079	0.6658	0.0263359
CG3308	265.464	406.127
CG33129	1665.34	295.268	5.64008	2.2449	2.49572	1.16665	1.83118	3.94249	0.664532
CG33129	1760.92	784.406
dlic	228.345	181.287	1.25958	3.25402	0.33294	1.70222	1.01758	2.2568	0.684641
dlic	199.826	61.409
Fkbp14	713.009	1091.27	0.653374	0.477804	-0.61402	-1.06551	-0.839765	0.565589	0.225745
Fkbp14	389.326	814.824
imp	469.056	206.778	2.2684	1.24478	1.18168	0.315885	0.748781	1.75659	0.432896
imp	473.988	380.782
msps	189.298	71.3	2.65495	2.5168	1.40869	1.33159	1.37014	2.58588	0.0385461
msps	64.327	25.559
qtc	388.028	230.827	1.68103	2.43355	0.749349	1.28306	1.01621	2.05729	0.266856
qtc	455.424	187.144
rho4	168.92	352.793	0.478808	0.981304	-1.06248	-0.0272279	-0.544855	0.730056	0.517627
rho4	287.736	293.218
Rtnl1	1685.91	2844.16	0.592762	0.593869	-0.754475	-0.751784	-0.753129	0.593316	0.00134543
Rtnl1	1595.76	2687.06
tud	655.704	359.779	1.82252	2.97525	0.865934	1.57301	1.21947	2.39888	0.353538
tud	487.399	163.818
vkg	173.094	1115.67	0.155148	0.216828	-2.68828	-2.20538	-2.44683	0.185988	0.241453
vkg	118.545	546.724
zip	72.011	288.678	0.249451	0.273447	-2.00317	-1.87067	-1.93692	0.261449	0.0662513
zip	359.437	1314.47
FISH data combined with RNAseq data (final graph)
gene	log2FISH_mean	se_log2FISH	log2_FC	se_logFC	domain
AdipoR	-0.193462	0.0771912	-0.814847	0.0714418	basal
baz	0.978839	0.133089	0.922141	0.164565	apical
BicD	1.96799	0.278722	1.89081	0.139224	apical
CG3308	-0.587079	0.013168	-2.18838	0.2486	basal
CG33129	1.83118	0.332266	2.31949	0.0674837	apical
Dlic	1.01758	0.342321	0.809703	0.0977906	apical
Fkbp14	-0.839765	0.112872	-0.8685	0.0888295	basal
Imp	0.748781	0.216448	0.996768	0.0899689	apical
msps	1.37014	0.019273	1.68344	0.149049	apical
Pi4kIIIalpha	-1.01853	0.339508	-1.31875	0.133316	basal
qtc	1.01621	0.133428	2.00472	0.107644	apical
rho4	-0.544855	0.258813	-1.40788	0.11092	basal
Rtnl1	-0.753129	0.000672713	-0.87616	0.0658699	basal
tud	1.21947	0.176769	0.821956	0.0810643	apical
vkg	-2.44683	0.120727	-1.28185	0.114233	basal
zip	-1.93692	0.0331257	-0.899621	0.0801135	basal

## Sheet: Figure 2d
Figure 2d
KD vs wt DoA of apical and basal RNAs in KhcRNAi, deltaCPym mosaic tissues and in Tm1NULL mutants
KhcRNAi
	Label	Area	Mean	StdDev	Min	Max	IntDen	RawIntDen	Ratio_A/B	RNAi/wt	Type	gene
1	AVG_KhcRNAi_HS_zip-633_170519.lif - Lightning 003/Series005_Lng:apical_zip1_RNAi:3	177.776	931.698	694.797	111	8181	165634	30878331	1.42846	2.61471	KhcRNAi	zip
2	AVG_KhcRNAi_HS_zip-633_170519.lif - Lightning 003/Series005_Lng:basal_zip1_RNAi:3	83.057	652.24	502.648	88	6062	54173.3	10099277
3	AVG_KhcRNAi_HS_zip-633_170519.lif - Lightning 003/Series005_Lng:apical_zip1_wt:3	106.692	566.81	471.705	79	6931	60473.8	11273850	0.546316
4	AVG_KhcRNAi_HS_zip-633_170519.lif - Lightning 003/Series005_Lng:basal_zip1_wt:3	86.882	1037.51	714.497	275	7034	90141.2	16804606
5	AVG_KhcRNAi_HS_zip-633_170519.lif - Lightning 002/Series004_Lng:apical_zip2_RNAi:3	112.671	1017.81	442.073	330	3286	114678	28258514	1.75748	3.03727	KhcRNAi	zip
6	AVG_KhcRNAi_HS_zip-633_170519.lif - Lightning 002/Series004_Lng:basal_zip2_RNAi:3	45.472	579.131	212.509	132	1716	26334.1	6489158
7	AVG_KhcRNAi_HS_zip-633_170519.lif - Lightning 002/Series004_Lng:apical_zip2_wt:3	33.683	598.142	195.942	225	1708	20147.1	4964575	0.578638
8	AVG_KhcRNAi_HS_zip-633_170519.lif - Lightning 002/Series004_Lng:basal_zip2_wt:3	87.648	1033.71	408.771	314	3139	90602.8	22325995
9	AVG_KhcRNAi_HS_zip-633_170519.lif - Lightning 001/Series001_Lng:apical_zip3_RNAi:3	147.467	1309.6	646.072	321	5307	193123	41684708	1.74947	2.80592	KhcRNAi	zip
10	AVG_KhcRNAi_HS_zip-633_170519.lif - Lightning 001/Series001_Lng:basal_zip3_RNAi:3	39.074	748.572	449.669	204	4832	29249.9	6313457
11	AVG_KhcRNAi_HS_zip-633_170519.lif - Lightning 001/Series001_Lng:apical_zip3_wt:3	146.554	706.733	366.932	209	3610	103574	22356071	0.623493
12	AVG_KhcRNAi_HS_zip-633_170519.lif - Lightning 001/Series001_Lng:basal_zip3_wt:3	107.809	1133.51	544.163	189	4695	122202	26376688
1	AVG_KhcRNAi_HS_fkbp14-633_170519.lif - Lightning 003/Series003_Lng:apical_Fkbp14_1_RNAi:3	72.905	1216.58	721.88	133	5435	88694.8	25133285	1.36101	2.14242	KhcRNAi	Fkbp14
2	AVG_KhcRNAi_HS_fkbp14-633_170519.lif - Lightning 003/Series003_Lng:basal_Fkbp14_1_RNAi:3	32.947	893.882	515.801	243	3672	29450.3	8345285
3	AVG_KhcRNAi_HS_fkbp14-633_170519.lif - Lightning 003/Series003_Lng:apical_Fkbp14_1_wt:3	80.75	1048.59	653.413	141	6191	84673.4	23993744	0.635266
4	AVG_KhcRNAi_HS_fkbp14-633_170519.lif - Lightning 003/Series003_Lng:basal_Fkbp14_1_wt:3	78.59	1650.62	879.511	185	5905	129723	36759418
5	AVG_KhcRNAi_HS_fkbp14-633_170519.lif - Lightning 002/Series002_Lng:apical_Fkbp14_2_RNAi:3	226.186	875.728	796.787	46	9134	198078	56128940	1.28397	2.12928	KhcRNAi	Fkbp14
6	AVG_KhcRNAi_HS_fkbp14-633_170519.lif - Lightning 002/Series002_Lng:basal_Fkbp14_2_RNAi:3	134.39	682.048	604.463	79	6124	91660.7	25973737
7	AVG_KhcRNAi_HS_fkbp14-633_170519.lif - Lightning 002/Series002_Lng:apical_Fkbp14_2_wt:3	162.28	376.13	395.795	40	5806	61038.4	17296342	0.603006
8	AVG_KhcRNAi_HS_fkbp14-633_170519.lif - Lightning 002/Series002_Lng:basal_Fkbp14_2_wt:3	107.408	623.758	542.316	56	5746	66996.5	18984698
9	AVG_KhcRNAi_HS_fkbp14-633_170519.lif - Lightning 001/Series001_Lng:apical_Fkbp14_3_RNAi:3	169.661	560.177	605.612	41	8280	95040.2	35732600	1.454	2.90685	KhcRNAi	Fkbp14
10	AVG_KhcRNAi_HS_fkbp14-633_170519.lif - Lightning 001/Series001_Lng:basal_Fkbp14_3_RNAi:3	29.497	385.267	469.923	44	5183	11364.1	4272612
11	AVG_KhcRNAi_HS_fkbp14-633_170519.lif - Lightning 001/Series001_Lng:apical_Fkbp14_3_wt:3	157.804	346.624	430.47	24	6729	54698.5	20565203	0.500196
12	AVG_KhcRNAi_HS_fkbp14-633_170519.lif - Lightning 001/Series001_Lng:basal_Fkbp14_3_wt:3	87.719	692.976	718.783	32	6666	60787.1	22854333
1	AVG_KhcRNAi_HS_CG3308-633_170519.lif - Lightning 003/Series003_Lng:apical_Cg3308_1_RNAi:3	85.506	291.978	160.924	105	2598	24965.7	6778260	0.859072	1.38099	KhcRNAi	CG3308
2	AVG_KhcRNAi_HS_CG3308-633_170519.lif - Lightning 003/Series003_Lng:basal_CG3308_1_RNAi:3	37.145	339.876	272.377	63	2693	12624.8	3427654
3	AVG_KhcRNAi_HS_CG3308-633_170519.lif - Lightning 003/Series003_Lng:apical_CG3308_1_wt:3	138.36	140.886	55.719	37	1489	19492.9	5292379	0.622068
4	AVG_KhcRNAi_HS_CG3308-633_170519.lif - Lightning 003/Series003_Lng:basal_CG3308_1_wt:3	74.765	226.48	216.092	16	3214	16932.9	4597323
5	AVG_KhcRNAi_HS_CG3308-633_170519.lif - Lightning 002/Series002_Lng:apical_CG3308_2_RNAi:3	141.822	333.77	142.056	107	2309	47335.8	12851805	1.72632	1.65394	KhcRNAi	CG3308
6	AVG_KhcRNAi_HS_CG3308-633_170519.lif - Lightning 002/Series002_Lng:basal_CG3308_2_RNAi:3	64.217	193.342	76.168	50	995	12415.8	3370923
7	AVG_KhcRNAi_HS_CG3308-633_170519.lif - Lightning 002/Series002_Lng:apical_CG3308_2_wt:3	67.94	262.259	64.977	61	582	17818	4837626	1.04376
8	AVG_KhcRNAi_HS_CG3308-633_170519.lif - Lightning 002/Series002_Lng:basal_CG3308_2-wt:3	83.377	251.263	126.858	75	1179	20949.5	5687840
9	AVG_KhcRNAi_HS_CG3308-633_170519.lif - Lightning 001/Series001_Lng:apical_CG3308_3_RNAi:3	89.576	470.154	222.052	180	2546	42114.7	10575650	1.31687	1.52794	KhcRNAi	CG3308
10	AVG_KhcRNAi_HS_CG3308-633_170519.lif - Lightning 001/Series001_Lng:basal_CG3308_3_RNAi:3	44.932	357.023	182.99	80	1645	16041.6	4028291
11	AVG_KhcRNAi_HS_CG3308-633_170519.lif - Lightning 001/Series001_Lng:apical_CG3308_3_wt:3	144.491	319.837	73.864	137	1740	46213.7	11604978	0.86186
12	AVG_KhcRNAi_HS_CG3308-633_170519.lif - Lightning 001/Series001_Lng:basal_CG3308_3_wt:3	86.825	371.101	226.045	90	2848	32220.7	8091125
13	AVG_KhcRNAi_HS_Rtnl1-633_220519.lif - Lightning 003/Series003_Lng:apical_Rtnl1_RNAi:3	61.252	1700.3	604.589	280	4074	104147	30751700	1.15165	2.23343	KhcRNAi	Rtnl1
14	AVG_KhcRNAi_HS_Rtnl1-633_220519.lif - Lightning 003/Series003_Lng:basal_Rtnl1_RNAi:3	41.633	1476.41	588.078	444	3892	61466.7	18149465
15	AVG_KhcRNAi_HS_Rtnl1-633_220519.lif - Lightning 003/Series003_Lng:apical_Rtnl1_wt:3	23.287	1119.78	313.278	419	2168	26076.1	7699577	0.515643
16	AVG_KhcRNAi_HS_Rtnl1-633_220519.lif - Lightning 003/Series003_Lng:basal_Rtnl1_wt:3	31.317	2171.61	814.007	941	4780	68007.9	20080906
5	AVG_KhcRNAi_HS_Rtnl1-633_220519.lif - Lightning 002/Series002_Lng:apical_Rtnl1_2_RNAi:3	100.51	2554.4	1183.98	391	9231	256743	75809395	1.47579	2.15066	KhcRNAi	Rtnl1
6	AVG_KhcRNAi_HS_Rtnl1-633_220519.lif - Lightning 002/Series002_Lng:basal_Rtnl1_2_RNAi:3	61.079	1730.87	1032.27	99	6104	105720	31216261
7	AVG_KhcRNAi_HS_Rtnl1-633_220519.lif - Lightning 002/Series002_Lng:apical_Rtnl1_2_wt:3	136.233	1672.18	816.569	268	6489	227806	67264991	0.686203
8	AVG_KhcRNAi_HS_Rtnl1-633_220519.lif - Lightning 002/Series002_Lng:basal_Rtnl1_2_wt:3	86.181	2436.86	1248.2	358	8873	210011	62010651
9	AVG_KhcRNAi_HS_Rtnl1-633_220519.lif - Lightning 001/Series001_Lng:apical_Rtnl1_3_RNAi:3	120.262	2618.69	1274.85	224	8475	314928	92989814	1.2967	1.90282	KhcRNAi	Rtnl1
10	AVG_KhcRNAi_HS_Rtnl1-633_220519.lif - Lightning 001/Series001_Lng:basal_Rtnl1_3_RNAi:3	67.978	2019.51	1174.1	278	6811	137282	40535564
11	AVG_KhcRNAi_HS_Rtnl1-633_220519.lif - Lightning 001/Series001_Lng:apical_Rtnl1_3_wt:3	149.624	1499.35	828.118	202	5874	224340	66241390	0.681462
12	AVG_KhcRNAi_HS_Rtnl1-633_220519.lif - Lightning 001/Series001_Lng:basal_Rtnl1_3_wt:3	125.646	2200.2	1130.22	346	7604	276447	81627366
1	AVG_KhcRNAi_HS_crb-633_310519.lif - Lightning 003/Series003_Lng:apical_crb1_RNAi:3	152.874	743.4	507.971	237	4641	113646	24440030	1.93089	0.982057	KhcRNAi	crb
2	AVG_KhcRNAi_HS_crb-633_310519.lif - Lightning 003/Series003_Lng:basal_crb1_RNAi:3	49.862	385.004	238.596	99	4821	19197.1	4128403
3	AVG_KhcRNAi_HS_crb-633_310519.lif - Lightning 003/Series003_Lng:apical_crb1_wt:3	110.759	836.388	558.419	262	5760	92637.1	19921915	1.96617
4	AVG_KhcRNAi_HS_crb-633_310519.lif - Lightning 003/Series003_Lng:basal_crb1_wt:3	42.38	425.39	179.969	75	1832	18028.1	3877007
5	AVG_KhcRNAi_HS_crb-633_310519.lif - Lightning 002/Series002_Lng:apical_crb2_RNAi:3	91.171	531.099	378.627	154	4510	48421	10325628	2.17176	1.3328	KhcRNAi	crb
6	AVG_KhcRNAi_HS_crb-633_310519.lif - Lightning 002/Series002_Lng:basal_crb2_RNAi:3	26.12	244.548	206.666	48	2164	6387.6	1362135
7	AVG_KhcRNAi_HS_crb-633_310519.lif - Lightning 002/Series002_Lng:apical_crb2_wt:3	58.847	527.761	386.843	162	4067	31057.3	6622876	1.62947
8	AVG_KhcRNAi_HS_crb-633_310519.lif - Lightning 002/Series002_Lng:basal_crb2_wt:3	18.518	323.885	192.235	118	1910	5997.85	1279022
9	AVG_KhcRNAi_HS_crb-633_310519.lif - Lightning 001/Series001_Lng:apical_crb3_RNAi:3	232.022	584.35	214.538	263	2444	135582	25844045	1.15639	0.93102	KhcRNAi	crb
10	AVG_KhcRNAi_HS_crb-633_310519.lif - Lightning 001/Series001_Lng:basal_crb3_RNAi:3	94.693	505.324	125.883	224	1487	47850.6	9121091
11	AVG_KhcRNAi_HS_crb-633_310519.lif - Lightning 001/Series001_Lng:apical_crb3_wt:3	191.117	617.659	210.937	180	3003	118045	22501314	1.24206
12	AVG_KhcRNAi_HS_crb-633_310519.lif - Lightning 001/Series001_Lng:basal_crb3_wt:3	113.81	497.284	101.46	204	1609	56595.9	10788084
1	AVG_KhcRNAi_HS_qtc-633_310519.lif - Lightning 003/Series003_Lng:apical_qtc1_RNAi:3	172.962	675.817	493.205	220	4310	116891	19217522	2.67673	1.21233	KhcRNAi	qtc
2	AVG_KhcRNAi_HS_qtc-633_310519.lif - Lightning 003/Series003_Lng:basal_qtc1_RNAi:3	95.282	252.479	82.75	90	1667	24056.8	3955088
3	AVG_KhcRNAi_HS_qtc-633_310519.lif - Lightning 003/Series003_Lng:apical_qtc1_wt:3	229.408	400.038	214.844	140	1994	91771.8	15087844	2.20791
4	AVG_KhcRNAi_HS_qtc-633_310519.lif - Lightning 003/Series003_Lng:basal_qtc1_wt:3	130.135	181.184	49.337	76	533	23578.4	3876439
5	AVG_KhcRNAi_HS_qtc-633_310519.lif - Lightning 002/Series002_Lng:apical_qtc2_RNAi:3	84.765	757.103	539.003	239	4829	64175.6	15683382	2.69753	0.844513	KhcRNAi	qtc
6	AVG_KhcRNAi_HS_qtc-633_310519.lif - Lightning 002/Series002_Lng:basal_qtc2_RNAi:3	32.662	280.665	73.964	105	698	9167.06	2240268
7	AVG_KhcRNAi_HS_qtc-633_310519.lif - Lightning 002/Series002_Lng:apical_qtc2_wt:3	100.375	727.403	498.041	231	5032	73013.4	17843186	3.19419
8	AVG_KhcRNAi_HS_qtc-633_310519.lif - Lightning 002/Series002_Lng:basal_qtc2_wt:3	35.023	227.727	62.846	78	614	7975.68	1949115
9	AVG_KhcRNAi_HS_qtc-633_310519.lif - Lightning 001/Series001_Lng:apical_qtc3_RNAi:3	41.689	796.742	411.794	341	3358	33215.2	8117205	2.62097	1.13762	KhcRNAi	qtc
10	AVG_KhcRNAi_HS_qtc-633_310519.lif - Lightning 001/Series001_Lng:basal_qtc3_RNAi:3	39.467	303.988	99.038	130	1725	11997.4	2931960
11	AVG_KhcRNAi_HS_qtc-633_310519.lif - Lightning 001/Series001_Lng:apical_qtc3_wt:3	70.357	540.992	273.542	206	3106	38062.6	9301818	2.30391
12	AVG_KhcRNAi_HS_qtc-633_310519.lif - Lightning 001/Series001_Lng:basal_qtc3_wt:3	76.442	234.815	51.506	100	730	17949.7	4386579
1	AVG_KhcRNAi_HS_msps-633_030619.lif - Lightning 003/Series003_Lng:apical_msps1_RNAi:3	122.943	575.553	559.969	197	6721	70760.3	42651340	1.41727	1.24435	KhcRNAi	msps
2	AVG_KhcRNAi_HS_msps-633_030619.lif - Lightning 003/Series003_Lng:basal_msps1_RNAi:3	71.121	406.099	107.771	167	1733	28882.3	17409053
3	AVG_KhcRNAi_HS_msps-633_030619.lif - Lightning 003/Series003_Lng:apical_msps1_wt:3	155.971	420.489	382.28	27	5734	65584.3	39531465	1.13897
4	AVG_KhcRNAi_HS_msps-633_030619.lif - Lightning 003/Series003_Lng:apical_msps1_wt:3	119.385	369.184	119.011	34	2437	44074.8	26566468
5	AVG_KhcRNAi_HS_msps-633_030619.lif - Lightning 002/Series002_Lng:apical_msps2_RNAi:3	108.826	641.3	756.798	29	14685	69790.4	42066742	1.64296	0.995433	KhcRNAi	msps
6	AVG_KhcRNAi_HS_msps-633_030619.lif - Lightning 002/Series002_Lng:basal_msps2_RNAi:3	93.903	390.333	197.278	22	2670	36653.6	22093249
7	AVG_KhcRNAi_HS_msps-633_030619.lif - Lightning 002/Series002_Lng:apical_msps2_wt:3	116.412	570.635	733.286	8	12678	66428.5	40040313	1.65049
8	AVG_KhcRNAi_HS_msps-633_030619.lif - Lightning 002/Series002_Lng:basal_msps2_wt:3	101.05	345.736	183.674	8	1926	34936.8	21058424
9	AVG_KhcRNAi_HS_msps-633_030619.lif - Lightning 001/Series001_Lng:apical_msps3_RNAi:3	192.299	293.1	223.918	113	5306	56363	33973233	1.69346	0.947475	KhcRNAi	msps
10	AVG_KhcRNAi_HS_msps-633_030619.lif - Lightning 001/Series001_Lng:basal_msps3_RNAi:3	117.341	173.078	59.383	58	1479	20309.1	12241447
11	AVG_KhcRNAi_HS_msps-633_030619.lif - Lightning 001/Series001_Lng:apical_msps3_wt:3	190.788	360.386	329.584	95	4364	68757.3	41444037	1.78734
12	AVG_KhcRNAi_HS_msps-633_030619.lif - Lightning 001/Series001_Lng:basal_msps3_wt:3	97.712	201.633	102.495	85	4156	19702	11875561
1	AVG_KhcRNAi_HS_CG33129-633_030619.lif - Lightning 003/Series003_Lng:apical_CG33129_1_RNAi:3	68.962	1119.13	1091.14	221	8393	77177.7	20791257	3.86862	0.929707	KhcRNAi	CG33129
2	AVG_KhcRNAi_HS_CG33129-633_030619.lif - Lightning 003/Series003_Lng:basal_CG33129_1_RNAi:3	27.621	289.285	85.483	73	821	7990.41	2152572
3	AVG_KhcRNAi_HS_CG33129-633_030619.lif - Lightning 003/Series003_Lng:apical_CG33129_1_wt:3	136.439	1286.75	1188.41	242	9846	175563	47295626	4.16112
4	AVG_KhcRNAi_HS_CG33129-633_030619.lif - Lightning 003/Series003_Lng:basal_CG33129_1_wt:3	66.538	309.231	82.853	147	1430	20575.6	5542962
5	AVG_KhcRNAi_HS_CG33129-633_030619.lif - Lightning 002/Series002_Lng:apical_CG33129_2_RNAi:3	39.634	1282.3	1052.57	233	7811	50823.5	30634254	6.1864	0.73429	KhcRNAi	CG33129
6	AVG_KhcRNAi_HS_CG33129-633_030619.lif - Lightning 002/Series002_Lng:basal_CG33129_2_RNAi:3	47.409	207.278	74.36	35	951	9826.77	5923164
7	AVG_KhcRNAi_HS_CG33129-633_030619.lif - Lightning 002/Series002_Lng:apical_CG33129_2_wt:3	30.082	2206.97	1604.59	389	10443	66389.5	40016823	8.425
8	AVG_KhcRNAi_HS_CG33129-633_030619.lif - Lightning 002/Series002_Lng:basal_CG33129_2_wt:3	51.877	261.955	99.942	86	1403	13589.3	8191069
9	AVG_KhcRNAi_HS_CG33129-633_030619.lif - Lightning 001/Series001_Lng:apical_CG33129_3_RNAi:3	101.155	1671.3	1630.69	277	10150	169060	101902194	4.2083	0.971991	KhcRNAi	CG33129
10	AVG_KhcRNAi_HS_CG33129-633_030619.lif - Lightning 001/Series001_Lng:basal_CG33129_3_RNAi:3	76.279	397.143	99.415	178	1045	30293.8	18259854
11	AVG_KhcRNAi_HS_CG33129-633_030619.lif - Lightning 001/Series001_Lng:apical_CG33129_3_wt:3	104.757	1600.76	1538.64	271	10376	167691	101076848	4.32956
12	AVG_KhcRNAi_HS_CG33129-633_030619.lif - Lightning 001/Series001_Lng:basal_CG33129_3_wt:3	77.275	369.728	78.024	178	1569	28570.7	17221194
deltaCPym
	Label	Area	Mean	StdDev	Min	Max	IntDen	RawIntDen	Ratio_A/B	RNAi/wt	Type	gene
1	AVG_delta_C_pym_HS_crb_CG33129_170419.lif - crb-633_2/Series002_Lng:apical_crb1_RNAi:4	150.798	1975.11	769.708	594	11107	297843	45315028	1.58955	1.00419	deltaCPym	crb
2	AVG_delta_C_pym_HS_crb_CG33129_170419.lif - crb-633_2/Series002_Lng:basal_crb1_RNAi:4	59.003	1242.56	379.798	353	4482	73315.5	11154500
3	AVG_delta_C_pym_HS_crb_CG33129_170419.lif - crb-633_2/Series002_Lng:apical_crb1_wt:4	152.382	2169.3	878.664	722	10102	330563	50293171	1.58291
4	AVG_delta_C_pym_HS_crb_CG33129_170419.lif - crb-633_2/Series002_Lng:basal_crb1_wt:4	77.907	1370.46	425.902	301	5003	106767	16244010
5	AVG_delta_C_pym_HS_crb_CG33129_170419.lif - crb-633_1/Series001_Lng:apical_crb2_RNAi:4	75.355	2098.23	991.716	521	12145	158113	33399596	1.3668	0.898915	deltaCPym	crb
6	AVG_delta_C_pym_HS_crb_CG33129_170419.lif - crb-633_1/Series001_Lng:basal_crb2_RNAi:4	35.926	1535.14	450.629	463	5366	55151.6	11650188
7	AVG_delta_C_pym_HS_crb_CG33129_170419.lif - crb-633_1/Series001_Lng:apical_crb2_wt:4	131.031	2575.11	1389.23	510	18891	337420	71276425	1.5205
8	AVG_delta_C_pym_HS_crb_CG33129_170419.lif - crb-633_1/Series001_Lng:basal_crb2_wt:4	82.281	1693.6	455.742	506	4752	139351	29436391
1	delta_C_pym_HS_crb_CG33129_170419.lif - CG33129-633_2/Series004_Lng:apical_CG3319_1_RNAi:c:4/4 z:1/21 - CG33129-633_2/Series004_Lng	63.769	2563.06	1377.86	430	11994	163443	17254518	1.76026	1.12827	deltaCPym	CG33129
2	delta_C_pym_HS_crb_CG33129_170419.lif - CG33129-633_2/Series004_Lng:basal_CG33129_1_RNAi:c:4/4 z:1/21 - CG33129-633_2/Series004_Lng	36.507	1456.07	524.136	215	4250	53156.3	5611678
3	delta_C_pym_HS_crb_CG33129_170419.lif - CG33129-633_2/Series004_Lng:apical_CG33129_1_wt:c:4/4 z:1/21 - CG33129-633_2/Series004_Lng	97.955	2471.96	1438.97	363	13394	242140	25562543	1.56015
4	delta_C_pym_HS_crb_CG33129_170419.lif - CG33129-633_2/Series004_Lng:basal_CG33129_1_wt:c:4/4 z:1/21 - CG33129-633_2/Series004_Lng	71.119	1584.44	561.803	159	4963	112684	11895992
5	AVG_delta_C_pym_HS_crb_CG33129_170419.lif - CG33129-633_1/Series003_Lng:apical_CG33129_2_RNAi:4	137.17	2161.37	1589.04	537	11894	296474	45501076	2.35578	0.967558	deltaCPym	CG33129
6	AVG_delta_C_pym_HS_crb_CG33129_170419.lif - CG33129-633_1/Series003_Lng:basal_CG33129_2_RNAi:4	75.87	917.474	240.082	332	3233	69608.4	10683073
9	AVG_delta_C_pym_HS_crb_CG33129_170419.lif - CG33129-633_1/Series003_Lng:apical_CG33129_2_wt:4	100.323	2319.37	1827.35	587	16421	232687	35711336	2.43477
10	AVG_delta_C_pym_HS_crb_CG33129_170419.lif - CG33129-633_1/Series003_Lng:basal_CG33129_2_wt:4	62.408	952.604	220.119	520	2177	59450.1	9124038
1	AVG_delta_C_pymGFP_HS_CG3308_2_170419.lif - Lightning 001/Series001_Lng:apical_CG3308_1_RNAi:4	89.07	949.558	352.312	438	5295	84577	110314877	1.25589	1.37417	deltaCPym	CG3308
2	AVG_delta_C_pymGFP_HS_CG3308_2_170419.lif - Lightning 001/Series001_Lng:basal_CG3308_1_RNAi:4	39.303	756.083	258.601	178	2925	29716.7	38759815
3	AVG_delta_C_pymGFP_HS_CG3308_2_170419.lif - Lightning 001/Series001_Lng:apical_CG3308_1_wt:4	93.445	593.256	115.053	298	1177	55436.6	72306609	0.913926
4	AVG_delta_C_pymGFP_HS_CG3308_2_170419.lif - Lightning 001/Series001_Lng:basal_CG3308_1_wt:4	49.801	649.129	331.371	152	3299	32327.3	42164855
1	AVG_delta_C_pymGFP_HS_CG3308_160419.lif - CG3308-633_2/Series002_Lng:apical_CG3308_2_RNAi:4	62.304	562.78	240.77	250	3807	35063.6	18712985	1.27871	1.54968	deltaCPym	CG3308
2	AVG_delta_C_pymGFP_HS_CG3308_160419.lif - CG3308-633_2/Series002_Lng:basal_CG3308_2_RNAi:4	27.518	440.117	233.453	140	3193	12111.1	6463554
3	AVG_delta_C_pymGFP_HS_CG3308_160419.lif - CG3308-633_2/Series002_Lng:apical_CG3308_2_wt:4	61.367	398.053	94.978	164	1202	24427.5	13036628	0.825141
4	AVG_delta_C_pymGFP_HS_CG3308_160419.lif - CG3308-633_2/Series002_Lng:basal_CG3308_2_wt:4	41.05	482.406	279.9	102	2692	19802.9	10568561
1	AVG_delta_C_pymGFP_HS_CG3308_160419.lif - CG3308-633_1/Series001_Lng:apical_CG3308_3_RNAi:4	56.291	565.137	145.875	306	2551	31812.4	16977837	1.12255	1.28678	deltaCPym	CG3308
2	AVG_delta_C_pymGFP_HS_CG3308_160419.lif - CG3308-633_1/Series001_Lng:basal_CG3308_3_RNAi:4	29.821	503.442	229.99	166	2582	15013.1	8012275
3	AVG_delta_C_pymGFP_HS_CG3308_160419.lif - CG3308-633_1/Series001_Lng:apical_CG3308_3_wt:4	108.863	434.004	99.445	196	2764	47247.2	25215200	0.872366
4	AVG_delta_C_pymGFP_HS_CG3308_160419.lif - CG3308-633_1/Series001_Lng:basal_CG3308_3_wt:4	78.585	497.502	235.393	111	2766	39096.4	20865226
1	AVG_delta_C_pymGFP_HS_Rtnl1_egl_160419.lif - Rtnl1-633_2/Series002_Lng:apical_Rtnl1_1_RNAi:4	66.112	2236.81	1357.69	362	12109	147881	96395446	0.786828	1.26504	deltaCPym	Rtnl1
2	AVG_delta_C_pymGFP_HS_Rtnl1_egl_160419.lif - Rtnl1-633_2/Series002_Lng:basal_RTnl1_1_RNAi:4	42.443	2842.82	1532.71	195	9812	120657	78649531
3	AVG_delta_C_pymGFP_HS_Rtnl1_egl_160419.lif - Rtnl1-633_2/Series002_Lng:apical_Rtnl1_1_wt:4	50.446	1539.99	865.395	309	7313	77686.2	50639393	0.62198
4	AVG_delta_C_pymGFP_HS_Rtnl1_egl_160419.lif - Rtnl1-633_2/Series002_Lng:basal_Rtnl1_wt:4	63.243	2475.94	1475.3	314	9397	156587	102070666
1	AVG_delta_C_pymGFP_HS_Rtnl1_egl_160419.lif - Rtnl1-633_1/Series001_Lng:apical_Rtnl1_2_RNAi:4	77.739	1913.56	734.837	320	5790	148759	139467561	0.825752	1.3057	deltaCPym	Rtnl1
2	AVG_delta_C_pymGFP_HS_Rtnl1_egl_160419.lif - Rtnl1-633_1/Series001_Lng:basal_Rtnl1_2_RNAi:4	48.856	2317.35	987.546	477	5678	113217	106146102
3	AVG_delta_C_pymGFP_HS_Rtnl1_egl_160419.lif - Rtnl1-633_1/Series001_Lng:apical_Rtnl1_2_wt:4	127.499	1710.48	802.986	163	5865	218085	204464265	0.632419
4	AVG_delta_C_pymGFP_HS_Rtnl1_egl_160419.lif - Rtnl1-633_1/Series001_Lng:basal_Rtnl1_2_wt:4	129.86	2704.67	1083.69	583	7344	351227	329290321
1	AVG_DeltaCPYM_HS_Rtnl1-633_040321.lif - Lightning 001/Mark_and_Find 001/Position002_Lng:apical_Rtnl1_3_RNAi:4	42.84	3540.66	1439.65	1066	12513	151680	209684936	1.13544	1.4808	deltaCPym	Rtnl1
2	AVG_DeltaCPYM_HS_Rtnl1-633_040321.lif - Lightning 001/Mark_and_Find 001/Position002_Lng:basal_Rtnl1_3_RNAi:4	22.115	3118.32	1557.73	892	9859	68961.5	95333269
3	AVG_DeltaCPYM_HS_Rtnl1-633_040321.lif - Lightning 001/Mark_and_Find 001/Position002_Lng:apical_Rtnl1_3_wt:4	43.838	2981.37	1300.97	762	9684	130697	180677215	0.766774
4	AVG_DeltaCPYM_HS_Rtnl1-633_040321.lif - Lightning 001/Mark_and_Find 001/Position002_Lng:basal_Rtnl1_3_RNAi:4	29.696	3888.2	1569.75	751	10675	115464	159618539
1	AVG_delta_C_pymGFP_HS_Fkbp14-633_060419.lif - Lightning 003/Series003_Lng:apical_Fkbp14_1_RNAi:4	113.965	739.733	389.247	138	3600	84303.7	51226508	1.18078	1.69374	deltaCPym	Fkbp14
2	AVG_delta_C_pymGFP_HS_Fkbp14-633_060419.lif - Lightning 003/Series003_Lng:basal_Fkbp14_1_RNAi:4	98.606	626.478	266.89	206	2181	61774.3	37536691
3	AVG_delta_C_pymGFP_HS_Fkbp14-633_060419.lif - Lightning 003/Series003_Lng:apical_Fkbp14_1_wt:4	117.765	612.787	292.759	119	3096	72164.9	43850455	0.697143
4	AVG_delta_C_pymGFP_HS_Fkbp14-633_060419.lif - Lightning 003/Series003_Lng:basal_Fkbp14_1_wt:4	130.448	878.997	361.338	225	2516	114664	69674581
5	AVG_delta_C_pymGFP_HS_Fkbp14-633_060419.lif - Lightning 002/Series002_Lng:apical_Fkbp14_2_RNAi:4	82.102	762.606	362.775	110	2979	62611.8	41452996	1.18919	2.12749	deltaCPym	Fkbp14
6	AVG_delta_C_pymGFP_HS_Fkbp14-633_060419.lif - Lightning 002/Series002_Lng:basal_Fkbp14_2_RNAi:4	28.469	641.28	319.397	158	2047	18256.3	12086837
7	AVG_delta_C_pymGFP_HS_Fkbp14-633_060419.lif - Lightning 002/Series002_Lng:apical_Fkbp14_2_wt:4	84.558	784.937	417.435	136	3420	66373	43943156	0.558965
8	AVG_delta_C_pymGFP_HS_Fkbp14-633_060419.lif - Lightning 002/Series002_Lng:basal_Fkbp14_2_wt:4	44.751	1404.27	671.565	309	4569	62842.4	41605654
1	AVG_delta_C_pymGFP_HS_Fkbp14-633_060419.lif - Lightning 001/Series001_Lng:apical_Fkbp14_3_RNAi:4	105.493	933.362	496.944	140	4711	98463	65188798	1.3552	2.35301	deltaCPym	Fkbp14
2	AVG_delta_C_pymGFP_HS_Fkbp14-633_060419.lif - Lightning 001/Series001_Lng:basal_Fkbp14_3_RNAi:4	36.717	688.728	397.432	95	2982	25288	16742290
3	AVG_delta_C_pymGFP_HS_Fkbp14-633_060419.lif - Lightning 001/Series001_Lng:apical_Fkbp14_3_wt:4	108.213	419.821	279.183	54	2666	45430.1	30077645	0.575941
4	AVG_delta_C_pymGFP_HS_Fkbp14-633_060419.lif - Lightning 001/Series001_Lng:basal_Fkbp14_3_wt:4	69.655	728.93	502.399	77	3883	50773.6	33615355
1	AVG_DeltaCPYM_HS_zip-633_030321.lif - Lightning 001/Mark_and_Find 001/Position003_Lng:apical_zip1_RNAi:4	125.835	2633.51	1188.33	892	12377	331388	185449079	1.31465	1.41572	deltaCPym	zip
2	AVG_DeltaCPYM_HS_zip-633_030321.lif - Lightning 001/Mark_and_Find 001/Position003_Lng:basal_zip1_RNAi:4	62.375	2003.2	877.523	531	8489	124950	69923738
3	AVG_DeltaCPYM_HS_zip-633_030321.lif - Lightning 001/Mark_and_Find 001/Position003_Lng:apical_zip1_wt:4	127.502	2082.08	911.187	559	17506	265470	148560332	0.928607
4	AVG_DeltaCPYM_HS_zip-633_030321.lif - Lightning 001/Mark_and_Find 001/Position003_Lng:basal_zip1_wt:4	63.038	2242.15	899.399	689	6766	141341	79096319
5	AVG_DeltaCPYM_HS_zip-633_030321.lif - Lightning 001/Mark_and_Find 001/Position002_Lng:apical_zip2_RNAi:4	77.638	2172.72	1234.46	255	10283	168685	94398277	1.06685	1.59873	deltaCPym	zip
6	AVG_DeltaCPYM_HS_zip-633_030321.lif - Lightning 001/Mark_and_Find 001/Position002_Lng:basal_zip2_RNAi:4	35.966	2036.57	1282.85	308	10256	73247.1	40990042
7	AVG_DeltaCPYM_HS_zip-633_030321.lif - Lightning 001/Mark_and_Find 001/Position002_Lng:apical_zip2_wt:4	141.262	1860.82	1018.02	380	12348	262862	147101206	0.667312
8	AVG_DeltaCPYM_HS_zip-633_030321.lif - Lightning 001/Mark_and_Find 001/Position002_Lng:basal_zip2_wt:4	91.887	2788.52	1225.44	491	10517	256228	143388696
9	AVG_DeltaCPYM_HS_zip-633_030321.lif - Lightning 001/Mark_and_Find 001/Position001_Lng:apical_zip3_RNai:4	114.926	2446.36	864.237	867	7615	281150	157335166	0.835722	1.56907	deltaCPym	zip
10	AVG_DeltaCPYM_HS_zip-633_030321.lif - Lightning 001/Mark_and_Find 001/Position001_Lng:basal_zip3_RNAi:4	31.363	2927.24	709.501	1341	5508	91806.3	51376024
11	AVG_DeltaCPYM_HS_zip-633_030321.lif - Lightning 001/Mark_and_Find 001/Position001_Lng:apical_zip3_wt:4	113.596	2270.7	962.306	730	8419	257943	144348296	0.532624
12	AVG_DeltaCPYM_HS_zip-633_030321.lif - Lightning 001/Mark_and_Find 001/Position001_Lng:basal_zip3_wt:4	70.978	4263.23	1298.1	1808	8974	302594	169335523
1	AVG_DeltaCPYM_HS_qtc-633_030321.lif - Lightning 001/Mark_and_Find 001/Position003_Lng:apical_qtc1_RNAi:4	87.441	1542.83	520.246	758	4891	134906	75495144	1.97835	1.12776	deltaCPym	qtc
2	AVG_DeltaCPYM_HS_qtc-633_030321.lif - Lightning 001/Mark_and_Find 001/Position003_Lng:basal_qtc1_RNAi:4	15.916	779.857	116.173	506	1111	12412.5	6946189
3	AVG_DeltaCPYM_HS_qtc-633_030321.lif - Lightning 001/Mark_and_Find 001/Position003_Lng:apical_qtc1_wt:4	108.632	1466.72	447.736	669	5289	159333	89165030	1.75422
4	AVG_DeltaCPYM_HS_qtc-633_030321.lif - Lightning 001/Mark_and_Find 001/Position003_Lng:basal_qtc1_wt:4	92.151	836.111	144.118	415	2300	77048.5	43117384
5	AVG_DeltaCPYM_HS_qtc-633_030321.lif - Lightning 001/Mark_and_Find 001/Position002_Lng:apical_qtc2_RNAi:4	120.097	1497.77	743.334	579	6434	179878	100662246	1.9583	0.942666	deltaCPym	qtc
6	AVG_DeltaCPYM_HS_qtc-633_030321.lif - Lightning 001/Mark_and_Find 001/Position002_Lng:basal_qtc2_RNAi:4	40.431	764.831	144.067	372	1665	30923.2	17305061
7	AVG_DeltaCPYM_HS_qtc-633_030321.lif - Lightning 001/Mark_and_Find 001/Position002_Lng:apical_qtc2_wt:4	145.204	1547.92	632.48	670	5424	224765	125781310	2.07741
8	AVG_DeltaCPYM_HS_qtc-633_030321.lif - Lightning 001/Mark_and_Find 001/Position002_Lng:basal_qtc2_wt:4	86.277	745.122	173.829	191	2336	64287.2	35975998
9	AVG_DeltaCPYM_HS_qtc-633_030321.lif - Lightning 001/Mark_and_Find 001/Position001_Lng:apical_qtc3_RNAi:4	85.214	922.213	271.594	389	3181	78585.6	43977577	1.60307	0.852798	deltaCPym	qtc
10	AVG_DeltaCPYM_HS_qtc-633_030321.lif - Lightning 001/Mark_and_Find 001/Position001_Lng:basal_qtc3_RNAi:4	65.006	575.278	90.858	258	1235	37396.3	20927461
11	AVG_DeltaCPYM_HS_qtc-633_030321.lif - Lightning 001/Mark_and_Find 001/Position001_Lng:apical_qtc3_wt:4	83.136	1107.44	369.84	500	4007	92068	51522467	1.87978
12	AVG_DeltaCPYM_HS_qtc-633_030321.lif - Lightning 001/Mark_and_Find 001/Position001_Lng:basal_qtc3_wt:4	113.378	589.131	112.666	171	1625	66794.6	37379168
1	AVG_DeltaCPYM_HS_msps-633_030321.lif - Lightning 001/Mark_and_Find 001/Position003_Lng:apical_msps1_RNAi:4	66.871	798.866	526.412	197	5806	53421.1	29895169	2.35053	1.0637	deltaCPym	msps
2	AVG_DeltaCPYM_HS_msps-633_030321.lif - Lightning 001/Mark_and_Find 001/Position003_Lng:basal_msps1_RNAi:4	31.618	339.866	113.331	16	744	10746	6013594
3	AVG_DeltaCPYM_HS_msps-633_030321.lif - Lightning 001/Mark_and_Find 001/Position003_Lng:apical_msps1_wt:4	132.777	623.981	466.647	34	4699	82850.6	46364294	2.20977
4	AVG_DeltaCPYM_HS_msps-633_030321.lif - Lightning 001/Mark_and_Find 001/Position003_Lng:basal_msps1_wt:4	75.416	282.374	116.137	2	1638	21295.6	11917317
5	AVG_DeltaCPYM_HS_msps-633_030321.lif - Lightning 001/Mark_and_Find 001/Position002_Lng:apical_msps2_RNAi:4	87.843	746.013	344.518	287	7530	65531.9	36672518	1.59824	1.19513	deltaCPym	msps
6	AVG_DeltaCPYM_HS_msps-633_030321.lif - Lightning 001/Mark_and_Find 001/Position002_Lng:basal_msps2_RNAi:4	18.613	466.771	93.344	245	881	8687.93	4861884
7	AVG_DeltaCPYM_HS_msps-633_030321.lif - Lightning 001/Mark_and_Find 001/Position002_Lng:apical_msps2_wt:4	113.112	618.787	407.732	59	6071	69992.2	39168569	1.3373
8	AVG_DeltaCPYM_HS_msps-633_030321.lif - Lightning 001/Mark_and_Find 001/Position002_Lng:basal_msps2_wt:4	37.258	462.714	127.62	192	2417	17239.7	9647577
9	AVG_DeltaCPYM_HS_msps-633_030321.lif - Lightning 001/Mark_and_Find 001/Position001_Lng:apical_msps3_RNAi:4	55.495	658.791	391.495	221	5073	36559.9	20459405	2.45802	0.888341	deltaCPym	msps
10	AVG_DeltaCPYM_HS_msps-633_030321.lif - Lightning 001/Mark_and_Find 001/Position001_Lng:basal_msps3_RNAi:4	18.229	268.017	101.57	29	657	4885.59	2734039
11	AVG_DeltaCPYM_HS_msps-633_030321.lif - Lightning 001/Mark_and_Find 001/Position001_Lng:apical_msps3_wt:4	84.112	472.193	353.456	93	4601	39716.9	22226110	2.76698
12	AVG_DeltaCPYM_HS_msps-633_030321.lif - Lightning 001/Mark_and_Find 001/Position001_Lng:basal_msps3_wt:4	44.254	170.653	82.137	10	500	7552.05	4226231
Tm1NULL
	Label	Area	Mean	StdDev	Min	Max	IntDen	RawIntDen	type	Ratio_A/B	RNAi/wt	gene
1	AVG_TmI_NULL_qtc-633_091120.lif - Lightning 001/Mark_and_Find 001/Position004_Lng:apical_qtc1_null:2	263.949	826.394	577.986	164	6209	218126	122474874	null	2.17002	1.12309	qtc
2	AVG_TmI_NULL_qtc-633_091120.lif - Lightning 001/Mark_and_Find 001/Position004_Lng:basal_qtc1_null:2	142.144	380.823	112.586	76	2119	54131.6	30394224	null
3	AVG_TmI_NULL_qtc-633_091120.lif - Lightning 001/Mark_and_Find 001/Position003_Lng:apical_qtc2_null:2	112.449	1181.35	669.298	364	5699	132842	74588993	null	1.88034	0.973163	qtc
4	AVG_TmI_NULL_qtc-633_091120.lif - Lightning 001/Mark_and_Find 001/Position003_Lng:basal_qtc2_null:2	76.833	628.262	122.848	189	2128	48271.5	27103862	null
5	AVG_TmI_NULL_qtc-633_091120.lif - Lightning 001/Mark_and_Find 001/Position002_Lng:apical_qtc3_null:2	267.705	925.222	746.006	154	7707	247686	139072844	null	2.89579	1.49871	qtc
6	AVG_TmI_NULL_qtc-633_091120.lif - Lightning 001/Mark_and_Find 001/Position002_Lng:basal_qtc3_null:2	88.714	319.506	88.946	111	1103	28344.8	15915242	null
1	AVG_w1119_qtc633_241120.lif - Lightning 001/Mark_and_Find 001/Position003_Lng:apical_qtc1_wt:2	233.568	886.953	599.902	238	7017	207164	49754543	wt	2.23745
2	AVG_w1119_qtc633_241120.lif - Lightning 001/Mark_and_Find 001/Position003_Lng:basal_qtc1_wt:2	149.228	396.413	125.673	89	1509	59155.8	14207450	wt
3	AVG_w1119_qtc633_241120.lif - Lightning 001/Mark_and_Find 001/Position002_Lng:apical_qtc2_wt:2	163.838	751.09	349.217	159	3351	123057	29554659	wt	1.96108
4	AVG_w1119_qtc633_241120.lif - Lightning 001/Mark_and_Find 001/Position002_Lng:basal_qtc2_wt:2	98.389	382.998	126.451	108	1797	37682.6	9050246	wt
5	AVG_w1119_qtc633_241120.lif - Lightning 001/Mark_and_Find 001/Position001_Lng:apical_qtc3_wt:2	134.255	658.44	313.492	168	3459	88398.7	21230728	wt	1.59805
6	AVG_w1119_qtc633_241120.lif - Lightning 001/Mark_and_Find 001/Position001_Lng:basal_qtc3_wt:2	132.594	412.026	98.599	66	973	54631.9	13120954	wt
									wt_avg	1.93219
1	AVG_TmI_NULL_zip-633_091120.lif - Lightning 001/Mark_and_Find 001/Position008_Lng:apical_zip1_null:2	270.73	2462.47	1907.1	236	19993	666663	143367154	null	1.83495	4.72933	zip
2	AVG_TmI_NULL_zip-633_091120.lif - Lightning 001/Mark_and_Find 001/Position008_Lng:basal_zip1_null:2	123.896	1341.98	920.498	64	9289	166265	35755697	null
3	AVG_TmI_NULL_zip-633_091120.lif - Lightning 001/Mark_and_Find 001/Position007_Lng:apical_zip2_null:2	270.07	1865.59	1584.62	77	13841	503839	108351632	null	1.78619	4.60365	zip
4	AVG_TmI_NULL_zip-633_091120.lif - Lightning 001/Mark_and_Find 001/Position007_Lng:basal_zip2_null:2	98.465	1044.45	1080.72	8	10117	102842	22116344	null
5	AVG_TmI_NULL_zip-633_091120.lif - Lightning 001/Mark_and_Find 001/Position006_Lng:apical_zip3_null:2	230.293	1485.79	1013.87	67	8546	342167	73583692	null	2.50281	6.45064	zip
6	AVG_TmI_NULL_zip-633_091120.lif - Lightning 001/Mark_and_Find 001/Position006_Lng:basal_zip3_null:2	64.724	593.649	414.024	53	3882	38423.2	8262995	null
1	AVG_w1118_zip633_241120.lif - Lightning 001/Mark_and_Find 001/Position004_Lng:apical_zip1_wt:2	206.6	657.993	521.172	34	6445	135942	34499884	wt	0.457032
2	AVG_w1118_zip633_241120.lif - Lightning 001/Mark_and_Find 001/Position004_Lng:basal_zip1_wt:2	188.625	1439.71	1326.14	50	14584	271565	68918928	wt
3	AVG_w1118_zip633_241120.lif - Lightning 001/Mark_and_Find 001/Position002_Lng:apical_zip3_wt:2	141.38	803.039	477.283	60	5403	113533	28813026	wt	0.455889
4	AVG_w1118_zip633_241120.lif - Lightning 001/Mark_and_Find 001/Position002_Lng:basal_zip3_wt:2	137.534	1761.48	1284.55	209	12557	242263	61482691	wt
5	AVG_w1118_zip633_241120.lif - Lightning 001/Mark_and_Find 001/Position001_Lng:apical_zip2_wt:2	116	378.988	418.105	13	4777	43962.6	11157027	wt	0.25106
6	AVG_w1118_zip633_241120.lif - Lightning 001/Mark_and_Find 001/Position001_Lng:basal_zip2_wt:2	99.998	1509.55	1575.61	149	13374	150953	38309425	wt
									wt_avg	0.387993
1	AVG_TmI_NULL_CG3308-633_091120.lif - Lightning 001/Mark_and_Find 001/Position005_Lng:apical_CG3308_1_null:2	256.893	323.579	176.698	45	3533	83125.1	46673725	null	1.29722	1.99438	CG3308
2	AVG_TmI_NULL_CG3308-633_091120.lif - Lightning 001/Mark_and_Find 001/Position005_Lng:basal_CG3308_1_null:2	118.925	249.44	126.344	76	1715	29664.7	16656344	null
3	AVG_TmI_NULL_CG3308-633_091120.lif - Lightning 001/Mark_and_Find 001/Position004_Lng:apical_CG3308_2_null:2	324.073	389.613	202.604	104	3074	126263	70895149	null	1.47596	2.26917	CG3308
4	AVG_TmI_NULL_CG3308-633_091120.lif - Lightning 001/Mark_and_Find 001/Position004_Lng:basal_CG3308_2_null:2	108.245	263.973	164.76	63	2248	28573.7	16043781	null
5	AVG_TmI_NULL_CG3308-633_091120.lif - Lightning 001/Mark_and_Find 001/Position003_Lng:apical_CG3308_3_null:2	317.083	406.039	275.513	81	4500	128748	72290333	null	1.50832	2.31892	CG3308
6	AVG_TmI_NULL_CG3308-633_091120.lif - Lightning 001/Mark_and_Find 001/Position003_Lng:basal_CG3308_3_null:2	119.023	269.2	241.361	48	3267	32041.1	17990660	null
7	AVG_w1118_CG3308-633_241120.lif - Lightning 001/Mark_and_Find 001/Position004_Lng:apical_CG3308_1_wt:2	182.34	398.077	124.858	82	2047	72585.3	18421012	wt	0.673186
8	AVG_w1118_CG3308-633_241120.lif - Lightning 001/Mark_and_Find 001/Position004_Lng:basal_CG3308_1_wt:2	112.3	591.333	382.037	103	5854	66406.7	16852992	wt
9	AVG_w1118_CG3308-633_241120.lif - Lightning 001/Mark_and_Find 001/Position002_Lng:apical_CG3308_2_wt:2	147.085	260.057	90.601	45	1869	38250.7	9707426	wt	0.64729
10	AVG_w1118_CG3308-633_241120.lif - Lightning 001/Mark_and_Find 001/Position002_Lng:basal_CG3308_2_wt:2	190.764	401.763	397.705	40	4903	76641.9	19450533	wt
11	AVG_w1118_CG3308-633_241120.lif - Lightning 001/Mark_and_Find 001/Position001_Lng:apical_CG3308_3_wt:2	153.457	257.468	116.704	39	3001	39510.2	10027083	wt	0.630845
12	AVG_w1118_CG3308-633_241120.lif - Lightning 001/Mark_and_Find 001/Position001_Lng:basal_CG3308_3_wt:2	196.6	408.132	408.836	51	7098	80238.8	20363355	wt
									wt_avg	0.65044
1	AVG_TmI_NULL_Fkbp14-633_091120.lif - Lightning 001/Mark_and_Find 001/Position001_Lng:apical_Fkbp14_1_null:2	167.401	754.396	641.602	34	6770	126287	27158268	null	1.03016	2.66953	Fkbp14
2	AVG_TmI_NULL_Fkbp14-633_091120.lif - Lightning 001/Mark_and_Find 001/Position001_Lng:basal_Fkbp14_1_null:2	67.519	732.313	668	55	5488	49444.7	10633189	null
3	AVG_TmI_NULL_Fkbp14-633_091120.lif - Lightning 001/Mark_and_Find 001/Position002_Lng:apical_Fkbp14_2_null:2	200.579	802.35	611.34	48	5734	160935	34609366	null	1.33694	3.46454	Fkbp14
4	AVG_TmI_NULL_Fkbp14-633_091120.lif - Lightning 001/Mark_and_Find 001/Position002_Lng:basal_Fkbp14_2_null:2	77.893	600.137	456.113	51	4197	46746.3	10052888	null
5	AVG_TmI_NULL_Fkbp14-633_091120.lif - Lightning 001/Mark_and_Find 001/Position004_Lng:apical_Fkbp14_3_null:2	242.964	530.246	449.982	2	5846	128831	27705350	null	1.15603	2.99573	Fkbp14
6	AVG_TmI_NULL_Fkbp14-633_091120.lif - Lightning 001/Mark_and_Find 001/Position004_Lng:basal_Fkbp14_3_null:2	73.754	458.677	445.338	46	5541	33829.3	7275069	null
1	AVG_w1118_Fkbp14-633_241120.lif - Lightning 001/Mark_and_Find 001/Position004_Lng:apical_Fkbp14_1_wt:2	144.414	691.094	532.124	80	4748	99803.5	25328588	wt	0.473403
2	AVG_w1118_Fkbp14-633_241120.lif - Lightning 001/Mark_and_Find 001/Position004_Lng:basal_Fkbp14_1_wt:2	170.763	1459.84	1019.6	98	7002	249287	63265179	wt
3	AVG_w1118_Fkbp14-633_241120.lif - Lightning 001/Mark_and_Find 001/Position003_Lng:apical_Fkbp14_2_wt:2	223.402	377.037	427.881	25	4903	84230.8	21376472	wt	0.282316
4	AVG_w1118_Fkbp14-633_241120.lif - Lightning 001/Mark_and_Find 001/Position003_Lng:basal_Fkbp14_2_wt:2	154.923	1335.52	1362.06	51	9749	206902	52508448	wt
5	AVG_w1118_Fkbp14-633_241120.lif - Lightning 001/Mark_and_Find 001/Position002_Lng:apical_Fkbp14_3_wt:2	105.869	468.53	271.672	61	2021	49603	12588465	wt	0.401961
6	AVG_w1118_Fkbp14-633_241120.lif - Lightning 001/Mark_and_Find 001/Position002_Lng:basal_Fkbp14_3_wt:2	121.461	1165.61	702.77	134	4782	141577	35929923	wt
									wt_avg	0.385893
1	AVG_TmI_NULL_Rtnl1-633_091120.lif - Lightning 001/Mark_and_Find 001/Position004_Lng:apical_Rtnl1_1_null:2	339.443	4262.93	1672.68	290	13639	1.44702e+06	311185498	null	1.42373	2.299	Rtnl1
2	AVG_TmI_NULL_Rtnl1-633_091120.lif - Lightning 001/Mark_and_Find 001/Position004_Lng:basal_Rtnl1_1_null:2	82.64	2994.2	1305.69	303	9442	247442	53212930	null
3	AVG_TmI_NULL_Rtnl1-633_091120.lif - Lightning 001/Mark_and_Find 001/Position003_Lng:apical_Rtnl1_2_null:2	221.398	2459.64	1375.9	70	10477	544559	117108507	null	1.68533	2.72143	Rtnl1
4	AVG_TmI_NULL_Rtnl1-633_091120.lif - Lightning 001/Mark_and_Find 001/Position003_Lng:basal_Rtnl1_2_null:2	68.304	1459.44	841.336	85	5360	99686.2	21437720	null
5	AVG_TmI_NULL_Rtnl1-633_091120.lif - Lightning 001/Mark_and_Find 001/Position002_Lng:apical_Rtnl1_3_null:2	136.53	3814.32	1335.33	634	10787	520768	111992261	null	1.71318	2.7664	Rtnl1
6	AVG_TmI_NULL_Rtnl1-633_091120.lif - Lightning 001/Mark_and_Find 001/Position002_Lng:basal_Rtnl1_3_null:2	85.138	2226.45	909.807	258	8761	189555	40764165	null
1	AVG_w1118_Rtnl1-633_241120.lif - Lightning 001/Mark_and_Find 001/Position003_Lng:apical_Rtnl1_1_wt:2	117.596	2289.71	1048.81	148	8654	269261	68334231	wt	0.618595
2	AVG_w1118_Rtnl1-633_241120.lif - Lightning 001/Mark_and_Find 001/Position003_Lng:basal_Rtnl1_1_wt:2	113.565	3701.48	1704.17	237	10602	420358	106680256	wt
3	AVG_w1118_Rtnl1-633_241120.lif - Lightning 001/Mark_and_Find 001/Position002_Lng:apical_Rtnl1_2_wt:2	130.296	2650.59	1161.33	270	9004	345360	87646995	wt	0.73445
4	AVG_w1118_Rtnl1-633_241120.lif - Lightning 001/Mark_and_Find 001/Position002_Lng:basal_Rtnl1_2_wt:2	90.147	3608.94	1711.61	335	12353	325336	82565350	wt
5	AVG_w1118_Rtnl1-633_241120.lif - Lightning 001/Mark_and_Find 001/Position001_Lng:apical_Rtnl1_3_wt:2	192.482	1012.91	580.768	35	4305	194968	49479798	wt	0.5048
6	AVG_w1118_Rtnl1-633_241120.lif - Lightning 001/Mark_and_Find 001/Position001_Lng:basal_Rtnl1_3_wt:2	142.972	2006.56	1070.28	171	7575	286882	72806126	wt
									wt_avg	0.619282
1	AVG_TmI_NULL_crb-633_091120.lif - Lightning 001/Mark_and_Find 001/Position005_Lng:apical_crb1_null:2	226.258	654.002	375.646	199	4970	147973	83085058	null	1.89805	0.94531	crb
2	AVG_TmI_NULL_crb-633_091120.lif - Lightning 001/Mark_and_Find 001/Position005_Lng:basal_crb1_null:2	80.16	344.566	114.031	97	1720	27620.5	15508564	null
3	AVG_TmI_NULL_crb-633_091120.lif - Lightning 001/Mark_and_Find 001/Position004_Lng:apical_crb2_null:2	141.175	755.259	521.131	206	3748	106624	59867851	null	1.88629	0.939458	crb
4	AVG_TmI_NULL_crb-633_091120.lif - Lightning 001/Mark_and_Find 001/Position004_Lng:basal_crb2_null:2	75.029	400.393	80.511	141	1132	30041.2	16867757	null
5	AVG_TmI_NULL_crb-633_091120.lif - Lightning 001/Mark_and_Find 001/Position003_Lng:apical_crb3_null:2	149.068	736.48	235.395	185	2613	109786	61643346	null	1.51247	0.753276	crb
6	AVG_TmI_NULL_crb-633_091120.lif - Lightning 001/Mark_and_Find 001/Position003_Lng:basal_crb3_null:2	91.348	486.939	100.428	141	1131	44481.1	24975581	null
1	AVG_w1118_crb-633_241120.lif - Lightning 001/Mark_and_Find 001/Position007_Lng:apical_crb1_wt':2	162.177	1192.66	714.333	206	10016	193423	49087681	wt	2.82509
2	AVG_w1118_crb-633_241120.lif - Lightning 001/Mark_and_Find 001/Position007_Lng:basal_crb1_wt:2	98.702	422.168	220.877	0	2241	41668.8	10574898	wt
3	AVG_w1118_crb-633_241120.lif - Lightning 001/Mark_and_Find 001/Position006_Lng:apical_crb2_wt:2	211.203	531.612	346.035	39	4617	112278	28494428	wt	1.44426
4	AVG_w1118_crb-633_241120.lif - Lightning 001/Mark_and_Find 001/Position006_Lng:basal_crb2_wt:2	125.043	368.087	184.517	17	2958	46026.7	11680866	wt
5	AVG_w1118_crb-633_241120.lif - Lightning 001/Mark_and_Find 001/Position005_Lng:apical_crb3_wt:2	235.081	840.947	914.266	112	13785	197691	50170899	wt	1.75421
6	AVG_w1118_crb-633_241120.lif - Lightning 001/Mark_and_Find 001/Position005_Lng:basal_crb3_wt:2	169.471	479.387	445.17	87	7002	81242	20617966	wt
									wt_avg	2.00785
1	AVG_TmI_NULL_CG33129-633_091120.lif - Lightning 001/Mark_and_Find 001/Position004_Lng:apical_CG3319_1_null:2	204.017	1215.31	1605.48	61	10368	247945	139217883	null	9.36961	1.12433	CG33129
2	AVG_TmI_NULL_CG33129-633_091120.lif - Lightning 001/Mark_and_Find 001/Position004_Lng:basal_CG3319_1_null:2	83.085	129.708	43.748	43	963	10776.7	6050989	null
3	AVG_TmI_NULL_CG33129-633_091120.lif - Lightning 001/Mark_and_Find 001/Position003_Lng:apical_CG3319_2_null:2	230.851	1353.28	1438.7	87	9561	312406	175411898	null	10.8734	1.30478	CG33129
4	AVG_TmI_NULL_CG33129-633_091120.lif - Lightning 001/Mark_and_Find 001/Position003_Lng:basal_CG3319_2_null:2	96.064	124.458	41.994	28	821	11956	6713140	null
5	AVG_TmI_NULL_CG33129-633_091120.lif - Lightning 001/Mark_and_Find 001/Position001_Lng:apical_CG33129_3_null:2	254.49	647.496	803.884	33	5005	164781	92522625	null	6.81016	0.817205	CG33129
6	AVG_TmI_NULL_CG33129-633_091120.lif - Lightning 001/Mark_and_Find 001/Position001_Lng:basal_CG33129_3_null:2	120.291	95.078	44.333	14	477	11437	6421739	null
1	AVG_w1118_CG33129-633_241120.lif - Lightning 001/Mark_and_Find 001/Position003_Lng:apical_CG33129_1_wt:2	216.427	814.45	704.28	53	4473	176269	50763882	wt	8.49704
2	AVG_w1118_CG33129-633_241120.lif - Lightning 001/Mark_and_Find 001/Position003_Lng:basal_CG33129_1_wt:2	155.273	95.851	37.59	9	613	14883	4286150	wt
3	AVG_w1118_CG33129-633_241120.lif - Lightning 001/Mark_and_Find 001/Position002_Lng:apical_CG33129_2_wt:2	124.792	991.367	937.834	114	6145	123715	35628741	wt	8.19481
4	AVG_w1118_CG33129-633_241120.lif - Lightning 001/Mark_and_Find 001/Position002_Lng:basal_CG33129_2_wt:2	60.957	120.975	43.717	30	579	7374.25	2123713	wt
5	AVG_w1118_CG33129-633_241120.lif - Lightning 001/Mark_and_Find 001/Position001_Lng:apical_CG33129_3_wt:2	115.247	1228.36	1047.89	137	8244	141564	40769142	wt	8.30857
6	AVG_w1118_CG33129-633_241120.lif - Lightning 001/Mark_and_Find 001/Position001_Lng:basal_CG33129_3_wt:2	74.339	147.842	60.857	47	765	10990.5	3165144	wt
									wt_avg	8.33347
33	AVG_TmI_NULL_msps-633_091120.lif - Lightning 001/Mark_and_Find 001/Position003_Lng-1:apical_msps3_null:2	165.671	223.167	331.536	20	5596	36972.1	20759403		3.40749	0.97355	msps
34	AVG_TmI_NULL_msps-633_091120.lif - Lightning 001/Mark_and_Find 001/Position003_Lng-1:basal_msps3_null:2	74.543	65.493	20.596	16	266	4882.03	2741200		0
23	AVG_TmI_NULL_msps-633_091120.lif - Lightning 001/Mark_and_Find 001/Position005_Lng:apical_msps2_null:2	170.563	353.356	468.956	13	5948	60269.5	33840562	293.356	5.15102	1.47169	msps
24	AVG_TmI_NULL_msps-633_091120.lif - Lightning 001/Mark_and_Find 001/Position005_Lng:basal_msps2_null:2	35.397	116.951	80.457	18	1041	4139.72	2324400	56.951
11	AVG_TmI_NULL_msps-633_091120.lif - Lightning 001/Mark_and_Find 001/Position005_Lng:apical_msps_null:2	160.55	322.918	430.751	19	5948	51844.6	29110110	null	3.25959	0.931293	msps
12	AVG_TmI_NULL_msps-633_091120.lif - Lightning 001/Mark_and_Find 001/Position005_Lng:basal_msps_null:2	47.905	99.067	54.221	8	382	4745.77	2664691	null
1	AVG_w1118_msps-633_241120.lif - Lightning 001/Mark_and_Find 001/Position004_Lng:apical_msps1_wt:2	105.247	224.681	344.073	0	4024	23646.9	6810079	wt
2	AVG_w1118_msps-633_241120.lif - Lightning 001/Mark_and_Find 001/Position004_Lng:basal_msps1_wt:2	83.857	18.695	51.395	0	1110	1567.72	451488	wt
3	AVG_w1118_msps-633_241120.lif - Lightning 001/Mark_and_Find 001/Position003_Lng:apical_msps2_wt:2	72.992	199.651	253.716	1	3408	14573	4196869	wt	3.50007
4	AVG_w1118_msps-633_241120.lif - Lightning 001/Mark_and_Find 001/Position003_Lng:basal_msps2_wt:2	65.62	57.042	82.651	0	1521	3743.12	1077982	wt
9	AVG_w1118_msps-633_241120.lif - Lightning 001/Mark_and_Find 001/Position001_Lng:apical_msps3_wt:2	130.779	140.765	403.721	0	6693	18409.1	5301642	wt
10	AVG_w1118_msps-633_241120.lif - Lightning 001/Mark_and_Find 001/Position001_Lng:basal_msps3_wt:2	147.981	9.097	77.894	0	3082	1346.2	387692	wt

## Sheet: Figure 3b
Figure 3b
DoA values (A_B_ratio) of zip RNA in wt and RNAi (HS) cells in KhcRNAi, eglRNAi, and (Khc+egl)RNAi mosaic tissues
	Label	Mean	type	exp	bg	corr_mean	A_B_ratio	log_A_B_ratio	cell	stack
1	MAX_KhcRNAi_mCherryNLS_zip-633_081019.lif - Lightning 003:Series003_Lng.tif:apical_HS_1_exp_1:3	4389	KhcRNAi	1	0.5547	4388.45	1.34062	0.127306	HS	1
3	MAX_KhcRNAi_mCherryNLS_zip-633_081019.lif - Lightning 003:Series003_Lng.tif:apical_wt_1_exp_1:3	2495	KhcRNAi	1	0.5547	2494.45	0.593006	-0.226941	wt	1
6	MAX_KhcRNAi_mCherryNLS_zip-633_081019.lif - Lightning 002:Series002_Lng.tif:apical_HS_2_exp_1:3	4398	KhcRNAi	1	96.06	4301.94	1.68443	0.226454	HS	2
8	MAX_KhcRNAi_mCherryNLS_zip-633_081019.lif - Lightning 002:Series002_Lng.tif:apical_wt_2_exp_1:3	2682	KhcRNAi	1	96.06	2585.94	0.580596	-0.236126	wt	2
1	MAX_KhcRNAi_eglRNAi_mCherryNLS_zip-633_081019.lif - Lightning 003:Series003_Lng.tif:apical_HS_1_exp1:3	4861	KhcRNAi_eglRNAi	1	0	4861	0.908768	-0.041547	HS	1
3	MAX_KhcRNAi_eglRNAi_mCherryNLS_zip-633_081019.lif - Lightning 003:Series003_Lng.tif:apical_wt_1_exp_1:3	3763	KhcRNAi_eglRNAi	1	0	3763	0.512112	-0.290635	wt	1
6	MAX_KhcRNAi_eglRNAi_mCherryNLS_zip-633_081019.lif - Lightning 002:Series002_Lng.tif:apical_HS_2_exp_1:3	3016	KhcRNAi_eglRNAi	1	0.3314	3015.67	0.943674	-0.0251781	HS	2
8	MAX_KhcRNAi_eglRNAi_mCherryNLS_zip-633_081019.lif - Lightning 002:Series002_Lng.tif:apical_wt_2_exp_1:3	2612	KhcRNAi_eglRNAi	1	0.3314	2611.67	0.658072	-0.181727	wt	2
11	MAX_KhcRNAi_eglRNAi_mCherryNLS_zip-633_081019.lif - Lightning 001:Series001_Lng.tif:apical_HS_3_exp_1:3	5139	KhcRNAi_eglRNAi	1	4.382	5134.62	1.06935	0.0291205	HS	3
13	MAX_KhcRNAi_eglRNAi_mCherryNLS_zip-633_081019.lif - Lightning 001:Series001_Lng.tif:apical_wt_3_exp_1:3	4111	KhcRNAi_eglRNAi	1	4.382	4106.62	0.696318	-0.157192	wt	3
1	MAX_KhcRNAi_zip-633_mCherry_repeated_exp_171019_281019.lif - Lightning 003:Series003_Lng.tif:apical_HS_1_exp_2:3	5935	KhcRNAi	2	0	5935	1.65505	0.21881	HS	1
3	MAX_KhcRNAi_zip-633_mCherry_repeated_exp_171019_281019.lif - Lightning 003:Series003_Lng.tif:apical_wt_1_exp_2:3	3430	KhcRNAi	2	0	3430	0.580274	-0.236367	wt	1
6	MAX_KhcRNAi_zip-633_mCherry_repeated_exp_171019_281019.lif - Lightning 002:Series002_Lng.tif:apical_HS_2_exp_2:3	5906	KhcRNAi	2	0	5906	1.22582	0.0884266	HS	2
8	MAX_KhcRNAi_zip-633_mCherry_repeated_exp_171019_281019.lif - Lightning 002:Series002_Lng.tif:apical_wt_2_exp_2:3	3164	KhcRNAi	2	0	3164	0.63356	-0.198212	wt	2
11	MAX_KhcRNAi_zip-633_mCherry_repeated_exp_171019_281019.lif - Lightning 001:Series001_Lng.tif:apical_HS_3_exp_2:3	5820	KhcRNAi	2	0	5820	1.06282	0.0264595	HS	3
13	MAX_KhcRNAi_zip-633_mCherry_repeated_exp_171019_281019.lif - Lightning 001:Series001_Lng.tif:apical_wt_3_exp_2:3	3197	KhcRNAi	2	0	3197	0.420547	-0.376185	wt	3
1	MAX_eglRNAi_zip-633_mCherry_repeated_exp_171019_301019.lif - Lightning 003:Series003_Lng.tif:apical_HS_1_exp_2:3	1467	eglRNAi	2	0	1467	0.492612	-0.307495	HS	1
3	MAX_eglRNAi_zip-633_mCherry_repeated_exp_171019_301019.lif - Lightning 003:Series003_Lng.tif:apical_wt_1_exp_2:3	1848	eglRNAi	2	0	1848	0.512764	-0.290083	wt	1
6	MAX_eglRNAi_zip-633_mCherry_repeated_exp_171019_301019.lif - Lightning 002:Series002_Lng.tif:apical_HS_2_exp_2:3	1013	eglRNAi	2	12.02	1000.98	0.375887	-0.424943	HS	2
8	MAX_eglRNAi_zip-633_mCherry_repeated_exp_171019_301019.lif - Lightning 002:Series002_Lng.tif:apical_wt_2_exp_2:3	998.4	eglRNAi	2	12.02	986.38	0.341547	-0.46655	wt	2
11	MAX_eglRNAi_zip-633_mCherry_repeated_exp_171019_301019.lif - Lightning 001:Series001_Lng.tif:apical_HS_3_exp_2:3	1787	eglRNAi	2	0	1787	0.56929	-0.244667	HS	3
13	MAX_eglRNAi_zip-633_mCherry_repeated_exp_171019_301019.lif - Lightning 001:Series001_Lng.tif:apical_wt_3_exp_2:3	2425	eglRNAi	2	0	2425	0.606402	-0.21724	wt	3
1	MAX_KhcRNAI_eglRNAi_zip-633_mCherry_repeated_171019.lif - Lightning 005:Series005_Lng.tif:apical_HS_1_exp_2:3	3265	KhcRNAi_eglRNAi	2	0	3265	1.32994	0.123832	HS	1
3	MAX_KhcRNAI_eglRNAi_zip-633_mCherry_repeated_171019.lif - Lightning 005:Series005_Lng.tif:apical_wt_1_exp_2:3	2277	KhcRNAi_eglRNAi	2	0	2277	0.75223	-0.123649	wt	1
6	MAX_KhcRNAI_eglRNAi_zip-633_mCherry_repeated_171019.lif - Lightning 004:Series004_Lng.tif:apical_HS_2_exp_2:3	2687	KhcRNAi_eglRNAi	2	0	2687	1.01396	0.00602179	HS	2
8	MAX_KhcRNAI_eglRNAi_zip-633_mCherry_repeated_171019.lif - Lightning 004:Series004_Lng.tif:apical_wt_2_exp_2:3	1964	KhcRNAi_eglRNAi	2	0	1964	0.65906	-0.181075	wt	2
11	MAX_KhcRNAI_eglRNAi_zip-633_mCherry_repeated_171019.lif - Lightning 003:Series003_Lng.tif:apical_HS_3_exp_2:3	2137	KhcRNAi_eglRNAi	2	0	2137	1.24825	0.0963008	HS	3
13	MAX_KhcRNAI_eglRNAi_zip-633_mCherry_repeated_171019.lif - Lightning 003:Series003_Lng.tif:apical_wt_3_exp_2:3	1891	KhcRNAi_eglRNAi	2	0	1891	0.630333	-0.20043	wt	3
16	MAX_KhcRNAI_eglRNAi_zip-633_mCherry_repeated_171019.lif - Lightning 002:Series002_Lng.tif:apical_HS_4_exp_2:3	3432	KhcRNAi_eglRNAi	2	0.3118	3431.69	1.07284	0.0305359	HS	4
18	MAX_KhcRNAI_eglRNAi_zip-633_mCherry_repeated_171019.lif - Lightning 002:Series002_Lng.tif:apical_wt_4_exp_2:3	2365	KhcRNAi_eglRNAi	2	0.3118	2364.69	0.438662	-0.35787	wt	4
21	MAX_KhcRNAI_eglRNAi_zip-633_mCherry_repeated_171019.lif - Lightning 001:Series001_Lng.tif:apical_HS_5_exp_2:3	4104	KhcRNAi_eglRNAi	2	0.08935	4103.91	1.1851	0.0737566	HS	5
23	MAX_KhcRNAI_eglRNAi_zip-633_mCherry_repeated_171019.lif - Lightning 001:Series001_Lng.tif:apical_wt_5_exp_2:3	2747	KhcRNAi_eglRNAi	2	0.08935	2746.91	0.451727	-0.345124	wt	5

## Sheet: Figure 3c
Figure 3c
RNAi vs wt ratio of zip DoA in KhcRNAi, eglRNAi, and (Khc + egl) RNAi mosaic tissues (calculated from data in Figure 3b)
type	exp	stack	change_HS_vs_wt
KhcRNAi	1	1	2.26072
KhcRNAi	1	2	2.90121
KhcRNAi_eglRNAi	1	1	1.77455
KhcRNAi_eglRNAi	1	2	1.434
KhcRNAi_eglRNAi	1	3	1.53572
KhcRNAi	2	1	2.85218
KhcRNAi	2	2	1.93481
KhcRNAi	2	3	2.52723
eglRNAi	2	1	0.960701
eglRNAi	2	2	1.10054
eglRNAi	2	3	0.9388
KhcRNAi_eglRNAi	2	1	1.768
KhcRNAi_eglRNAi	2	2	1.5385
KhcRNAi_eglRNAi	2	3	1.9803
KhcRNAi_eglRNAi	2	4	2.44572
KhcRNAi_eglRNAi	2	5	2.6235
KhcRNAi	2.26072	eglRNAi	0.960701	KhcRNAi_eglRNAi	1.77455
KhcRNAi	2.90121	eglRNAi	1.10054	KhcRNAi_eglRNAi	1.434
KhcRNAi	2.85218	eglRNAi	0.9388	KhcRNAi_eglRNAi	1.53572
KhcRNAi	1.93481			KhcRNAi_eglRNAi	1.768
KhcRNAi	2.52723			KhcRNAi_eglRNAi	1.5385
				KhcRNAi_eglRNAi	1.9803
				KhcRNAi_eglRNAi	2.44572
				KhcRNAi_eglRNAi	2.6235
	2.49523		1.00001		1.61015

## Sheet: Figure 4d
Figure 4d
KD vs wt DoA of apical and basal RNAs in DhcRNAi and eglRNAi mosaic tissues
DhcRNAi
	Label	Area	Mean	StdDev	Min	Max	IntDen	RawIntDen	Ratio_A/B	RNAi/wt	gene
1	AVG_Dhc64CRNAi_HS_CG33129-633_190619.lif - Lightning 003/Series003_Lng:apical_CG33129_RNAi:3	120.756	417.682	277.499	70	3818	50437.6	13247187	1.29928	0.0613244	CG3319
2	AVG_Dhc64CRNAi_HS_CG33129-633_190619.lif - Lightning 003/Series003_Lng:basal_CG33129_RNAi:3	49.352	321.473	229.646	63	2871	15865.2	4166928
3	AVG_Dhc64CRNAi_HS_CG33129-633_190619.lif - Lightning 003/Series003_Lng:apical_CG33129_wt:3	93.008	1108.56	1206.26	51	8520	103105	27080003	21.1869
4	AVG_Dhc64CRNAi_HS_CG33129-633_190619.lif - Lightning 003/Series003_Lng:basal_CG33129_wt:3	63.649	52.323	27.152	10	613	3330.27	874679
5	AVG_Dhc64CRNAi_HS_CG33129-633_190619.lif - Lightning 002/Series002_Lng:apical_CG33129_2_RNAi:3	82.662	545.502	317.264	146	4365	45092.3	12748376	1.5653	0.118074	CG33129
6	AVG_Dhc64CRNAi_HS_CG33129-633_190619.lif - Lightning 002/Series002_Lng:basal_CG33129_2_RNAi:3	63.067	348.496	279.069	39	3447	21978.4	6213679
7	AVG_Dhc64CRNAi_HS_CG33129-633_190619.lif - Lightning 002/Series002_Lng:apical_CG33129_2_wt:3	123.678	1503.46	1685.62	74	10980	185946	52570017	13.257
8	AVG_Dhc64CRNAi_HS_CG33129-633_190619.lif - Lightning 002/Series002_Lng:basal_CG33129_2_wt:3	87.476	113.409	57.563	41	1210	9920.61	2804728
1	AVG_Dhc64CRNAi_HS_CG33129-633_190619.lif - Lightning 001/Series001_Lng:apical_CG33129_3_RNAi:3	101.553	514.747	236.807	172	2347	52274	95310507	0.997021	0.075727	CG33129
2	AVG_Dhc64CRNAi_HS_CG33129-633_190619.lif - Lightning 001/Series001_Lng:basal_CG33129_3_RNAi:3	106.367	516.285	262.9	65	2177	54915.8	100127357
3	AVG_Dhc64CRNAi_HS_CG33129-633_190619.lif - Lightning 001/Series001_Lng:apical_CG33129_3_wt:3	135.847	1341.26	1526.02	91	9525	182207	332215094	13.166
4	AVG_Dhc64CRNAi_HS_CG33129-633_190619.lif - Lightning 001/Series001_Lng:basal_CG33129_3_wt:2	121.513	101.873	75.512	5	457	12378.9	22570223
41	AVG_Dhc64CRNAi_HS_qtc-633_190619.lif - Lightning 003/Series003_Lng:apical_qtc_RNAi:3	46.657	416.717	130.965	167	1776	19442.9	3614183	1.21453	0.643329	qtc
42	AVG_Dhc64CRNAi_HS_qtc-633_190619.lif - Lightning 003/Series003_Lng:basal_qtc_RNAi:3	123.231	343.11	121.213	98	1532	42281.7	7859616
43	AVG_Dhc64CRNAi_HS_qtc-633_190619.lif - Lightning 003/Series003_Lng:apical_qtc_wt:3	89.963	460.7	243.421	172	2825	41446	7704279	1.88788
44	AVG_Dhc64CRNAi_HS_qtc-633_190619.lif - Lightning 003/Series003_Lng:basal_qtc_wt:3	65.954	244.03	67.42	84	879	16094.8	2991808
45	AVG_Dhc64CRNAi_HS_qtc-633_190619.lif - Lightning 002/Series002_Lng:apical_qtc_2_RNAi:3	70.597	514.036	136.026	263	1558	36289.3	10368112	1.28342	0.595563	qtc
46	AVG_Dhc64CRNAi_HS_qtc-633_190619.lif - Lightning 002/Series002_Lng:basal_qtc_2_RNAi:3	34.539	400.519	228.001	137	3633	13833.4	3952317
47	AVG_Dhc64CRNAi_HS_qtc-633_190619.lif - Lightning 002/Series002_Lng:apical_qtc_2_wt:3	95.531	626.387	239.949	219	2305	59839.6	17096613	2.15498
48	AVG_Dhc64CRNAi_HS_qtc-633_190619.lif - Lightning 002/Series002_Lng:basal_qtc_2_wt:3	133.374	290.67	91.782	95	1005	38767.9	11076274
1	AVG_Dhc64CRNAi_HS_qtc-633_190619.lif - Lightning 001/Series001_Lng:apical_qtc3_RNAi:3	118.947	479.084	178.454	244	1825	56985.6	16281205	1.28342	0.758476	qtc
2	AVG_Dhc64CRNAi_HS_qtc-633_190619.lif - Lightning 001/Series001_Lng:basal_qtc3_RNAi:3	114.53	373.287	127.325	157	1423	42752.5	12214708
3	AVG_Dhc64CRNAi_HS_qtc-633_190619.lif - Lightning 001/Series001_Lng:apical_qtc3_wt:3	108.377	449.766	175.267	214	1671	48744.1	13926552	1.6921
4	AVG_Dhc64CRNAi_HS_qtc-633_190619.lif - Lightning 001/Series001_Lng:basal_qtc3_wt:3	56.74	265.803	96.296	103	1086	15081.6	4308937
1	AVG_DhcRNAi_Rtnl1633_050821.lif - Lightning 001/Mark_and_Find 001/Position004_Lng:apical_Rtnl1_1_RNAi:3	52.373	1189.34	359.993	537	2969	62289.2	54764301	0.641621	0.898138	Rtnl1
2	AVG_DhcRNAi_Rtnl1633_050821.lif - Lightning 001/Mark_and_Find 001/Position004_Lng:basal_Rtnl1_1_RNAi:3	53.267	1853.65	611.594	541	4446	98738.2	86809972
3	AVG_DhcRNAi_Rtnl1633_050821.lif - Lightning 001/Mark_and_Find 001/Position004_Lng:apical_Rtnl1_1_wt:3	59.203	1727.39	532.83	577	3732	102267	89912380	0.714391
4	AVG_DhcRNAi_Rtnl1633_050821.lif - Lightning 001/Mark_and_Find 001/Position004_Lng:basal_Rtnl1_1_wt:3	73.6	2417.99	799.494	843	6483	177965	156465691
5	AVG_DhcRNAi_Rtnl1633_050821.lif - Lightning 001/Mark_and_Find 001/Position003_Lng:apical_Rtnl1_2_RNAi:3	43.003	947.402	245.642	362	2647	40741.2	35819389	0.68612	0.98232	Rtnl1
6	AVG_DhcRNAi_Rtnl1633_050821.lif - Lightning 001/Mark_and_Find 001/Position003_Lng:basal_Rtnl1_2_RNAi:3	78.705	1380.81	373.99	279	2644	108677	95547908
7	AVG_DhcRNAi_Rtnl1633_050821.lif - Lightning 001/Mark_and_Find 001/Position003_Lng:apical_Rtnl1_2_wt:3	80.011	1740.23	483.61	454	3589	139237	122416593	0.69847
8	AVG_DhcRNAi_Rtnl1633_050821.lif - Lightning 001/Mark_and_Find 001/Position003_Lng:basal_Rtnl1_2_wt:3	67.991	2491.49	606.791	909	5311	169398	148933998
9	AVG_DhcRNAi_Rtnl1633_050821.lif - Lightning 001/Mark_and_Find 001/Position001_Lng:apical_Rtnl1_3_RNAi:3	39.647	1440.84	413.818	508	3276	57124.3	50223312	0.92747	1.56066	Rtnl1
10	AVG_DhcRNAi_Rtnl1633_050821.lif - Lightning 001/Mark_and_Find 001/Position001_Lng:basal_Rtnl1_3_RNAi:3	35.07	1553.52	472.122	490	3410	54481.2	47899564
11	AVG_DhcRNAi_Rtnl1633_050821.lif - Lightning 001/Mark_and_Find 001/Position001_Lng:apical_Rtnl1_3_wt:3	96.136	1348.3	394.931	341	3046	129620	113961013	0.594279
12	AVG_DhcRNAi_Rtnl1633_050821.lif - Lightning 001/Mark_and_Find 001/Position001_Lng:basal_Rtnl1_3_wt:3	84.924	2268.8	588.768	734	4447	192677	169399974
5	AVG_DhcRNAi_HS_zip633_050821.lif - Lightning 001/Mark_and_Find 001/Position003_Lng:apical_zip2_RNAi:3	19.789	347.246	121.267	141	1136	6871.52	6041393	0.660916	0.846281	zip
6	AVG_DhcRNAi_HS_zip633_050821.lif - Lightning 001/Mark_and_Find 001/Position003_Lng:basal_zip2_RNAi:3	15.869	525.401	181.633	204	1367	8337.63	7330393
7	AVG_DhcRNAi_HS_zip633_050821.lif - Lightning 001/Mark_and_Find 001/Position003_Lng:apical_zip2_wt:3	98.657	391.29	118.491	129	1103	38603.7	33940141	0.780965
8	AVG_DhcRNAi_HS_zip633_050821.lif - Lightning 001/Mark_and_Find 001/Position003_Lng:basal_zip2_wt:3	90.205	501.034	190.798	107	2155	45196	39736005
9	AVG_Dhc64CRNAi_HS_zip-633_190619.lif - Lightning 002/Series002_Lng:apical_zip1_RNAi:3	32.127	744.815	506.376	258	3976	23928.4	8718057	0.884254	1.41077	zip
10	AVG_Dhc64CRNAi_HS_zip-633_190619.lif - Lightning 002/Series002_Lng:basal_zip1_RNAi:3	25.937	842.309	738.299	153	7652	21847.3	7959818
11	AVG_Dhc64CRNAi_HS_zip-633_190619.lif - Lightning 002/Series002_Lng:apical_zip1_wt:3	83.678	579.24	551.581	112	6785	48469.4	17659294	0.626788
12	AVG_Dhc64CRNAi_HS_zip-633_190619.lif - Lightning 002/Series002_Lng:basal_zip1_wt:3	95.299	924.14	672.719	219	6864	88069.2	32087053
13	AVG_Dhc64CRNAi_HS_zip-633_190619.lif - Lightning 001/Series001_Lng:apical_zip2_RNAi:3	64.119	710.997	590.581	89	8621	45588.3	16609597	0.811844	1.443	zip
14	AVG_Dhc64CRNAi_HS_zip-633_190619.lif - Lightning 001/Series001_Lng:basal_zip2_RNAi:3	43.051	875.78	811.73	74	8139	37702.8	13736610
15	AVG_Dhc64CRNAi_HS_zip-633_190619.lif - Lightning 001/Series001_Lng:apical_zip2_wt:3	61.668	530.063	597.72	54	6528	32687.8	11909450	0.562608
16	AVG_Dhc64CRNAi_HS_zip-633_190619.lif - Lightning 001/Series001_Lng:basal_zip2_wt:3	79.953	942.154	949.461	73	10068	75328.1	27444953
1	AVG_DhcRNAi_HS_Fkbp14633_050821.lif - Lightning 001/Mark_and_Find 001/Position005_Lng:apical_Fkbp14_1_RNAi:3	59.064	1027.4	441.211	277	2862	60682.9	53351989	1.45173	1.72538	Fkbp14
2	AVG_DhcRNAi_HS_Fkbp14633_050821.lif - Lightning 001/Mark_and_Find 001/Position005_Lng:basal_Fkbp14_1_RNAi:3	20.819	707.71	355.305	66	2460	14733.9	12953925
3	AVG_DhcRNAi_HS_Fkbp14633_050821.lif - Lightning 001/Mark_and_Find 001/Position005_Lng:apical_Fkbp14_1_wt:3	123.067	668.493	278.2	143	2437	82269.6	72330912	0.841399
4	AVG_DhcRNAi_HS_Fkbp14633_050821.lif - Lightning 001/Mark_and_Find 001/Position005_Lng:basal_Fkbp14_1_wt:3	88.147	794.502	332.961	142	2306	70032.8	61572351
5	AVG_DhcRNAi_HS_Fkbp14633_050821.lif - Lightning 001/Mark_and_Find 001/Position003_Lng:apical_Fkbp14_2_RNAi:3	36.391	283.356	126.659	87	960	10311.7	9065961	0.7529	1.14744	Fkbp14
6	AVG_DhcRNAi_HS_Fkbp14633_050821.lif - Lightning 001/Mark_and_Find 001/Position003_Lng:basal_Fkbp14_2_RNAi:3	53.84	376.353	174.939	71	1215	20262.9	17815044
7	AVG_DhcRNAi_HS_Fkbp14633_050821.lif - Lightning 001/Mark_and_Find 001/Position003_Lng:apical_Fkbp14_2_wt:3	121.167	256.319	126.338	41	1084	31057.3	27305356	0.656153
8	AVG_DhcRNAi_HS_Fkbp14633_050821.lif - Lightning 001/Mark_and_Find 001/Position003_Lng:basal_Fkbp14_2_wt:3	53.402	390.639	178.894	88	1382	20861.1	18340913
9	AVG_DhcRNAi_HS_Fkbp14633_050821.lif - Lightning 001/Mark_and_Find 001/Position002_Lng:apical_Fkbp14_3_RNAi:3	40.524	569.689	288.438	101	2050	23085.8	20296876	0.735836	1.06128	Fkbp14
10	AVG_DhcRNAi_HS_Fkbp14633_050821.lif - Lightning 001/Mark_and_Find 001/Position002_Lng:basal_Fkbp14_3_RNAi:3	40.517	774.207	342.747	177	2519	31368.3	27578813
11	AVG_DhcRNAi_HS_Fkbp14633_050821.lif - Lightning 001/Mark_and_Find 001/Position002_Lng:apical_Fkbp14_3_wt:3	92.58	368.27	195.011	67	2442	34094.6	29975743	0.693346
12	AVG_DhcRNAi_HS_Fkbp14633_050821.lif - Lightning 001/Mark_and_Find 001/Position002_Lng:basal_Fkbp14_3_wt:3	75.162	531.149	246.394	89	2607	39922.3	35099415
1	AVG_DhcRNAi_HS_CG3308633_050821.lif - Lightning 001/Mark_and_Find 001/Position004_Lng:apical_CG3308_1_RNAi:3	84.803	307.263	72.02	141	1307	26056.8	22908946	1.05016	1.15222	CG3308
2	AVG_DhcRNAi_HS_CG3308633_050821.lif - Lightning 001/Mark_and_Find 001/Position004_Lng:basal_CG3308_1_RNAi:3	71.274	292.586	125.598	65	1474	20853.9	18334596
3	AVG_DhcRNAi_HS_CG3308633_050821.lif - Lightning 001/Mark_and_Find 001/Position004_Lng:apical_CG3308_1_wt:3	119.599	237.884	53.099	96	939	28450.8	25013791	0.911429
4	AVG_DhcRNAi_HS_CG3308633_050821.lif - Lightning 001/Mark_and_Find 001/Position004_Lng:basal_CG3308_1_wt:3	95.894	261.001	128.981	72	1466	25028.3	22004732
5	AVG_DhcRNAi_HS_CG3308633_050821.lif - Lightning 001/Mark_and_Find 001/Position003_Lng:apical_CG3308_1_RNAi:3	37.277	197.706	40.089	106	422	7369.95	6479610	0.926032	1.14045	CG3308
6	AVG_DhcRNAi_HS_CG3308633_050821.lif - Lightning 001/Mark_and_Find 001/Position003_Lng:basal_CG3308_1_RNAi:3	46.882	213.498	72.798	41	515	10009.1	8799961
7	AVG_DhcRNAi_HS_CG3308633_050821.lif - Lightning 001/Mark_and_Find 001/Position003_Lng:apical_CG3308_1_wt:3	68.46	156.102	28.646	70	409	10686.8	9395762	0.811987
8	AVG_DhcRNAi_HS_CG3308633_050821.lif - Lightning 001/Mark_and_Find 001/Position003_Lng:basal_CG3308_1_wt:3	67.074	192.247	71.732	36	688	12894.8	11337000
9	AVG_DhcRNAi_HS_CG3308633_050821.lif - Lightning 001/Mark_and_Find 001/Position001_Lng:apical_CG3308_3_RNAi:3	72.487	275.839	64.296	111	987	19994.7	17579204	0.897721	1.02344	CG3308
10	AVG_DhcRNAi_HS_CG3308633_050821.lif - Lightning 001/Mark_and_Find 001/Position001_Lng:basal_CG3308_3_RNAi:3	39.256	307.266	132.795	98	1136	12062.2	10604971
11	AVG_DhcRNAi_HS_CG3308633_050821.lif - Lightning 001/Mark_and_Find 001/Position001_Lng:apical_CG3308_3_wt:3	77.286	187.81	44.345	58	524	14515	12761468	0.877162
12	AVG_DhcRNAi_HS_CG3308633_050821.lif - Lightning 001/Mark_and_Find 001/Position001_Lng:basal_CG3308_3_wt:3	108.72	214.111	94.22	31	1049	23278.2	20466012
1	AVG_DhcRNAi_HS_crb633_050821.lif - Lightning 001/Mark_and_Find 001/Position004_Lng:apical_crb1_RNAi:3	91.805	241.674	84.163	102	1205	22186.8	19506451	0.747546	0.405019	crb
2	AVG_DhcRNAi_HS_crb633_050821.lif - Lightning 001/Mark_and_Find 001/Position004_Lng:basal_crb1_RNAi:3	78.213	323.29	186.62	63	3385	25285.3	22230690
3	AVG_DhcRNAi_HS_crb633_050821.lif - Lightning 001/Mark_and_Find 001/Position004_Lng:apical_crb1_wt:3	123.596	317.579	125.023	123	1453	39251.6	34509721	1.8457
4	AVG_DhcRNAi_HS_crb633_050821.lif - Lightning 001/Mark_and_Find 001/Position004_Lng:basal_crb1_wt:3	74.312	172.064	43.85	63	547	12786.5	11241823
5	AVG_DhcRNAi_HS_crb633_050821.lif - Lightning 001/Mark_and_Find 001/Position003_Lng:apical_crb2_RNAi:3	46.581	261.447	111.662	82	978	12178.5	10707284	0.972301	0.437349	crb
6	AVG_DhcRNAi_HS_crb633_050821.lif - Lightning 001/Mark_and_Find 001/Position003_Lng:basal_crb2_RNAi:3	65.695	268.895	115.701	51	1081	17665.2	15531131
7	AVG_DhcRNAi_HS_crb633_050821.lif - Lightning 001/Mark_and_Find 001/Position003_Lng:apical_crb2_wt:3	62.11	405.477	212.272	132	1584	25184.3	22141901	2.22317
8	AVG_DhcRNAi_HS_crb633_050821.lif - Lightning 001/Mark_and_Find 001/Position003_Lng:basal_crb2_wt:3	51.091	182.387	65.143	68	672	9318.37	8192651
9	AVG_DhcRNAi_HS_crb633_050821.lif - Lightning 001/Mark_and_Find 001/Position002_Lng:apical_crb3_RNAi:3	36.747	393.203	214.754	140	1717	14449.2	12703600	1.50776	0.606875	crb
10	AVG_DhcRNAi_HS_crb633_050821.lif - Lightning 001/Mark_and_Find 001/Position002_Lng:basal_crb3_RNAi:3	16.646	260.786	108.316	79	824	4341.02	3816597
11	AVG_DhcRNAi_HS_crb633_050821.lif - Lightning 001/Mark_and_Find 001/Position002_Lng:apical_crb3_wt:3	92.676	325.689	181.515	100	1827	30183.5	26537179	2.48447
12	AVG_DhcRNAi_HS_crb633_050821.lif - Lightning 001/Mark_and_Find 001/Position002_Lng:basal_crb3_wt:3	63.822	131.09	40.012	43	511	8366.47	7355743
4	AVG_DhcRNAi_HS_msps633_050821.lif - Lightning 001/Mark_and_Find 001/Position004_Lng:apical_msps1_RNAi:3	54.95	310.5	111.276	130	1697	17062.1	15000893	1.69408	0.498417	msps
5	AVG_DhcRNAi_HS_msps633_050821.lif - Lightning 001/Mark_and_Find 001/Position004_Lng:basal_msps1_RNAi:3	72.266	183.285	64.944	50	701	13245.3	11645216
6	AVG_DhcRNAi_HS_msps633_050821.lif - Lightning 001/Mark_and_Find 001/Position004_Lng:apical_msps1_wt:3	76.327	427.84	197.786	138	1692	32655.6	28710613	3.39893
7	AVG_DhcRNAi_HS_msps633_050821.lif - Lightning 001/Mark_and_Find 001/Position004_Lng:basal_msps1_wt:3	29.855	125.875	29.868	45	335	3757.95	3303963
8	AVG_DhcRNAi_HS_msps633_050821.lif - Lightning 001/Mark_and_Find 001/Position003_Lng:apical_msps2_RNAi:3	13.99	228.503	109.354	105	1655	3196.78	2810591	1.79819	0.655493	msps
53	AVG_DhcRNAi_HS_msps633_050821.lif - Lightning 001/Mark_and_Find 001/Position003_Lng:basal_msps2_RNAi:3	36.903	127.074	43.423	33	538	4689.42	4122911
54	AVG_DhcRNAi_HS_msps633_050821.lif - Lightning 001/Mark_and_Find 001/Position003_Lng:apical_msps2_wt:3	109.258	278.279	205.886	82	2569	30404.2	26731206	2.74326
55	AVG_DhcRNAi_HS_msps633_050821.lif - Lightning 001/Mark_and_Find 001/Position003_Lng:basal_msps2_wt:3	59.251	101.441	28.371	41	601	6010.47	5284366
56	AVG_Dhc64CRNAi_HS_msps-633_190619.lif - Lightning 001/Series001_Lng:apical_msps2_RNAi:3	103.739	146.054	193.986	12	3090	15151.5	4291053	0.92751	0.116997	msps
49	AVG_Dhc64CRNAi_HS_msps-633_190619.lif - Lightning 001/Series001_Lng:basal_msps2_RNAi:3	43.304	157.469	316.336	0	3948	6818.97	1931201
50	AVG_Dhc64CRNAi_HS_msps-633_190619.lif - Lightning 001/Series001_Lng:apical_msps2_wt:3	158.275	200.665	367.361	0	5471	31760.2	8994808	7.92766
51	AVG_Dhc64CRNAi_HS_msps-633_190619.lif - Lightning 001/Series001_Lng:basal_msps2_wt:3	91.565	25.312	80.508	0	2317	2317.64	656379
52	AVG_Dhc64CRNAi_HS_msps-633_190619.lif - Lightning 002/Series002_Lng:apical_msps1_RNAi:3	91.558	129.248	278.267	1	6986	11833.6	3584423	1.40597	0.121494	msps
	AVG_Dhc64CRNAi_HS_msps-633_190619.lif - Lightning 002/Series002_Lng:basal_msps1_RNAi:3	68.488	91.928	325.916	0	5569	6295.93	1907050
	AVG_Dhc64CRNAi_HS_msps-633_190619.lif - Lightning 002/Series002_Lng:apical_msps1_wt:3	127.068	197.459	473.764	0	7320	25090.6	7600003	11.5723
	AVG_Dhc64CRNAi_HS_msps-633_190619.lif - Lightning 002/Series002_Lng:basal_msps1_wt:3	107.791	17.063	100.581	0	3756	1839.27	557118
1	AVG_DhcRNAi_HS_BicD_633_230721.lif - Lightning 001/Mark_and_Find 001/Position005_Lng:apical_BicD5_RNAi:3	24.198	1006.84	186.046	530	1756	24363.5	12611628	1.80273	0.708239	BicD
2	AVG_DhcRNAi_HS_BicD_633_230721.lif - Lightning 001/Mark_and_Find 001/Position005_Lng:basal_BicD5_RNAi:3	33.198	558.506	124.303	259	1341	18541.5	9597922
3	AVG_DhcRNAi_HS_BicD_633_230721.lif - Lightning 001/Mark_and_Find 001/Position005_Lng:apical_BicD5_wt:3	61.544	1253.94	314.198	590	2908	77172.6	39947952	2.54537
4	AVG_DhcRNAi_HS_BicD_633_230721.lif - Lightning 001/Mark_and_Find 001/Position005_Lng:basal_BicD5_wt:3	65.147	492.635	123.926	174	1052	32093.7	16613123
5	AVG_DhcRNAi_HS_BicD_633_230721.lif - Lightning 001/Mark_and_Find 001/Position004_Lng:apical_BicD4_RNAi:3	28.332	593.799	147.585	255	1465	16823.6	8708662	1.63712	0.77241	BicD
6	AVG_DhcRNAi_HS_BicD_633_230721.lif - Lightning 001/Mark_and_Find 001/Position004_Lng:basal_BicD4_RNAi:3	40.163	362.709	94.861	159	789	14567.4	7540716
7	AVG_DhcRNAi_HS_BicD_633_230721.lif - Lightning 001/Mark_and_Find 001/Position004_Lng:apical_BicD4_wt:3	84.131	587.633	245.879	238	2271	49438.2	25591410	2.1195
8	AVG_DhcRNAi_HS_BicD_633_230721.lif - Lightning 001/Mark_and_Find 001/Position004_Lng:basal_BicD4_wt:3	36.369	277.251	65.752	122	550	10083.2	5219525
9	AVG_DhcRNAi_HS_BicD_633_230721.lif - Lightning 001/Mark_and_Find 001/Position003_Lng:apical_BicD3_RNAi:3	71.688	912.999	203.232	464	1983	65451.3	33880487	0.999976	0.332138	BicD
10	AVG_DhcRNAi_HS_BicD_633_230721.lif - Lightning 001/Mark_and_Find 001/Position003_Lng:basal_BicD3_RNAi:3	31.114	913.021	156.527	455	1480	28407.8	14705119
13	AVG_DhcRNAi_HS_BicD_633_230721.lif - Lightning 001/Mark_and_Find 001/Position003_Lng:apical_BicD3_wt:3	70.805	1022.66	328.507	378	2856	72409.9	37482574	3.01072
14	AVG_DhcRNAi_HS_BicD_633_230721.lif - Lightning 001/Mark_and_Find 001/Position003_Lng:basal_BicD3_wt:3	58.969	339.673	96.799	125	699	20030.2	10368504
15	AVG_DhcRNAi_HS_BicD_633_230721.lif - Lightning 001/Mark_and_Find 001/Position001_Lng:apical_BicD2_RNAi:3	81.647	986.49	189.176	482	2170	80543.8	41693000	2.17908	0.957878	BicD
16	AVG_DhcRNAi_HS_BicD_633_230721.lif - Lightning 001/Mark_and_Find 001/Position001_Lng:basal_BicD2_RNAi:3	32.294	452.709	130	130	1115	14620	7567931
17	AVG_DhcRNAi_HS_BicD_633_230721.lif - Lightning 001/Mark_and_Find 001/Position001_Lng:apical_BicD2_wt:3	160.011	1161.38	318.525	566	3815	185834	96195933	2.27491
18	AVG_DhcRNAi_HS_BicD_633_230721.lif - Lightning 001/Mark_and_Find 001/Position001_Lng:basal_BicD2_wt:3	113.935	510.518	154.715	148	1165	58166.1	30109318
19	AVG_DhcRNAi_HS_BicD_633_230721.lif - Lightning 002/Series001_Lng:apical_BicD1_RNAi:3	43.205	875.254	204.484	434	2026	37815.7	19575062	1.60621	0.657453	BicD
20	AVG_DhcRNAi_HS_BicD_633_230721.lif - Lightning 002/Series001_Lng:basal_BicD2_RNAi:3	104.773	544.918	195.643	123	1816	57092.6	29553633
21	AVG_DhcRNAi_HS_BicD_633_230721.lif - Lightning 002/Series001_Lng:apical_BicD1_wt:3	81.91	802.812	212.865	374	2063	65758	34039223	2.44308
22	AVG_DhcRNAi_HS_BicD_633_230721.lif - Lightning 002/Series001_Lng:basal_BicD1_wt:3	73.311	328.606	67.985	149	645	24090.4	12470261
eglRNAi
	Label	Area	Mean	StdDev	Min	Max	IntDen	RawIntDen	Ratio_A/B	RNAi/wt	gene
1	AVG_eglRNAi_HS_CG33129-633_200619.lif - Lightning 001/Series003_Lng:apical_CG33129_1_RNAi:3	58.206	1498.78	577.178	475	4177	87238.6	18229661	2.57258	0.41962	CG33129
2	AVG_eglRNAi_HS_CG33129-633_200619.lif - Lightning 001/Series003_Lng:basal_Cg33129_1_RNAi:3	77.808	582.597	245.845	91	2084	45330.6	9472439
3	AVG_eglRNAi_HS_CG33129-633_200619.lif - Lightning 001/Series003_Lng:apical_CG33129_1_wt:3	103.257	1237.55	1179.47	205	6223	127786	26702533	6.13074
4	AVG_eglRNAi_HS_CG33129-633_200619.lif - Lightning 001/Series003_Lng:basal_CG33129_1_wt:3	32.451	201.859	83.521	84	1071	6550.47	1368809
5	AVG_eglRNAi_HS_CG33129-633_200619.lif - Lightning 002/Series002_Lng:apical_CG33129_2_RNAi:3	79.241	1664.22	711.612	405	6308	131874	37719545	1.40891	0.244404	CG33129
6	AVG_eglRNAi_HS_CG33129-633_200619.lif - Lightning 002/Series002_Lng:basal_CG33129_2_RNAi:3	86.142	1181.21	555.218	122	4327	101752	29103937
7	AVG_eglRNAi_HS_CG33129-633_200619.lif - Lightning 002/Series002_Lng:apical_CG33129_2_wt:3	108.919	1910.76	1842.49	215	13317	208119	59527848	5.76466
8	AVG_eglRNAi_HS_CG33129-633_200619.lif - Lightning 002/Series002_Lng:basal_CG33129_2_wt:3	46.261	331.461	129.246	92	1616	15333.8	4385886
9	AVG_eglRNAi_HS_msps-633_200619.lif - Lightning 003/Series003_Lng:apical_msps1_RNAi:3	145.857	966.812	603.027	260	10239	141016	22575065	1.00802	0.760002	msps
10	AVG_eglRNAi_HS_msps-633_200619.lif - Lightning 003/Series003_Lng:basal_msps1_RNAi:3	148.362	959.118	446.54	140	6577	142296	22780019
11	AVG_eglRNAi_HS_msps-633_200619.lif - Lightning 003/Series003_Lng:apical_msps1_wt:3	229.798	1117.56	858.02	188	10516	256813	41112874	1.32634
12	AVG_eglRNAi_HS_msps-633_200619.lif - Lightning 003/Series003_Lng:basal_msps1_wt:3	157.806	842.59	269.787	218	5267	132966	21286360
13	AVG_eglRNAi_HS_msps-633_200619.lif - Lightning 002/Series002_Lng:apical_msps2_RNAi:3	63.62	919.611	446.372	252	4223	58505.9	11308460	1.38706	0.666398	msps
14	AVG_eglRNAi_HS_msps-633_200619.lif - Lightning 002/Series002_Lng:basal_msps2_RNAi:3	110.695	662.995	343.184	137	4446	73390.4	14185439
15	AVG_eglRNAi_HS_msps-633_200619.lif - Lightning 002/Series002_Lng:apical_msps2_wt:3	127.422	922.051	676.203	153	6548	117489	22709206	2.08142
16	AVG_eglRNAi_HS_msps-633_200619.lif - Lightning 002/Series002_Lng:basal_msps2_wt:3	76.249	442.991	164.352	74	2157	33777.7	6528799
1	AVG_eglRNAi_HS_crb-633_200619.lif - Lightning 003/Series003_Lng:apical_crb3_RNAi:3	54.851	1080.66	384.534	493	6691	59275	10898436	1.07766	0.725111	crb
2	AVG_eglRNAi_HS_crb-633_200619.lif - Lightning 003/Series003_Lng:basal_crb3_RNAi:3	44.299	1002.78	388.229	190	4061	44422.6	8167645
3	AVG_eglRNAi_HS_crb-633_200619.lif - Lightning 003/Series003_Lng:apical_crb3_wt:3	96.594	1148.83	524.188	352	10462	110970	20403213	1.4862
4	AVG_eglRNAi_HS_crb-633_200619.lif - Lightning 003/Series003_Lng:basal_crb3_wt:3	66.914	772.997	224.057	206	2357	51724.5	9510178
17	AVG_eglRNAi_HS_crb-633_200619.lif - Lightning 002/Series002_Lng:apical_crb2_RNAi:3	44.421	1214.67	221.733	788	2801	53957.5	14155813	1.11732	0.758741	crb
18	AVG_eglRNAi_HS_crb-633_200619.lif - Lightning 002/Series002_Lng:basal_crb2_RNAi:3	93.299	1087.14	317.916	435	3659	101428	26609822
19	AVG_eglRNAi_HS_crb-633_200619.lif - Lightning 002/Series002_Lng:apical_crb2_wt:3	65.203	1124.58	272.669	605	3192	73325.7	19237078	1.47259
20	AVG_eglRNAi_HS_crb-633_200619.lif - Lightning 002/Series002_Lng:basal_crb2_wt:3	63.979	763.675	188.032	300	2470	48859.3	12818293
21	AVG_eglRNAi_HS_crb-633_200619.lif - Lightning 001/Series001_Lng:apical_crb1_RNAi:3	105.157	1464.64	614.797	397	6958	154017	40406472	1.08175	0.564888	crb
22	AVG_eglRNAi_HS_crb-633_200619.lif - Lightning 001/Series001_Lng:basal_crb1_RNAi:3	83.022	1353.96	456.812	468	4585	112409	29490519
23	AVG_eglRNAi_HS_crb-633_200619.lif - Lightning 001/Series001_Lng:apical_crb1_wt:3	110.615	2161.4	1205.65	437	10701	239084	62723804	1.91498
24	AVG_eglRNAi_HS_crb-633_200619.lif - Lightning 001/Series001_Lng:basal_crb1_wt:3	53.539	1128.68	379.66	322	4017	60428.4	15853455
41	AVG_eglRNAi_HS_CG3308-633_220619.lif - Lightning 003/Series003_Lng:apical_CG3308_1_RNAi:3	79.05	1174.36	422.624	112	3836	92833.8	19288871	0.729038	1.00907	CG3308
42	AVG_eglRNAi_HS_CG3308-633_220619.lif - Lightning 003/Series003_Lng:basal_Cg3308_1_RNAi:3	97.565	1610.84	1340.63	309	25058	157162	32654876
43	AVG_eglRNAi_HS_CG3308-633_220619.lif - Lightning 003/Series003_Lng:apical_CG3308_1_wt:3	167.12	857.277	389.997	93	11134	143268	29768078	0.722481
44	AVG_eglRNAi_HS_CG3308-633_220619.lif - Lightning 003/Series003_Lng:basal_CG3308_1_wt:3	102.845	1186.57	1209.98	88	19886	122033	25355872
45	AVG_eglRNAi_HS_CG3308-633_220619.lif - Lightning 002/Series002_Lng:apical_CG3308_2_RNAi:3	102.387	657.782	411.209	53	11574	67348.2	16515586	0.871006	1.06394	CG3308
46	AVG_eglRNAi_HS_CG3308-633_220619.lif - Lightning 002/Series002_Lng:basal_CG3308_2_RNAi:3	122.144	755.198	474.192	121	12023	92243	22620442
47	AVG_eglRNAi_HS_CG3308-633_220619.lif - Lightning 002/Series002_Lng:apical_CG3308_2_wt:3	102.526	538.354	266.712	74	6315	55195	13535285	0.818662
48	AVG_eglRNAi_HS_CG3308-633_220619.lif - Lightning 002/Series002_Lng:basal_CG3308_2_wt:3	88.457	657.602	569.042	33	6417	58169.4	14264699
1	AVG_eglRNAi_HS_CG3308-633_220619.lif - Lightning 001/Series001_Lng:apical_CG3308_3_RNai:3	30.543	1158.15	319.615	327	2711	35373.3	7666954	0.80064	0.894672	CG3308
2	AVG_eglRNAi_HS_CG3308-633_220619.lif - Lightning 001/Series001_Lng:basal_CG3308_3_RNAi:3	30.432	1446.53	981.467	434	12809	44021.1	9541313
3	AVG_eglRNAi_HS_CG3308-633_220619.lif - Lightning 001/Series001_Lng:apical_CG3308_3_wt:3	115.569	927.657	431.635	179	12389	107209	23236881	0.894897
4	AVG_eglRNAi_HS_CG3308-633_220619.lif - Lightning 001/Series001_Lng:basal_CG3308_3_wt:3	88.002	1036.61	698.316	158	9559	91223.9	19772235
5	AVG_eglRNAi_HS_Rtnl1-633_220619.lif - Lightning 003/Series003_Lng:apical_Rtnl1_2_RNAi:3	53.292	1209.69	634.05	123	4897	64467	13394861	0.355186	0.700248	Rtnl1
6	AVG_eglRNAi_HS_Rtnl1-633_220619.lif - Lightning 003/Series003_Lng:basal_Rtnl1_2_RNai:3	75.561	3405.78	1443.85	101	12598	257345	53470802
7	AVG_eglRNAi_HS_Rtnl1-633_220619.lif - Lightning 003/Series003_Lng:apical_Rtnl1_2_wt:3	24.998	2156.92	975.278	201	6798	53918.1	11203022	0.507229
8	AVG_eglRNAi_HS_Rtnl1-633_220619.lif - Lightning 003/Series003_Lng:basal_Rtnl1_2_wt:3	28.001	4252.35	1463.21	872	9250	119070	24740169
1	AVG_eglRNAi_HS_Rtnl1-633_220619.lif - Lightning 001/Series001_Lng:apical_Rtnl1_RNAi:3	103.567	3323.07	2113.94	280	16775	344160	71509110	0.652342	1.00256	Rtnl1
2	AVG_eglRNAi_HS_Rtnl1-633_220619.lif - Lightning 001/Series001_Lng:basal_Rtnl1_RNAi:3	101.522	5094.06	2649.51	270	20757	517156	107454016
3	AVG_eglRNAi_HS_Rtnl1-633_220619.lif - Lightning 001/Series001_Lng:apical_Rtnl1_wt:3	155.964	4858.66	2353.77	257	20431	757776	157449650	0.650673
4	AVG_eglRNAi_HS_Rtnl1-633_220619.lif - Lightning 001/Series001_Lng:basal_Rtnl1_wt:3	103.48	7467.12	3723.23	152	24669	772700	160550554
1	AVG_eglRNAi_HS_Rtnl1-633_220619.lif - Lightning 002/Series002_Lng:apical_Rtnl1_3_RNAi:3	102.455	3394.6	2544.2	112	20520	347794	72264258	0.628399	0.721666	Rtnl1
2	AVG_eglRNAi_HS_Rtnl1-633_220619.lif - Lightning 002/Series002_Lng:basal_Rtnl1_3_RNAi:3	115.893	5401.99	2811.48	278	17210	626050	130079823
3	AVG_eglRNAi_HS_Rtnl1-633_220619.lif - Lightning 002/Series002_Lng:apical_Rtnl1_3_wt:3	150.208	4893.16	2896.36	238	24149	734991	152715453	0.870761
4	AVG_eglRNAi_HS_Rtnl1-633_220619.lif - Lightning 002/Series002_Lng:basal_Rtnl1_3_wt:3	71.133	5619.4	2706.11	600	21883	399727	83054743
57	AVG_eglRNAi_HS_qtc-633_250619.lif - Lightning 003/Series003_Lng:apical_qtc1_RNAi:3	130.769	598.496	651.015	165	9216	78264.5	18383997	1.64489	0.62961	qtc
58	AVG_eglRNAi_HS_qtc-633_250619.lif - Lightning 003/Series003_Lng:basal_qtc1_RNAi:3	165.073	363.852	325.295	15	6779	60062.2	14108355
59	AVG_eglRNAi_HS_qtc-633_250619.lif - Lightning 003/Series003_Lng:apical_qtc1_wt:3	141.846	665.529	912.628	95	14455	94402.6	22174766	2.61255
60	AVG_eglRNAi_HS_qtc-633_250619.lif - Lightning 003/Series003_Lng:basal_qtc1_wt:3	99.384	254.743	102.228	86	3619	25317.6	5946987
61	AVG_eglRNAi_HS_qtc-633_250619.lif - Lightning 002/Series002_Lng:apical_qtc2_RNAi:3	76.953	535.566	332.063	221	4608	41213.6	9680891	1.33114	0.721147	qtc
62	AVG_eglRNAi_HS_qtc-633_250619.lif - Lightning 002/Series002_Lng:basal_qtc2_RNAi:3	62.223	402.335	190.147	160	3174	25034.6	5880526
63	AVG_eglRNAi_HS_qtc-633_250619.lif - Lightning 002/Series002_Lng:apical_qtc2_wt:3	119.815	607.659	563.429	150	6562	72806.6	17101967	1.84587
64	AVG_eglRNAi_HS_qtc-633_250619.lif - Lightning 002/Series002_Lng:basal_qtc2_wt:3	73.518	329.199	128.642	101	2733	24202	5684943
1	AVG_eglRNAi_HS_qtc-633_250619.lif - Lightning 001/Series001_Lng:apical_qtc3_RNAi:3	61.463	724.834	1117.28	138	15112	44550.2	15810075	2.01769	0.772897	qtc
2	AVG_eglRNAi_HS_qtc-633_250619.lif - Lightning 001/Series001_Lng:basal_qtc3_RNAi:3	65.154	359.24	390.666	84	13043	23405.9	8306337
3	AVG_eglRNAi_HS_qtc-633_250619.lif - Lightning 001/Series001_Lng:apical_qtc3_wt:3	101.146	786.384	1228.68	160	17386	79539.8	28227245	2.61055
4	AVG_eglRNAi_HS_qtc-633_250619.lif - Lightning 001/Series001_Lng:basal_qtc3_wt:3	48.622	301.233	113.335	126	2202	14646.5	5197780
1	AVG_eglRNAi_HS_zip633_090821.lif - Lightning 001/Mark_and_Find 001/Position003_Lng:apical_zip1_RNAi:3	28.739	506.76	211.505	135	1498	14563.6	16246726	0.712238	1.15356	zip
2	AVG_eglRNAi_HS_zip633_090821.lif - Lightning 001/Mark_and_Find 001/Position003_Lng:basal_zip1_RNAi:3	36.023	711.504	277.228	164	2498	25630.3	28592500
3	AVG_eglRNAi_HS_zip633_090821.lif - Lightning 001/Mark_and_Find 001/Position003_Lng:apical_zip1_wt:3	70.671	531.126	182.461	190	1789	37535.4	41873426	0.617428
4	AVG_eglRNAi_HS_zip633_090821.lif - Lightning 001/Mark_and_Find 001/Position003_Lng:basal_zip1_wt:3	76.205	860.223	419.892	264	4477	65553.1	73129236
5	AVG_eglRNAi_HS_zip633_090821.lif - Lightning 001/Mark_and_Find 001/Position002_Lng:apical_zip2_RNAi:3	39.262	329.395	146.963	83	1454	12932.8	14427514	0.699977	1.15361	zip
6	AVG_eglRNAi_HS_zip633_090821.lif - Lightning 001/Mark_and_Find 001/Position002_Lng:basal_zip2_RNAi:3	126.532	470.58	181.572	117	1698	59543.6	66425160
7	AVG_eglRNAi_HS_zip633_090821.lif - Lightning 001/Mark_and_Find 001/Position002_Lng:apical_zip2_wt:3	85.78	339.297	138.764	103	1173	29105	32468684	0.606771
8	AVG_eglRNAi_HS_zip633_090821.lif - Lightning 001/Mark_and_Find 001/Position002_Lng:basal_zip2_wt:3	87.092	559.185	224.55	114	2258	48700.4	54328778
9	AVG_eglRNAi_HS_zip633_090821.lif - Lightning 001/Mark_and_Find 001/Position001_Lng:apical_zip3_RNAi:3	47.561	451.638	176.562	92	1340	21480.5	23963027	0.613105	0.922344	zip
10	AVG_eglRNAi_HS_zip633_090821.lif - Lightning 001/Mark_and_Find 001/Position001_Lng:basal_zip3_RNAi:3	59.057	736.64	203.763	279	1839	43503.5	48531296
11	AVG_eglRNAi_HS_zip633_090821.lif - Lightning 001/Mark_and_Find 001/Position001_Lng:apical_zip3_wt:3	89.208	563.792	174.299	190	1781	50294.8	56107461	0.664725
12	AVG_eglRNAi_HS_zip633_090821.lif - Lightning 001/Mark_and_Find 001/Position001_Lng:basal_zip3_wt:3	64.686	848.158	255.127	343	2550	54864	61204791
1	AVG_eglRNAi_HS_Fkbp14633_090821.lif - Lightning 001/Mark_and_Find 001/Position004_Lng:apical_Fkbp14_1_RNAi:3	30.646	312.622	156.046	126	1614	9580.67	10687923	0.692759	0.793728	Fkbp14
2	AVG_eglRNAi_HS_Fkbp14633_090821.lif - Lightning 001/Mark_and_Find 001/Position004_Lng:basal_Fkbp14_1_RNAi:3	33.81	451.271	226.734	71	1638	15257.7	17021058
3	AVG_eglRNAi_HS_Fkbp14633_090821.lif - Lightning 001/Mark_and_Find 001/Position004_Lng:apical_Fkbp14_1_wt:3	58.749	288.002	165.77	58	1523	16919.9	18875391	0.872792
4	AVG_eglRNAi_HS_Fkbp14633_090821.lif - Lightning 001/Mark_and_Find 001/Position004_Lng:basal_Fkbp14_1_wt:3	86.475	329.978	205.619	61	1854	28534.9	31832695
5	AVG_eglRNAi_HS_Fkbp14633_090821.lif - Lightning 001/Mark_and_Find 001/Position003_Lng:apical_Fkbp14_2_RNAi:3	76.73	349.255	171.895	107	2405	26798.4	29895529	0.839347	0.939326	Fkbp14
6	AVG_eglRNAi_HS_Fkbp14633_090821.lif - Lightning 001/Mark_and_Find 001/Position003_Lng:basal_Fkbp14_2_RNAi:3	99.177	416.103	175.631	78	1327	41267.8	46037165
7	AVG_eglRNAi_HS_Fkbp14633_090821.lif - Lightning 001/Mark_and_Find 001/Position003_Lng:apical_Fkbp14_2_wt:3	99.414	313.606	160.191	44	2067	31177	34780202	0.893564
8	AVG_eglRNAi_HS_Fkbp14633_090821.lif - Lightning 001/Mark_and_Find 001/Position003_Lng:basal_Fkbp14_2_wt:3	78.419	350.961	145.156	80	1295	27522	30702782
9	AVG_eglRNAi_HS_Fkbp14633_090821.lif - Lightning 001/Mark_and_Find 001/Position002_Lng:apical_Fkbp14_3_RNAi:3	55.747	381.924	184.657	89	1899	21291.2	23751835	0.475003	0.884695	Fkbp14
10	AVG_eglRNAi_HS_Fkbp14633_090821.lif - Lightning 001/Mark_and_Find 001/Position002_Lng:basal_Fkbp14_3_RNAi:3	95.839	804.045	406.768	113	3504	77058.7	85964478
11	AVG_eglRNAi_HS_Fkbp14633_090821.lif - Lightning 001/Mark_and_Find 001/Position002_Lng:apical_Fkbp14_3_wt:3	146.329	441.295	254.368	46	3308	64574	72036921	0.536912
12	AVG_eglRNAi_HS_Fkbp14633_090821.lif - Lightning 001/Mark_and_Find 001/Position002_Lng:basal_Fkbp14_3_wt:3	81.093	821.913	365.368	205	2804	66651.3	74354327
1	AVG_eglRNAi_HS_msps633_090821.lif - Lightning 001/Mark_and_Find 001/Position004_Lng:apical_msps1_RNAi:3	135.072	367.678	252.505	124	3823	49662.9	55402516	2.2638	0.540631	msps
2	AVG_eglRNAi_HS_msps633_090821.lif - Lightning 001/Mark_and_Find 001/Position004_Lng:basal_msps1_RNAi:3	113.292	162.416	126.519	34	1601	18400.4	20526944
3	AVG_eglRNAi_HS_msps633_090821.lif - Lightning 001/Mark_and_Find 001/Position004_Lng:apical_msps1_wt:3	95.905	510.847	371.374	145	3035	48992.8	54654969	4.18734
4	AVG_eglRNAi_HS_msps633_090821.lif - Lightning 001/Mark_and_Find 001/Position004_Lng:basal_msps1_wt:3	72.952	121.998	53.549	44	1000	8899.99	9928584
1	AVG_eglRNAi_HS_CG33129633_090821.lif - Lightning 001/Mark_and_Find 001/Position004_Lng:apical_CG33129_1_RNAi:3	54.044	656.694	278.955	136	1713	35490.4	39592052	2.3489	0.341106	CG33129
2	AVG_eglRNAi_HS_CG33129633_090821.lif - Lightning 001/Mark_and_Find 001/Position004_Lng:basal_CG33129_1_RNAi:3	39.275	279.575	112.202	55	906	10980.3	12249297
3	AVG_eglRNAi_HS_CG33129633_090821.lif - Lightning 001/Mark_and_Find 001/Position004_Lng:apical_CG33129_1_wt:3	66.417	881.872	702.157	130	3892	58571.4	65340568	6.88613
4	AVG_eglRNAi_HS_CG33129633_090821.lif - Lightning 001/Mark_and_Find 001/Position004_Lng:basal_CG33129_1_wt:3	53.685	128.065	30.732	46	264	6875.09	7669660
1	AVG_eglRNAi_HS_BicD_633_230721.lif - Lightning 001/Mark_and_Find 001/Position005_Lng:apical_BicD5_RNAi:3	22.96	1393.88	493.569	684	4077	32004	17968477	2.53323	0.844281	BicD
2	AVG_eglRNAi_HS_BicD_633_230721.lif - Lightning 001/Mark_and_Find 001/Position005_Lng:basal_BicD5_RNAi:3	31.255	550.237	163.877	176	1345	17197.7	9655560
3	AVG_eglRNAi_HS_BicD_633_230721.lif - Lightning 001/Mark_and_Find 001/Position005_Lng:apical_BicD5_wt:3	45.887	1327.2	420.887	580	3403	60901	34192567	3.00046
4	AVG_eglRNAi_HS_BicD_633_230721.lif - Lightning 001/Mark_and_Find 001/Position005_Lng:basal_BicD5_wt:3	43.862	442.331	153.475	121	899	19401.4	10892834
5	AVG_eglRNAi_HS_BicD_633_230721.lif - Lightning 001/Mark_and_Find 001/Position003_Lng:apical_BicD4_RNAi:3	21.144	1054.12	279.458	509	2102	22288	12513491	2.31116	1.02676	BicD
6	AVG_eglRNAi_HS_BicD_633_230721.lif - Lightning 001/Mark_and_Find 001/Position003_Lng:basal_BicD4_RNAi:3	15.514	456.101	106.85	183	720	7075.74	3972636
7	AVG_eglRNAi_HS_BicD_633_230721.lif - Lightning 001/Mark_and_Find 001/Position003_Lng:apical_BicD4_wt:3	37.127	858.05	210.016	449	1780	31857.2	17886049	2.25092
8	AVG_eglRNAi_HS_BicD_633_230721.lif - Lightning 001/Mark_and_Find 001/Position003_Lng:basal_BicD4_wt:3	17.099	381.2	79.177	209	698	6518.04	3659519
9	AVG_eglRNAi_HS_BicD_633_230721.lif - Lightning 001/Mark_and_Find 001/Position002_Lng:apical_BicD3_RNAi:3	35.656	1006.3	367.514	422	3081	35880.8	20145107	2.55997	0.976668	BicD
10	AVG_eglRNAi_HS_BicD_633_230721.lif - Lightning 001/Mark_and_Find 001/Position002_Lng:basal_BicD4_RNAi:3	26.556	393.09	97.818	137	888	10439.1	5860977
11	AVG_eglRNAi_HS_BicD_633_230721.lif - Lightning 001/Mark_and_Find 001/Position002_Lng:apical_BicD4_wt:3	60.8	989.738	480.748	423	4753	60176.3	33785702	2.62113
12	AVG_eglRNAi_HS_BicD_633_230721.lif - Lightning 001/Mark_and_Find 001/Position002_Lng:basal_BicD4_wt:3	34.743	377.6	81.437	168	671	13118.8	7365470
13	AVG_eglRNAi_HS_BicD_633_230721.lif - Lightning 001/Mark_and_Find 001/Position001_Lng:apical_BicD2_RNAi:3	39.195	1194.63	341.962	722	3909	46823.8	26288966	1.7444	1.01277	BicD
14	AVG_eglRNAi_HS_BicD_633_230721.lif - Lightning 001/Mark_and_Find 001/Position001_Lng:basal_BicD2_RNAi:3	34.041	684.834	187.363	192	1250	23312.3	13088548
15	AVG_eglRNAi_HS_BicD_633_230721.lif - Lightning 001/Mark_and_Find 001/Position001_Lng:apical_BicD2_wt:3	84.521	715.229	224.533	264	2375	60452	33940454	1.72241
16	AVG_eglRNAi_HS_BicD_633_230721.lif - Lightning 001/Mark_and_Find 001/Position001_Lng:basal_BicD2_wt:3	27.087	415.249	89.51	185	687	11247.9	6315103
17	AVG_eglRNAi_HS_BicD_633_230721.lif - Lightning 001/Mark_and_Find 001/Position007_Lng:apical_BicD1_RNAi:3	43.755	651.377	231.959	350	2100	28501	16001720	1.99315	1.05386	BicD
18	AVG_eglRNAi_HS_BicD_633_230721.lif - Lightning 001/Mark_and_Find 001/Position007_Lng:basal_BicD1_RNAi:3	27.44	326.808	123.663	77	709	8967.59	5034810
19	AVG_eglRNAi_HS_BicD_633_230721.lif - Lightning 001/Mark_and_Find 001/Position007_Lng:apical_BicD1_wt:3	57.34	731.765	185.025	312	1660	41959.1	23557701	1.89129
20	AVG_eglRNAi_HS_BicD_633_230721.lif - Lightning 001/Mark_and_Find 001/Position007_Lng:basal_BicD1_wt:3	27.495	386.914	84.493	152	744	10638.3	5972797

## Sheet: Figure 5e
Figure 5e
Line plots of BicD RNA along the A-B axis of cell in Control (S1), Puro, and CHX samples
X_norm	Y_norm	type	gene	replicate	replicate_gene
0	0.931239	S2	BicD	1	S2_1
0.00340287	0.957336	S2	BicD	1	S2_1
0.00680574	0.977916	S2	BicD	1	S2_1
0.0102005	0.992052	S2	BicD	1	S2_1
0.0136034	0.999347	S2	BicD	1	S2_1
0.0170063	1	S2	BicD	1	S2_1
0.0204092	0.995441	S2	BicD	1	S2_1
0.023812	0.98668	S2	BicD	1	S2_1
0.0272149	0.97496	S2	BicD	1	S2_1
0.0306097	0.960843	S2	BicD	1	S2_1
0.0340126	0.945365	S2	BicD	1	S2_1
0.0374154	0.929071	S2	BicD	1	S2_1
0.0408183	0.912955	S2	BicD	1	S2_1
0.0442212	0.897214	S2	BicD	1	S2_1
0.047616	0.882491	S2	BicD	1	S2_1
0.0510188	0.86811	S2	BicD	1	S2_1
0.0544217	0.853977	S2	BicD	1	S2_1
0.0578246	0.839793	S2	BicD	1	S2_1
0.0612275	0.82521	S2	BicD	1	S2_1
0.0646223	0.809378	S2	BicD	1	S2_1
0.0680251	0.79169	S2	BicD	1	S2_1
0.071428	0.772705	S2	BicD	1	S2_1
0.0748309	0.753617	S2	BicD	1	S2_1
0.0782337	0.734912	S2	BicD	1	S2_1
0.0816366	0.717932	S2	BicD	1	S2_1
0.0850314	0.702193	S2	BicD	1	S2_1
0.0884343	0.687365	S2	BicD	1	S2_1
0.0918371	0.673137	S2	BicD	1	S2_1
0.09524	0.659586	S2	BicD	1	S2_1
0.0986429	0.647294	S2	BicD	1	S2_1
0.102038	0.636862	S2	BicD	1	S2_1
0.105441	0.628089	S2	BicD	1	S2_1
0.108843	0.620121	S2	BicD	1	S2_1
0.112246	0.611266	S2	BicD	1	S2_1
0.115649	0.601239	S2	BicD	1	S2_1
0.119052	0.589689	S2	BicD	1	S2_1
0.122447	0.57749	S2	BicD	1	S2_1
0.12585	0.565755	S2	BicD	1	S2_1
0.129253	0.554661	S2	BicD	1	S2_1
0.132655	0.543443	S2	BicD	1	S2_1
0.136058	0.531861	S2	BicD	1	S2_1
0.139453	0.51819	S2	BicD	1	S2_1
0.142856	0.50348	S2	BicD	1	S2_1
0.146259	0.48881	S2	BicD	1	S2_1
0.149662	0.476159	S2	BicD	1	S2_1
0.153065	0.466236	S2	BicD	1	S2_1
0.156459	0.458821	S2	BicD	1	S2_1
0.159862	0.452648	S2	BicD	1	S2_1
0.163265	0.446625	S2	BicD	1	S2_1
0.166668	0.440144	S2	BicD	1	S2_1
0.170071	0.433784	S2	BicD	1	S2_1
0.173474	0.428186	S2	BicD	1	S2_1
0.176869	0.423757	S2	BicD	1	S2_1
0.180271	0.420117	S2	BicD	1	S2_1
0.183674	0.41653	S2	BicD	1	S2_1
0.187077	0.412598	S2	BicD	1	S2_1
0.19048	0.408489	S2	BicD	1	S2_1
0.193875	0.404621	S2	BicD	1	S2_1
0.197278	0.400968	S2	BicD	1	S2_1
0.200681	0.39687	S2	BicD	1	S2_1
0.204083	0.391919	S2	BicD	1	S2_1
0.207486	0.386078	S2	BicD	1	S2_1
0.210881	0.379829	S2	BicD	1	S2_1
0.214284	0.374061	S2	BicD	1	S2_1
0.217687	0.369173	S2	BicD	1	S2_1
0.22109	0.36486	S2	BicD	1	S2_1
0.224493	0.360762	S2	BicD	1	S2_1
0.227895	0.356823	S2	BicD	1	S2_1
0.23129	0.353393	S2	BicD	1	S2_1
0.234693	0.351145	S2	BicD	1	S2_1
0.238096	0.349625	S2	BicD	1	S2_1
0.241499	0.348292	S2	BicD	1	S2_1
0.244902	0.346145	S2	BicD	1	S2_1
0.248297	0.343074	S2	BicD	1	S2_1
0.251699	0.339443	S2	BicD	1	S2_1
0.255102	0.335814	S2	BicD	1	S2_1
0.258505	0.33216	S2	BicD	1	S2_1
0.261908	0.328064	S2	BicD	1	S2_1
0.265311	0.32307	S2	BicD	1	S2_1
0.268706	0.317244	S2	BicD	1	S2_1
0.272109	0.311468	S2	BicD	1	S2_1
0.275511	0.306739	S2	BicD	1	S2_1
0.278914	0.303804	S2	BicD	1	S2_1
0.282317	0.302607	S2	BicD	1	S2_1
0.285712	0.30229	S2	BicD	1	S2_1
0.289115	0.301718	S2	BicD	1	S2_1
0.292518	0.300483	S2	BicD	1	S2_1
0.295921	0.298755	S2	BicD	1	S2_1
0.299323	0.297223	S2	BicD	1	S2_1
0.302718	0.296478	S2	BicD	1	S2_1
0.306121	0.296411	S2	BicD	1	S2_1
0.309524	0.296491	S2	BicD	1	S2_1
0.312927	0.296135	S2	BicD	1	S2_1
0.31633	0.295203	S2	BicD	1	S2_1
0.319733	0.29417	S2	BicD	1	S2_1
0.323127	0.293816	S2	BicD	1	S2_1
0.32653	0.294149	S2	BicD	1	S2_1
0.329933	0.295248	S2	BicD	1	S2_1
0.333336	0.296393	S2	BicD	1	S2_1
0.336739	0.297009	S2	BicD	1	S2_1
0.340134	0.296699	S2	BicD	1	S2_1
0.343537	0.295644	S2	BicD	1	S2_1
0.346939	0.293799	S2	BicD	1	S2_1
0.350342	0.291922	S2	BicD	1	S2_1
0.353745	0.289793	S2	BicD	1	S2_1
0.357148	0.287887	S2	BicD	1	S2_1
0.360543	0.286523	S2	BicD	1	S2_1
0.363946	0.285883	S2	BicD	1	S2_1
0.367349	0.285639	S2	BicD	1	S2_1
0.370751	0.285304	S2	BicD	1	S2_1
0.374154	0.284059	S2	BicD	1	S2_1
0.377549	0.281537	S2	BicD	1	S2_1
0.380952	0.277421	S2	BicD	1	S2_1
0.384355	0.27251	S2	BicD	1	S2_1
0.387758	0.26769	S2	BicD	1	S2_1
0.391161	0.26324	S2	BicD	1	S2_1
0.394555	0.258991	S2	BicD	1	S2_1
0.397958	0.254645	S2	BicD	1	S2_1
0.401361	0.24985	S2	BicD	1	S2_1
0.404764	0.244682	S2	BicD	1	S2_1
0.408167	0.239674	S2	BicD	1	S2_1
0.41157	0.235236	S2	BicD	1	S2_1
0.414965	0.231365	S2	BicD	1	S2_1
0.418367	0.227597	S2	BicD	1	S2_1
0.42177	0.223231	S2	BicD	1	S2_1
0.425173	0.217364	S2	BicD	1	S2_1
0.428576	0.210162	S2	BicD	1	S2_1
0.431971	0.202194	S2	BicD	1	S2_1
0.435374	0.19452	S2	BicD	1	S2_1
0.438777	0.188241	S2	BicD	1	S2_1
0.442179	0.184416	S2	BicD	1	S2_1
0.445582	0.183004	S2	BicD	1	S2_1
0.448977	0.183718	S2	BicD	1	S2_1
0.45238	0.185769	S2	BicD	1	S2_1
0.455783	0.188496	S2	BicD	1	S2_1
0.459186	0.191199	S2	BicD	1	S2_1
0.462589	0.193675	S2	BicD	1	S2_1
0.465991	0.195878	S2	BicD	1	S2_1
0.469386	0.197553	S2	BicD	1	S2_1
0.472789	0.198082	S2	BicD	1	S2_1
0.476192	0.196952	S2	BicD	1	S2_1
0.479595	0.193534	S2	BicD	1	S2_1
0.482998	0.188385	S2	BicD	1	S2_1
0.486393	0.182268	S2	BicD	1	S2_1
0.489795	0.176357	S2	BicD	1	S2_1
0.493198	0.171369	S2	BicD	1	S2_1
0.496601	0.167718	S2	BicD	1	S2_1
0.500004	0.165285	S2	BicD	1	S2_1
0.503407	0.163694	S2	BicD	1	S2_1
0.506802	0.162328	S2	BicD	1	S2_1
0.510205	0.160771	S2	BicD	1	S2_1
0.513607	0.158708	S2	BicD	1	S2_1
0.51701	0.15644	S2	BicD	1	S2_1
0.520413	0.154444	S2	BicD	1	S2_1
0.523808	0.152743	S2	BicD	1	S2_1
0.527211	0.151216	S2	BicD	1	S2_1
0.530614	0.149315	S2	BicD	1	S2_1
0.534017	0.147216	S2	BicD	1	S2_1
0.537419	0.14504	S2	BicD	1	S2_1
0.540814	0.14294	S2	BicD	1	S2_1
0.544217	0.140645	S2	BicD	1	S2_1
0.54762	0.138031	S2	BicD	1	S2_1
0.551023	0.134794	S2	BicD	1	S2_1
0.554426	0.131398	S2	BicD	1	S2_1
0.557829	0.128682	S2	BicD	1	S2_1
0.561223	0.127512	S2	BicD	1	S2_1
0.564626	0.128151	S2	BicD	1	S2_1
0.568029	0.130286	S2	BicD	1	S2_1
0.571432	0.133344	S2	BicD	1	S2_1
0.574835	0.13626	S2	BicD	1	S2_1
0.57823	0.138505	S2	BicD	1	S2_1
0.581633	0.140414	S2	BicD	1	S2_1
0.585035	0.142349	S2	BicD	1	S2_1
0.588438	0.145118	S2	BicD	1	S2_1
0.591841	0.148656	S2	BicD	1	S2_1
0.595244	0.152765	S2	BicD	1	S2_1
0.598639	0.156906	S2	BicD	1	S2_1
0.602042	0.16077	S2	BicD	1	S2_1
0.605445	0.164093	S2	BicD	1	S2_1
0.608847	0.167343	S2	BicD	1	S2_1
0.61225	0.170496	S2	BicD	1	S2_1
0.615645	0.173379	S2	BicD	1	S2_1
0.619048	0.175206	S2	BicD	1	S2_1
0.622451	0.175034	S2	BicD	1	S2_1
0.625854	0.172238	S2	BicD	1	S2_1
0.629257	0.167329	S2	BicD	1	S2_1
0.632651	0.162008	S2	BicD	1	S2_1
0.636054	0.158587	S2	BicD	1	S2_1
0.639457	0.158215	S2	BicD	1	S2_1
0.64286	0.160887	S2	BicD	1	S2_1
0.646263	0.165242	S2	BicD	1	S2_1
0.649666	0.169639	S2	BicD	1	S2_1
0.653061	0.172874	S2	BicD	1	S2_1
0.656463	0.174634	S2	BicD	1	S2_1
0.659866	0.174765	S2	BicD	1	S2_1
0.663269	0.173072	S2	BicD	1	S2_1
0.666672	0.169228	S2	BicD	1	S2_1
0.670067	0.163414	S2	BicD	1	S2_1
0.67347	0.156599	S2	BicD	1	S2_1
0.676873	0.149983	S2	BicD	1	S2_1
0.680275	0.144844	S2	BicD	1	S2_1
0.683678	0.141689	S2	BicD	1	S2_1
0.687073	0.140863	S2	BicD	1	S2_1
0.690476	0.141942	S2	BicD	1	S2_1
0.693879	0.144457	S2	BicD	1	S2_1
0.697282	0.147793	S2	BicD	1	S2_1
0.700685	0.151328	S2	BicD	1	S2_1
0.704087	0.154261	S2	BicD	1	S2_1
0.707482	0.156385	S2	BicD	1	S2_1
0.710885	0.157229	S2	BicD	1	S2_1
0.714288	0.156872	S2	BicD	1	S2_1
0.717691	0.155376	S2	BicD	1	S2_1
0.721094	0.153059	S2	BicD	1	S2_1
0.724489	0.150507	S2	BicD	1	S2_1
0.727891	0.148601	S2	BicD	1	S2_1
0.731294	0.147638	S2	BicD	1	S2_1
0.734697	0.14765	S2	BicD	1	S2_1
0.7381	0.148217	S2	BicD	1	S2_1
0.741503	0.148793	S2	BicD	1	S2_1
0.744898	0.148796	S2	BicD	1	S2_1
0.748301	0.147867	S2	BicD	1	S2_1
0.751703	0.146224	S2	BicD	1	S2_1
0.755106	0.144229	S2	BicD	1	S2_1
0.758509	0.142367	S2	BicD	1	S2_1
0.761904	0.140551	S2	BicD	1	S2_1
0.765307	0.138968	S2	BicD	1	S2_1
0.76871	0.137173	S2	BicD	1	S2_1
0.772113	0.135586	S2	BicD	1	S2_1
0.775515	0.134592	S2	BicD	1	S2_1
0.77891	0.134563	S2	BicD	1	S2_1
0.782313	0.135143	S2	BicD	1	S2_1
0.785716	0.134987	S2	BicD	1	S2_1
0.789119	0.133329	S2	BicD	1	S2_1
0.792522	0.129794	S2	BicD	1	S2_1
0.795925	0.124741	S2	BicD	1	S2_1
0.799319	0.119198	S2	BicD	1	S2_1
0.802722	0.11377	S2	BicD	1	S2_1
0.806125	0.109002	S2	BicD	1	S2_1
0.809528	0.104788	S2	BicD	1	S2_1
0.812931	0.101205	S2	BicD	1	S2_1
0.816326	0.0982306	S2	BicD	1	S2_1
0.819729	0.0961366	S2	BicD	1	S2_1
0.823131	0.0951297	S2	BicD	1	S2_1
0.826534	0.0953401	S2	BicD	1	S2_1
0.829937	0.0965854	S2	BicD	1	S2_1
0.83334	0.0983736	S2	BicD	1	S2_1
0.836735	0.0998049	S2	BicD	1	S2_1
0.840138	0.10038	S2	BicD	1	S2_1
0.843541	0.0998037	S2	BicD	1	S2_1
0.846943	0.0979899	S2	BicD	1	S2_1
0.850346	0.094946	S2	BicD	1	S2_1
0.853741	0.0910126	S2	BicD	1	S2_1
0.857144	0.0865862	S2	BicD	1	S2_1
0.860547	0.0824342	S2	BicD	1	S2_1
0.86395	0.0793472	S2	BicD	1	S2_1
0.867353	0.0775415	S2	BicD	1	S2_1
0.870747	0.0766753	S2	BicD	1	S2_1
0.87415	0.0759963	S2	BicD	1	S2_1
0.877553	0.0747604	S2	BicD	1	S2_1
0.880956	0.0727524	S2	BicD	1	S2_1
0.884359	0.0702328	S2	BicD	1	S2_1
0.887762	0.067847	S2	BicD	1	S2_1
0.891157	0.0660145	S2	BicD	1	S2_1
0.894559	0.0647298	S2	BicD	1	S2_1
0.897962	0.0634764	S2	BicD	1	S2_1
0.901365	0.0616719	S2	BicD	1	S2_1
0.904768	0.0590186	S2	BicD	1	S2_1
0.908163	0.0559374	S2	BicD	1	S2_1
0.911566	0.0531121	S2	BicD	1	S2_1
0.914969	0.0513006	S2	BicD	1	S2_1
0.918371	0.0505855	S2	BicD	1	S2_1
0.921774	0.0502507	S2	BicD	1	S2_1
0.925169	0.0494333	S2	BicD	1	S2_1
0.928572	0.0473253	S2	BicD	1	S2_1
0.931975	0.0439733	S2	BicD	1	S2_1
0.935378	0.0399085	S2	BicD	1	S2_1
0.938781	0.0362343	S2	BicD	1	S2_1
0.942183	0.0336101	S2	BicD	1	S2_1
0.945578	0.0324358	S2	BicD	1	S2_1
0.948981	0.03263	S2	BicD	1	S2_1
0.952384	0.0336904	S2	BicD	1	S2_1
0.955787	0.034574	S2	BicD	1	S2_1
0.95919	0.0346135	S2	BicD	1	S2_1
0.962585	0.0333195	S2	BicD	1	S2_1
0.965987	0.0305953	S2	BicD	1	S2_1
0.96939	0.0269932	S2	BicD	1	S2_1
0.972793	0.0231982	S2	BicD	1	S2_1
0.976196	0.0197868	S2	BicD	1	S2_1
0.979599	0.0168382	S2	BicD	1	S2_1
0.982994	0.0141733	S2	BicD	1	S2_1
0.986397	0.0116619	S2	BicD	1	S2_1
0.989799	0.00910742	S2	BicD	1	S2_1
0.993202	0.00637043	S2	BicD	1	S2_1
0.996605	0.00346601	S2	BicD	1	S2_1
0	0.899659	S2	BicD	2	S2_2
0.0038627	0.923562	S2	BicD	2	S2_2
0.0077254	0.946481	S2	BicD	2	S2_2
0.0115789	0.965775	S2	BicD	2	S2_2
0.0154416	0.980866	S2	BicD	2	S2_2
0.0193043	0.991006	S2	BicD	2	S2_2
0.023167	0.996441	S2	BicD	2	S2_2
0.0270297	0.999502	S2	BicD	2	S2_2
0.0308924	1	S2	BicD	2	S2_2
0.034746	0.997148	S2	BicD	2	S2_2
0.0386087	0.987371	S2	BicD	2	S2_2
0.0424714	0.973232	S2	BicD	2	S2_2
0.0463341	0.954332	S2	BicD	2	S2_2
0.0501968	0.933444	S2	BicD	2	S2_2
0.0540503	0.912724	S2	BicD	2	S2_2
0.057913	0.893251	S2	BicD	2	S2_2
0.0617757	0.877047	S2	BicD	2	S2_2
0.0656384	0.863613	S2	BicD	2	S2_2
0.0695011	0.851957	S2	BicD	2	S2_2
0.0733547	0.841206	S2	BicD	2	S2_2
0.0772174	0.830912	S2	BicD	2	S2_2
0.0810801	0.821892	S2	BicD	2	S2_2
0.0849428	0.81527	S2	BicD	2	S2_2
0.0888055	0.8113	S2	BicD	2	S2_2
0.0926682	0.80768	S2	BicD	2	S2_2
0.0965217	0.80237	S2	BicD	2	S2_2
0.100384	0.794866	S2	BicD	2	S2_2
0.104247	0.784372	S2	BicD	2	S2_2
0.10811	0.77554	S2	BicD	2	S2_2
0.111973	0.770185	S2	BicD	2	S2_2
0.115826	0.769298	S2	BicD	2	S2_2
0.119689	0.772469	S2	BicD	2	S2_2
0.123551	0.778135	S2	BicD	2	S2_2
0.127414	0.785418	S2	BicD	2	S2_2
0.131277	0.792721	S2	BicD	2	S2_2
0.13514	0.798469	S2	BicD	2	S2_2
0.138993	0.8002	S2	BicD	2	S2_2
0.142856	0.797104	S2	BicD	2	S2_2
0.146719	0.788859	S2	BicD	2	S2_2
0.150581	0.77614	S2	BicD	2	S2_2
0.154444	0.761813	S2	BicD	2	S2_2
0.158297	0.747653	S2	BicD	2	S2_2
0.16216	0.736688	S2	BicD	2	S2_2
0.166023	0.729633	S2	BicD	2	S2_2
0.169886	0.726649	S2	BicD	2	S2_2
0.173748	0.725351	S2	BicD	2	S2_2
0.177602	0.722931	S2	BicD	2	S2_2
0.181465	0.716351	S2	BicD	2	S2_2
0.185327	0.705328	S2	BicD	2	S2_2
0.18919	0.690911	S2	BicD	2	S2_2
0.193053	0.67609	S2	BicD	2	S2_2
0.196915	0.663274	S2	BicD	2	S2_2
0.200769	0.653554	S2	BicD	2	S2_2
0.204632	0.647067	S2	BicD	2	S2_2
0.208494	0.643502	S2	BicD	2	S2_2
0.212357	0.641857	S2	BicD	2	S2_2
0.21622	0.642797	S2	BicD	2	S2_2
0.220073	0.64563	S2	BicD	2	S2_2
0.223936	0.649609	S2	BicD	2	S2_2
0.227799	0.654153	S2	BicD	2	S2_2
0.231661	0.657436	S2	BicD	2	S2_2
0.235524	0.658556	S2	BicD	2	S2_2
0.239378	0.655529	S2	BicD	2	S2_2
0.24324	0.647252	S2	BicD	2	S2_2
0.247103	0.634299	S2	BicD	2	S2_2
0.250966	0.618721	S2	BicD	2	S2_2
0.254828	0.602998	S2	BicD	2	S2_2
0.258691	0.589677	S2	BicD	2	S2_2
0.262545	0.579144	S2	BicD	2	S2_2
0.266407	0.569432	S2	BicD	2	S2_2
0.27027	0.558329	S2	BicD	2	S2_2
0.274133	0.544785	S2	BicD	2	S2_2
0.277995	0.529105	S2	BicD	2	S2_2
0.281849	0.513143	S2	BicD	2	S2_2
0.285712	0.498562	S2	BicD	2	S2_2
0.289574	0.485098	S2	BicD	2	S2_2
0.293437	0.472068	S2	BicD	2	S2_2
0.2973	0.458362	S2	BicD	2	S2_2
0.301162	0.444563	S2	BicD	2	S2_2
0.305016	0.432514	S2	BicD	2	S2_2
0.308879	0.423809	S2	BicD	2	S2_2
0.312741	0.420073	S2	BicD	2	S2_2
0.316604	0.420002	S2	BicD	2	S2_2
0.320467	0.422048	S2	BicD	2	S2_2
0.32432	0.424156	S2	BicD	2	S2_2
0.328183	0.424574	S2	BicD	2	S2_2
0.332046	0.423249	S2	BicD	2	S2_2
0.335908	0.41983	S2	BicD	2	S2_2
0.339771	0.415789	S2	BicD	2	S2_2
0.343625	0.411226	S2	BicD	2	S2_2
0.347487	0.407141	S2	BicD	2	S2_2
0.35135	0.403788	S2	BicD	2	S2_2
0.355213	0.40186	S2	BicD	2	S2_2
0.359076	0.401806	S2	BicD	2	S2_2
0.362938	0.402707	S2	BicD	2	S2_2
0.366792	0.403777	S2	BicD	2	S2_2
0.370654	0.403378	S2	BicD	2	S2_2
0.374517	0.401324	S2	BicD	2	S2_2
0.37838	0.398067	S2	BicD	2	S2_2
0.382243	0.394541	S2	BicD	2	S2_2
0.386096	0.392454	S2	BicD	2	S2_2
0.389959	0.39244	S2	BicD	2	S2_2
0.393822	0.394513	S2	BicD	2	S2_2
0.397684	0.397875	S2	BicD	2	S2_2
0.401547	0.40069	S2	BicD	2	S2_2
0.40541	0.401673	S2	BicD	2	S2_2
0.409263	0.40043	S2	BicD	2	S2_2
0.413126	0.396247	S2	BicD	2	S2_2
0.416989	0.39028	S2	BicD	2	S2_2
0.420851	0.382349	S2	BicD	2	S2_2
0.424714	0.372552	S2	BicD	2	S2_2
0.428568	0.361568	S2	BicD	2	S2_2
0.43243	0.349858	S2	BicD	2	S2_2
0.436293	0.33865	S2	BicD	2	S2_2
0.440156	0.330045	S2	BicD	2	S2_2
0.444018	0.323625	S2	BicD	2	S2_2
0.447872	0.319705	S2	BicD	2	S2_2
0.451735	0.316583	S2	BicD	2	S2_2
0.455597	0.312216	S2	BicD	2	S2_2
0.45946	0.304867	S2	BicD	2	S2_2
0.463323	0.294716	S2	BicD	2	S2_2
0.467185	0.282246	S2	BicD	2	S2_2
0.471039	0.26959	S2	BicD	2	S2_2
0.474902	0.258873	S2	BicD	2	S2_2
0.478764	0.250894	S2	BicD	2	S2_2
0.482627	0.24536	S2	BicD	2	S2_2
0.48649	0.241788	S2	BicD	2	S2_2
0.490343	0.238409	S2	BicD	2	S2_2
0.494206	0.234855	S2	BicD	2	S2_2
0.498069	0.230271	S2	BicD	2	S2_2
0.501931	0.22505	S2	BicD	2	S2_2
0.505794	0.219717	S2	BicD	2	S2_2
0.509648	0.214745	S2	BicD	2	S2_2
0.51351	0.211153	S2	BicD	2	S2_2
0.517373	0.208445	S2	BicD	2	S2_2
0.521236	0.20617	S2	BicD	2	S2_2
0.525098	0.203827	S2	BicD	2	S2_2
0.528961	0.200934	S2	BicD	2	S2_2
0.532815	0.197114	S2	BicD	2	S2_2
0.536677	0.192651	S2	BicD	2	S2_2
0.54054	0.187916	S2	BicD	2	S2_2
0.544403	0.183057	S2	BicD	2	S2_2
0.548265	0.178622	S2	BicD	2	S2_2
0.552119	0.174051	S2	BicD	2	S2_2
0.555982	0.169572	S2	BicD	2	S2_2
0.559844	0.165063	S2	BicD	2	S2_2
0.563707	0.159883	S2	BicD	2	S2_2
0.56757	0.154849	S2	BicD	2	S2_2
0.571432	0.14996	S2	BicD	2	S2_2
0.575286	0.145376	S2	BicD	2	S2_2
0.579149	0.14118	S2	BicD	2	S2_2
0.583011	0.137621	S2	BicD	2	S2_2
0.586874	0.135392	S2	BicD	2	S2_2
0.590737	0.135763	S2	BicD	2	S2_2
0.59459	0.139487	S2	BicD	2	S2_2
0.598453	0.146401	S2	BicD	2	S2_2
0.602316	0.156219	S2	BicD	2	S2_2
0.606178	0.167195	S2	BicD	2	S2_2
0.610041	0.177742	S2	BicD	2	S2_2
0.613895	0.185943	S2	BicD	2	S2_2
0.617757	0.190732	S2	BicD	2	S2_2
0.62162	0.190968	S2	BicD	2	S2_2
0.625483	0.187107	S2	BicD	2	S2_2
0.629346	0.179957	S2	BicD	2	S2_2
0.633208	0.171549	S2	BicD	2	S2_2
0.637062	0.163732	S2	BicD	2	S2_2
0.640924	0.157774	S2	BicD	2	S2_2
0.644787	0.153559	S2	BicD	2	S2_2
0.64865	0.150739	S2	BicD	2	S2_2
0.652513	0.149126	S2	BicD	2	S2_2
0.656366	0.148464	S2	BicD	2	S2_2
0.660229	0.149508	S2	BicD	2	S2_2
0.664092	0.152483	S2	BicD	2	S2_2
0.667954	0.156883	S2	BicD	2	S2_2
0.671817	0.162703	S2	BicD	2	S2_2
0.67568	0.168952	S2	BicD	2	S2_2
0.679533	0.174159	S2	BicD	2	S2_2
0.683396	0.17763	S2	BicD	2	S2_2
0.687259	0.178664	S2	BicD	2	S2_2
0.691121	0.177422	S2	BicD	2	S2_2
0.694984	0.174317	S2	BicD	2	S2_2
0.698838	0.169564	S2	BicD	2	S2_2
0.7027	0.162905	S2	BicD	2	S2_2
0.706563	0.154892	S2	BicD	2	S2_2
0.710426	0.145304	S2	BicD	2	S2_2
0.714288	0.135954	S2	BicD	2	S2_2
0.718142	0.1287	S2	BicD	2	S2_2
0.722005	0.125186	S2	BicD	2	S2_2
0.725867	0.126442	S2	BicD	2	S2_2
0.72973	0.131778	S2	BicD	2	S2_2
0.733593	0.140162	S2	BicD	2	S2_2
0.737455	0.149607	S2	BicD	2	S2_2
0.741309	0.158105	S2	BicD	2	S2_2
0.745172	0.164811	S2	BicD	2	S2_2
0.749034	0.168571	S2	BicD	2	S2_2
0.752897	0.169551	S2	BicD	2	S2_2
0.75676	0.167946	S2	BicD	2	S2_2
0.760613	0.164921	S2	BicD	2	S2_2
0.764476	0.162327	S2	BicD	2	S2_2
0.768339	0.160798	S2	BicD	2	S2_2
0.772201	0.160664	S2	BicD	2	S2_2
0.776064	0.161544	S2	BicD	2	S2_2
0.779918	0.162303	S2	BicD	2	S2_2
0.78378	0.162781	S2	BicD	2	S2_2
0.787643	0.163503	S2	BicD	2	S2_2
0.791506	0.164972	S2	BicD	2	S2_2
0.795368	0.167024	S2	BicD	2	S2_2
0.799231	0.168369	S2	BicD	2	S2_2
0.803085	0.168136	S2	BicD	2	S2_2
0.806947	0.165596	S2	BicD	2	S2_2
0.81081	0.161457	S2	BicD	2	S2_2
0.814673	0.15696	S2	BicD	2	S2_2
0.818535	0.153076	S2	BicD	2	S2_2
0.822389	0.150376	S2	BicD	2	S2_2
0.826252	0.148582	S2	BicD	2	S2_2
0.830114	0.147453	S2	BicD	2	S2_2
0.833977	0.146511	S2	BicD	2	S2_2
0.83784	0.14555	S2	BicD	2	S2_2
0.841703	0.144906	S2	BicD	2	S2_2
0.845556	0.144529	S2	BicD	2	S2_2
0.849419	0.14426	S2	BicD	2	S2_2
0.853281	0.143665	S2	BicD	2	S2_2
0.857144	0.142187	S2	BicD	2	S2_2
0.861007	0.13945	S2	BicD	2	S2_2
0.86486	0.135246	S2	BicD	2	S2_2
0.868723	0.130002	S2	BicD	2	S2_2
0.872586	0.124137	S2	BicD	2	S2_2
0.876449	0.11857	S2	BicD	2	S2_2
0.880311	0.114181	S2	BicD	2	S2_2
0.884165	0.111344	S2	BicD	2	S2_2
0.888027	0.110005	S2	BicD	2	S2_2
0.89189	0.110067	S2	BicD	2	S2_2
0.895753	0.111202	S2	BicD	2	S2_2
0.899616	0.112919	S2	BicD	2	S2_2
0.903478	0.114345	S2	BicD	2	S2_2
0.907332	0.114808	S2	BicD	2	S2_2
0.911195	0.113701	S2	BicD	2	S2_2
0.915057	0.11073	S2	BicD	2	S2_2
0.91892	0.106304	S2	BicD	2	S2_2
0.922783	0.101054	S2	BicD	2	S2_2
0.926636	0.0955045	S2	BicD	2	S2_2
0.930499	0.0898575	S2	BicD	2	S2_2
0.934362	0.0840644	S2	BicD	2	S2_2
0.938224	0.0778829	S2	BicD	2	S2_2
0.942087	0.0715815	S2	BicD	2	S2_2
0.94595	0.0654138	S2	BicD	2	S2_2
0.949803	0.0601215	S2	BicD	2	S2_2
0.953666	0.0557682	S2	BicD	2	S2_2
0.957529	0.0522454	S2	BicD	2	S2_2
0.961391	0.0491347	S2	BicD	2	S2_2
0.965254	0.045472	S2	BicD	2	S2_2
0.969108	0.0409139	S2	BicD	2	S2_2
0.97297	0.0353493	S2	BicD	2	S2_2
0.976833	0.0290967	S2	BicD	2	S2_2
0.980696	0.0227528	S2	BicD	2	S2_2
0.984558	0.0166425	S2	BicD	2	S2_2
0.988412	0.0112653	S2	BicD	2	S2_2
0.992275	0.00676591	S2	BicD	2	S2_2
0.996137	0.00281101	S2	BicD	2	S2_2
0	0.782409	S2	BicD	3	S2_3
0.00321686	0.816366	S2	BicD	3	S2_3
0.00643371	0.848988	S2	BicD	3	S2_3
0.00964294	0.881439	S2	BicD	3	S2_3
0.0128598	0.9133	S2	BicD	3	S2_3
0.0160767	0.943024	S2	BicD	3	S2_3
0.0192935	0.967957	S2	BicD	3	S2_3
0.0225104	0.986168	S2	BicD	3	S2_3
0.0257272	0.996875	S2	BicD	3	S2_3
0.0289365	1	S2	BicD	3	S2_3
0.0321533	0.997085	S2	BicD	3	S2_3
0.0353702	0.989813	S2	BicD	3	S2_3
0.038587	0.980583	S2	BicD	3	S2_3
0.0418039	0.971751	S2	BicD	3	S2_3
0.0450131	0.964708	S2	BicD	3	S2_3
0.04823	0.960988	S2	BicD	3	S2_3
0.0514468	0.959482	S2	BicD	3	S2_3
0.0546637	0.959056	S2	BicD	3	S2_3
0.0578805	0.959728	S2	BicD	3	S2_3
0.0610898	0.958916	S2	BicD	3	S2_3
0.0643066	0.955376	S2	BicD	3	S2_3
0.0675235	0.947416	S2	BicD	3	S2_3
0.0707403	0.931873	S2	BicD	3	S2_3
0.0739572	0.907907	S2	BicD	3	S2_3
0.077174	0.87568	S2	BicD	3	S2_3
0.0803833	0.839394	S2	BicD	3	S2_3
0.0836001	0.803041	S2	BicD	3	S2_3
0.086817	0.769298	S2	BicD	3	S2_3
0.0900338	0.740604	S2	BicD	3	S2_3
0.0932507	0.716851	S2	BicD	3	S2_3
0.0964599	0.696768	S2	BicD	3	S2_3
0.0996768	0.679288	S2	BicD	3	S2_3
0.102894	0.663895	S2	BicD	3	S2_3
0.106111	0.649467	S2	BicD	3	S2_3
0.109327	0.635582	S2	BicD	3	S2_3
0.112544	0.621257	S2	BicD	3	S2_3
0.115753	0.605984	S2	BicD	3	S2_3
0.11897	0.589797	S2	BicD	3	S2_3
0.122187	0.573828	S2	BicD	3	S2_3
0.125404	0.560062	S2	BicD	3	S2_3
0.128621	0.549975	S2	BicD	3	S2_3
0.13183	0.544233	S2	BicD	3	S2_3
0.135047	0.541431	S2	BicD	3	S2_3
0.138264	0.539779	S2	BicD	3	S2_3
0.141481	0.537468	S2	BicD	3	S2_3
0.144698	0.533196	S2	BicD	3	S2_3
0.147907	0.527099	S2	BicD	3	S2_3
0.151124	0.519438	S2	BicD	3	S2_3
0.15434	0.510515	S2	BicD	3	S2_3
0.157557	0.500558	S2	BicD	3	S2_3
0.160774	0.489482	S2	BicD	3	S2_3
0.163991	0.477068	S2	BicD	3	S2_3
0.1672	0.463532	S2	BicD	3	S2_3
0.170417	0.450174	S2	BicD	3	S2_3
0.173634	0.438663	S2	BicD	3	S2_3
0.176851	0.430491	S2	BicD	3	S2_3
0.180068	0.426222	S2	BicD	3	S2_3
0.183277	0.425277	S2	BicD	3	S2_3
0.186494	0.426374	S2	BicD	3	S2_3
0.189711	0.427626	S2	BicD	3	S2_3
0.192927	0.42835	S2	BicD	3	S2_3
0.196144	0.427831	S2	BicD	3	S2_3
0.199354	0.426615	S2	BicD	3	S2_3
0.20257	0.42556	S2	BicD	3	S2_3
0.205787	0.42614	S2	BicD	3	S2_3
0.209004	0.428652	S2	BicD	3	S2_3
0.212221	0.432974	S2	BicD	3	S2_3
0.215438	0.437751	S2	BicD	3	S2_3
0.218647	0.441812	S2	BicD	3	S2_3
0.221864	0.444003	S2	BicD	3	S2_3
0.225081	0.443114	S2	BicD	3	S2_3
0.228298	0.439185	S2	BicD	3	S2_3
0.231515	0.431502	S2	BicD	3	S2_3
0.234724	0.420087	S2	BicD	3	S2_3
0.237941	0.405684	S2	BicD	3	S2_3
0.241157	0.389454	S2	BicD	3	S2_3
0.244374	0.373179	S2	BicD	3	S2_3
0.247591	0.358257	S2	BicD	3	S2_3
0.250808	0.345648	S2	BicD	3	S2_3
0.254017	0.33601	S2	BicD	3	S2_3
0.257234	0.329069	S2	BicD	3	S2_3
0.260451	0.324856	S2	BicD	3	S2_3
0.263668	0.322885	S2	BicD	3	S2_3
0.266885	0.322351	S2	BicD	3	S2_3
0.270094	0.322153	S2	BicD	3	S2_3
0.273311	0.321143	S2	BicD	3	S2_3
0.276528	0.319106	S2	BicD	3	S2_3
0.279744	0.316632	S2	BicD	3	S2_3
0.282961	0.314724	S2	BicD	3	S2_3
0.286171	0.314257	S2	BicD	3	S2_3
0.289387	0.315448	S2	BicD	3	S2_3
0.292604	0.317608	S2	BicD	3	S2_3
0.295821	0.319507	S2	BicD	3	S2_3
0.299038	0.3198	S2	BicD	3	S2_3
0.302255	0.317456	S2	BicD	3	S2_3
0.305464	0.311825	S2	BicD	3	S2_3
0.308681	0.303437	S2	BicD	3	S2_3
0.311898	0.293605	S2	BicD	3	S2_3
0.315115	0.283981	S2	BicD	3	S2_3
0.318332	0.27594	S2	BicD	3	S2_3
0.321541	0.270154	S2	BicD	3	S2_3
0.324758	0.266537	S2	BicD	3	S2_3
0.327974	0.264393	S2	BicD	3	S2_3
0.331191	0.262869	S2	BicD	3	S2_3
0.334408	0.261295	S2	BicD	3	S2_3
0.337625	0.259168	S2	BicD	3	S2_3
0.340834	0.256381	S2	BicD	3	S2_3
0.344051	0.253148	S2	BicD	3	S2_3
0.347268	0.250094	S2	BicD	3	S2_3
0.350485	0.248032	S2	BicD	3	S2_3
0.353702	0.247454	S2	BicD	3	S2_3
0.356911	0.248532	S2	BicD	3	S2_3
0.360128	0.250926	S2	BicD	3	S2_3
0.363345	0.253458	S2	BicD	3	S2_3
0.366561	0.254697	S2	BicD	3	S2_3
0.369778	0.253374	S2	BicD	3	S2_3
0.372988	0.248836	S2	BicD	3	S2_3
0.376204	0.241576	S2	BicD	3	S2_3
0.379421	0.232304	S2	BicD	3	S2_3
0.382638	0.222227	S2	BicD	3	S2_3
0.385855	0.212407	S2	BicD	3	S2_3
0.389072	0.203539	S2	BicD	3	S2_3
0.392281	0.196488	S2	BicD	3	S2_3
0.395498	0.191557	S2	BicD	3	S2_3
0.398715	0.188805	S2	BicD	3	S2_3
0.401932	0.187168	S2	BicD	3	S2_3
0.405148	0.185586	S2	BicD	3	S2_3
0.408358	0.183199	S2	BicD	3	S2_3
0.411575	0.179704	S2	BicD	3	S2_3
0.414791	0.175709	S2	BicD	3	S2_3
0.418008	0.171984	S2	BicD	3	S2_3
0.421225	0.169056	S2	BicD	3	S2_3
0.424434	0.166843	S2	BicD	3	S2_3
0.427651	0.165353	S2	BicD	3	S2_3
0.430868	0.16467	S2	BicD	3	S2_3
0.434085	0.165023	S2	BicD	3	S2_3
0.437302	0.166443	S2	BicD	3	S2_3
0.440519	0.168238	S2	BicD	3	S2_3
0.443728	0.169465	S2	BicD	3	S2_3
0.446945	0.169244	S2	BicD	3	S2_3
0.450162	0.167344	S2	BicD	3	S2_3
0.453378	0.164095	S2	BicD	3	S2_3
0.456595	0.159923	S2	BicD	3	S2_3
0.459805	0.155188	S2	BicD	3	S2_3
0.463021	0.150492	S2	BicD	3	S2_3
0.466238	0.146108	S2	BicD	3	S2_3
0.469455	0.142611	S2	BicD	3	S2_3
0.472672	0.140112	S2	BicD	3	S2_3
0.475889	0.138392	S2	BicD	3	S2_3
0.479098	0.137064	S2	BicD	3	S2_3
0.482315	0.135738	S2	BicD	3	S2_3
0.485532	0.134132	S2	BicD	3	S2_3
0.488749	0.132246	S2	BicD	3	S2_3
0.491965	0.129661	S2	BicD	3	S2_3
0.495175	0.126247	S2	BicD	3	S2_3
0.498392	0.121822	S2	BicD	3	S2_3
0.501608	0.116669	S2	BicD	3	S2_3
0.504825	0.111315	S2	BicD	3	S2_3
0.508042	0.106276	S2	BicD	3	S2_3
0.511251	0.10202	S2	BicD	3	S2_3
0.514468	0.0986608	S2	BicD	3	S2_3
0.517685	0.0962807	S2	BicD	3	S2_3
0.520902	0.0946935	S2	BicD	3	S2_3
0.524119	0.0934313	S2	BicD	3	S2_3
0.527336	0.0921567	S2	BicD	3	S2_3
0.530545	0.0907737	S2	BicD	3	S2_3
0.533762	0.0894616	S2	BicD	3	S2_3
0.536979	0.0887108	S2	BicD	3	S2_3
0.540195	0.0888169	S2	BicD	3	S2_3
0.543412	0.0897064	S2	BicD	3	S2_3
0.546622	0.0908922	S2	BicD	3	S2_3
0.549838	0.0919173	S2	BicD	3	S2_3
0.553055	0.0926634	S2	BicD	3	S2_3
0.556272	0.0933066	S2	BicD	3	S2_3
0.559489	0.0941797	S2	BicD	3	S2_3
0.562706	0.0955666	S2	BicD	3	S2_3
0.565915	0.097355	S2	BicD	3	S2_3
0.569132	0.0992221	S2	BicD	3	S2_3
0.572349	0.100874	S2	BicD	3	S2_3
0.575566	0.102078	S2	BicD	3	S2_3
0.578782	0.102896	S2	BicD	3	S2_3
0.581992	0.103543	S2	BicD	3	S2_3
0.585209	0.103958	S2	BicD	3	S2_3
0.588425	0.104082	S2	BicD	3	S2_3
0.591642	0.103841	S2	BicD	3	S2_3
0.594859	0.10335	S2	BicD	3	S2_3
0.598068	0.102913	S2	BicD	3	S2_3
0.601285	0.102836	S2	BicD	3	S2_3
0.604502	0.103272	S2	BicD	3	S2_3
0.607719	0.104388	S2	BicD	3	S2_3
0.610936	0.106388	S2	BicD	3	S2_3
0.614153	0.109386	S2	BicD	3	S2_3
0.617362	0.112881	S2	BicD	3	S2_3
0.620579	0.116234	S2	BicD	3	S2_3
0.623796	0.118529	S2	BicD	3	S2_3
0.627012	0.119138	S2	BicD	3	S2_3
0.630229	0.118273	S2	BicD	3	S2_3
0.633439	0.11654	S2	BicD	3	S2_3
0.636655	0.11477	S2	BicD	3	S2_3
0.639872	0.113592	S2	BicD	3	S2_3
0.643089	0.113012	S2	BicD	3	S2_3
0.646306	0.112884	S2	BicD	3	S2_3
0.649515	0.1129	S2	BicD	3	S2_3
0.652732	0.112679	S2	BicD	3	S2_3
0.655949	0.112131	S2	BicD	3	S2_3
0.659166	0.111406	S2	BicD	3	S2_3
0.662383	0.110815	S2	BicD	3	S2_3
0.665599	0.110738	S2	BicD	3	S2_3
0.668809	0.111378	S2	BicD	3	S2_3
0.672026	0.112565	S2	BicD	3	S2_3
0.675242	0.113908	S2	BicD	3	S2_3
0.678459	0.115103	S2	BicD	3	S2_3
0.681676	0.116138	S2	BicD	3	S2_3
0.684885	0.117415	S2	BicD	3	S2_3
0.688102	0.119101	S2	BicD	3	S2_3
0.691319	0.120907	S2	BicD	3	S2_3
0.694536	0.122111	S2	BicD	3	S2_3
0.697753	0.121924	S2	BicD	3	S2_3
0.70097	0.120091	S2	BicD	3	S2_3
0.704179	0.117235	S2	BicD	3	S2_3
0.707396	0.114116	S2	BicD	3	S2_3
0.710613	0.111448	S2	BicD	3	S2_3
0.713829	0.109781	S2	BicD	3	S2_3
0.717046	0.109169	S2	BicD	3	S2_3
0.720256	0.109506	S2	BicD	3	S2_3
0.723472	0.110434	S2	BicD	3	S2_3
0.726689	0.111482	S2	BicD	3	S2_3
0.729906	0.112061	S2	BicD	3	S2_3
0.733123	0.111643	S2	BicD	3	S2_3
0.736332	0.110068	S2	BicD	3	S2_3
0.739549	0.107628	S2	BicD	3	S2_3
0.742766	0.104994	S2	BicD	3	S2_3
0.745983	0.10273	S2	BicD	3	S2_3
0.7492	0.101152	S2	BicD	3	S2_3
0.752416	0.10007	S2	BicD	3	S2_3
0.755626	0.0991909	S2	BicD	3	S2_3
0.758843	0.0981704	S2	BicD	3	S2_3
0.762059	0.0967305	S2	BicD	3	S2_3
0.765276	0.0948307	S2	BicD	3	S2_3
0.768493	0.0924599	S2	BicD	3	S2_3
0.771702	0.0898849	S2	BicD	3	S2_3
0.774919	0.0873941	S2	BicD	3	S2_3
0.778136	0.0852549	S2	BicD	3	S2_3
0.781353	0.0837557	S2	BicD	3	S2_3
0.78457	0.0829941	S2	BicD	3	S2_3
0.787787	0.0830089	S2	BicD	3	S2_3
0.790996	0.0834252	S2	BicD	3	S2_3
0.794213	0.0837129	S2	BicD	3	S2_3
0.79743	0.0832685	S2	BicD	3	S2_3
0.800646	0.0818075	S2	BicD	3	S2_3
0.803863	0.0793752	S2	BicD	3	S2_3
0.807073	0.0765694	S2	BicD	3	S2_3
0.810289	0.074003	S2	BicD	3	S2_3
0.813506	0.0719854	S2	BicD	3	S2_3
0.816723	0.0704325	S2	BicD	3	S2_3
0.81994	0.0690035	S2	BicD	3	S2_3
0.823149	0.0674599	S2	BicD	3	S2_3
0.826366	0.065981	S2	BicD	3	S2_3
0.829583	0.0649776	S2	BicD	3	S2_3
0.8328	0.0647266	S2	BicD	3	S2_3
0.836017	0.0650229	S2	BicD	3	S2_3
0.839233	0.0655413	S2	BicD	3	S2_3
0.842443	0.0656489	S2	BicD	3	S2_3
0.84566	0.0652934	S2	BicD	3	S2_3
0.848876	0.0644389	S2	BicD	3	S2_3
0.852093	0.0633693	S2	BicD	3	S2_3
0.85531	0.0621056	S2	BicD	3	S2_3
0.858519	0.0607982	S2	BicD	3	S2_3
0.861736	0.059653	S2	BicD	3	S2_3
0.864953	0.0589997	S2	BicD	3	S2_3
0.86817	0.0591697	S2	BicD	3	S2_3
0.871387	0.0600631	S2	BicD	3	S2_3
0.874596	0.0612106	S2	BicD	3	S2_3
0.877813	0.0618312	S2	BicD	3	S2_3
0.88103	0.0613541	S2	BicD	3	S2_3
0.884247	0.0594932	S2	BicD	3	S2_3
0.887463	0.0565105	S2	BicD	3	S2_3
0.89068	0.0529547	S2	BicD	3	S2_3
0.893889	0.0494154	S2	BicD	3	S2_3
0.897106	0.0462689	S2	BicD	3	S2_3
0.900323	0.0435825	S2	BicD	3	S2_3
0.90354	0.0411992	S2	BicD	3	S2_3
0.906757	0.039092	S2	BicD	3	S2_3
0.909966	0.0374346	S2	BicD	3	S2_3
0.913183	0.0363969	S2	BicD	3	S2_3
0.9164	0.0360617	S2	BicD	3	S2_3
0.919617	0.0363665	S2	BicD	3	S2_3
0.922834	0.0370806	S2	BicD	3	S2_3
0.92605	0.0377994	S2	BicD	3	S2_3
0.92926	0.0381619	S2	BicD	3	S2_3
0.932477	0.0377768	S2	BicD	3	S2_3
0.935693	0.0365529	S2	BicD	3	S2_3
0.93891	0.0345968	S2	BicD	3	S2_3
0.942127	0.0322004	S2	BicD	3	S2_3
0.945336	0.0299279	S2	BicD	3	S2_3
0.948553	0.0282806	S2	BicD	3	S2_3
0.95177	0.0274105	S2	BicD	3	S2_3
0.954987	0.0273544	S2	BicD	3	S2_3
0.958204	0.0277933	S2	BicD	3	S2_3
0.961413	0.0283461	S2	BicD	3	S2_3
0.96463	0.0283336	S2	BicD	3	S2_3
0.967847	0.0272726	S2	BicD	3	S2_3
0.971064	0.0249385	S2	BicD	3	S2_3
0.97428	0.0214997	S2	BicD	3	S2_3
0.977497	0.0174972	S2	BicD	3	S2_3
0.980706	0.0134917	S2	BicD	3	S2_3
0.983923	0.0100162	S2	BicD	3	S2_3
0.98714	0.00726114	S2	BicD	3	S2_3
0.990357	0.0051196	S2	BicD	3	S2_3
0.993574	0.0033047	S2	BicD	3	S2_3
0.996783	0.00158881	S2	BicD	3	S2_3
0	0.647102	S2	BicD	4	S2_4
0.00271858	0.690533	S2	BicD	4	S2_4
0.00543716	0.736935	S2	BicD	4	S2_4
0.0081493	0.788118	S2	BicD	4	S2_4
0.0108679	0.841758	S2	BicD	4	S2_4
0.0135865	0.89304	S2	BicD	4	S2_4
0.016305	0.934691	S2	BicD	4	S2_4
0.0190236	0.963014	S2	BicD	4	S2_4
0.0217422	0.976055	S2	BicD	4	S2_4
0.0244544	0.977021	S2	BicD	4	S2_4
0.0271729	0.970698	S2	BicD	4	S2_4
0.0298915	0.962488	S2	BicD	4	S2_4
0.0326101	0.958713	S2	BicD	4	S2_4
0.0353287	0.962668	S2	BicD	4	S2_4
0.0380408	0.974596	S2	BicD	4	S2_4
0.0407594	0.989027	S2	BicD	4	S2_4
0.043478	0.999014	S2	BicD	4	S2_4
0.0461966	1	S2	BicD	4	S2_4
0.0489151	0.990943	S2	BicD	4	S2_4
0.0516273	0.974058	S2	BicD	4	S2_4
0.0543459	0.953191	S2	BicD	4	S2_4
0.0570644	0.931078	S2	BicD	4	S2_4
0.059783	0.908261	S2	BicD	4	S2_4
0.0625016	0.883386	S2	BicD	4	S2_4
0.0652202	0.856371	S2	BicD	4	S2_4
0.0679323	0.829196	S2	BicD	4	S2_4
0.0706509	0.806147	S2	BicD	4	S2_4
0.0733695	0.788392	S2	BicD	4	S2_4
0.0760881	0.774453	S2	BicD	4	S2_4
0.0788067	0.761114	S2	BicD	4	S2_4
0.0815188	0.74702	S2	BicD	4	S2_4
0.0842374	0.733767	S2	BicD	4	S2_4
0.086956	0.72547	S2	BicD	4	S2_4
0.0896745	0.72536	S2	BicD	4	S2_4
0.0923931	0.733676	S2	BicD	4	S2_4
0.0951117	0.747134	S2	BicD	4	S2_4
0.0978238	0.763347	S2	BicD	4	S2_4
0.100542	0.779952	S2	BicD	4	S2_4
0.103261	0.794473	S2	BicD	4	S2_4
0.10598	0.80448	S2	BicD	4	S2_4
0.108698	0.808729	S2	BicD	4	S2_4
0.11141	0.806908	S2	BicD	4	S2_4
0.114129	0.799001	S2	BicD	4	S2_4
0.116847	0.786132	S2	BicD	4	S2_4
0.119566	0.768659	S2	BicD	4	S2_4
0.122285	0.747466	S2	BicD	4	S2_4
0.124997	0.72279	S2	BicD	4	S2_4
0.127715	0.695548	S2	BicD	4	S2_4
0.130434	0.667329	S2	BicD	4	S2_4
0.133153	0.641016	S2	BicD	4	S2_4
0.135871	0.620278	S2	BicD	4	S2_4
0.13859	0.608657	S2	BicD	4	S2_4
0.141302	0.607725	S2	BicD	4	S2_4
0.14402	0.618098	S2	BicD	4	S2_4
0.146739	0.638663	S2	BicD	4	S2_4
0.149458	0.666606	S2	BicD	4	S2_4
0.152176	0.696299	S2	BicD	4	S2_4
0.154888	0.720911	S2	BicD	4	S2_4
0.157607	0.734985	S2	BicD	4	S2_4
0.160325	0.737084	S2	BicD	4	S2_4
0.163044	0.729447	S2	BicD	4	S2_4
0.165763	0.715717	S2	BicD	4	S2_4
0.168475	0.698645	S2	BicD	4	S2_4
0.171193	0.679379	S2	BicD	4	S2_4
0.173912	0.658476	S2	BicD	4	S2_4
0.176631	0.637432	S2	BicD	4	S2_4
0.179349	0.618923	S2	BicD	4	S2_4
0.182068	0.605512	S2	BicD	4	S2_4
0.18478	0.59893	S2	BicD	4	S2_4
0.187498	0.598965	S2	BicD	4	S2_4
0.190217	0.603842	S2	BicD	4	S2_4
0.192936	0.610342	S2	BicD	4	S2_4
0.195654	0.615396	S2	BicD	4	S2_4
0.198366	0.617032	S2	BicD	4	S2_4
0.201085	0.615673	S2	BicD	4	S2_4
0.203803	0.613799	S2	BicD	4	S2_4
0.206522	0.614039	S2	BicD	4	S2_4
0.209241	0.616749	S2	BicD	4	S2_4
0.211959	0.619364	S2	BicD	4	S2_4
0.214671	0.618084	S2	BicD	4	S2_4
0.21739	0.610272	S2	BicD	4	S2_4
0.220108	0.596423	S2	BicD	4	S2_4
0.222827	0.579842	S2	BicD	4	S2_4
0.225546	0.564871	S2	BicD	4	S2_4
0.228258	0.55416	S2	BicD	4	S2_4
0.230976	0.548443	S2	BicD	4	S2_4
0.233695	0.544765	S2	BicD	4	S2_4
0.236414	0.538447	S2	BicD	4	S2_4
0.239132	0.526538	S2	BicD	4	S2_4
0.241844	0.509829	S2	BicD	4	S2_4
0.244563	0.493307	S2	BicD	4	S2_4
0.247281	0.483155	S2	BicD	4	S2_4
0.25	0.48287	S2	BicD	4	S2_4
0.252719	0.491879	S2	BicD	4	S2_4
0.255437	0.506565	S2	BicD	4	S2_4
0.258149	0.522065	S2	BicD	4	S2_4
0.260868	0.534172	S2	BicD	4	S2_4
0.263586	0.540872	S2	BicD	4	S2_4
0.266305	0.542558	S2	BicD	4	S2_4
0.269024	0.541002	S2	BicD	4	S2_4
0.271736	0.537913	S2	BicD	4	S2_4
0.274454	0.533976	S2	BicD	4	S2_4
0.277173	0.528678	S2	BicD	4	S2_4
0.279892	0.521508	S2	BicD	4	S2_4
0.28261	0.513479	S2	BicD	4	S2_4
0.285329	0.50647	S2	BicD	4	S2_4
0.288041	0.502844	S2	BicD	4	S2_4
0.290759	0.503224	S2	BicD	4	S2_4
0.293478	0.506054	S2	BicD	4	S2_4
0.296197	0.508876	S2	BicD	4	S2_4
0.298915	0.509999	S2	BicD	4	S2_4
0.301627	0.509545	S2	BicD	4	S2_4
0.304346	0.509322	S2	BicD	4	S2_4
0.307064	0.51076	S2	BicD	4	S2_4
0.309783	0.513108	S2	BicD	4	S2_4
0.312502	0.514533	S2	BicD	4	S2_4
0.315214	0.513717	S2	BicD	4	S2_4
0.317932	0.510497	S2	BicD	4	S2_4
0.320651	0.505089	S2	BicD	4	S2_4
0.323369	0.498063	S2	BicD	4	S2_4
0.326088	0.49034	S2	BicD	4	S2_4
0.328807	0.483298	S2	BicD	4	S2_4
0.331519	0.478003	S2	BicD	4	S2_4
0.334237	0.475085	S2	BicD	4	S2_4
0.336956	0.473876	S2	BicD	4	S2_4
0.339675	0.472437	S2	BicD	4	S2_4
0.342393	0.469805	S2	BicD	4	S2_4
0.345105	0.466906	S2	BicD	4	S2_4
0.347824	0.465256	S2	BicD	4	S2_4
0.350542	0.465351	S2	BicD	4	S2_4
0.353261	0.466512	S2	BicD	4	S2_4
0.35598	0.467122	S2	BicD	4	S2_4
0.358692	0.467509	S2	BicD	4	S2_4
0.36141	0.467436	S2	BicD	4	S2_4
0.364129	0.466572	S2	BicD	4	S2_4
0.366847	0.463952	S2	BicD	4	S2_4
0.369566	0.458918	S2	BicD	4	S2_4
0.372285	0.452703	S2	BicD	4	S2_4
0.374997	0.4472	S2	BicD	4	S2_4
0.377715	0.443178	S2	BicD	4	S2_4
0.380434	0.439805	S2	BicD	4	S2_4
0.383153	0.43559	S2	BicD	4	S2_4
0.385871	0.430625	S2	BicD	4	S2_4
0.388583	0.425864	S2	BicD	4	S2_4
0.391302	0.42231	S2	BicD	4	S2_4
0.39402	0.41982	S2	BicD	4	S2_4
0.396739	0.417429	S2	BicD	4	S2_4
0.399458	0.413627	S2	BicD	4	S2_4
0.402176	0.406983	S2	BicD	4	S2_4
0.404888	0.397116	S2	BicD	4	S2_4
0.407607	0.384933	S2	BicD	4	S2_4
0.410325	0.371681	S2	BicD	4	S2_4
0.413044	0.359361	S2	BicD	4	S2_4
0.415763	0.349264	S2	BicD	4	S2_4
0.418475	0.341639	S2	BicD	4	S2_4
0.421193	0.336588	S2	BicD	4	S2_4
0.423912	0.334202	S2	BicD	4	S2_4
0.426631	0.334009	S2	BicD	4	S2_4
0.429349	0.334762	S2	BicD	4	S2_4
0.432061	0.334149	S2	BicD	4	S2_4
0.43478	0.330048	S2	BicD	4	S2_4
0.437498	0.322254	S2	BicD	4	S2_4
0.440217	0.313238	S2	BicD	4	S2_4
0.442936	0.305942	S2	BicD	4	S2_4
0.445654	0.30162	S2	BicD	4	S2_4
0.448366	0.298952	S2	BicD	4	S2_4
0.451085	0.29549	S2	BicD	4	S2_4
0.453803	0.289874	S2	BicD	4	S2_4
0.456522	0.283506	S2	BicD	4	S2_4
0.459241	0.278391	S2	BicD	4	S2_4
0.461953	0.27552	S2	BicD	4	S2_4
0.464671	0.274202	S2	BicD	4	S2_4
0.46739	0.273017	S2	BicD	4	S2_4
0.470108	0.271377	S2	BicD	4	S2_4
0.472827	0.269187	S2	BicD	4	S2_4
0.475546	0.266985	S2	BicD	4	S2_4
0.478258	0.264962	S2	BicD	4	S2_4
0.480976	0.262953	S2	BicD	4	S2_4
0.483695	0.260631	S2	BicD	4	S2_4
0.486414	0.257961	S2	BicD	4	S2_4
0.489132	0.254829	S2	BicD	4	S2_4
0.491844	0.251163	S2	BicD	4	S2_4
0.494563	0.247394	S2	BicD	4	S2_4
0.497281	0.244069	S2	BicD	4	S2_4
0.5	0.242255	S2	BicD	4	S2_4
0.502719	0.24307	S2	BicD	4	S2_4
0.505431	0.246483	S2	BicD	4	S2_4
0.508149	0.250768	S2	BicD	4	S2_4
0.510868	0.25314	S2	BicD	4	S2_4
0.513586	0.251518	S2	BicD	4	S2_4
0.516305	0.246519	S2	BicD	4	S2_4
0.519024	0.240661	S2	BicD	4	S2_4
0.521736	0.236636	S2	BicD	4	S2_4
0.524454	0.236472	S2	BicD	4	S2_4
0.527173	0.240713	S2	BicD	4	S2_4
0.529892	0.24851	S2	BicD	4	S2_4
0.53261	0.257459	S2	BicD	4	S2_4
0.535322	0.264526	S2	BicD	4	S2_4
0.538041	0.266599	S2	BicD	4	S2_4
0.540759	0.261921	S2	BicD	4	S2_4
0.543478	0.250757	S2	BicD	4	S2_4
0.546197	0.235921	S2	BicD	4	S2_4
0.548909	0.2212	S2	BicD	4	S2_4
0.551627	0.210116	S2	BicD	4	S2_4
0.554346	0.204551	S2	BicD	4	S2_4
0.557064	0.204106	S2	BicD	4	S2_4
0.559783	0.206674	S2	BicD	4	S2_4
0.562502	0.20881	S2	BicD	4	S2_4
0.565214	0.207376	S2	BicD	4	S2_4
0.567932	0.201641	S2	BicD	4	S2_4
0.570651	0.193517	S2	BicD	4	S2_4
0.573369	0.186276	S2	BicD	4	S2_4
0.576088	0.181872	S2	BicD	4	S2_4
0.5788	0.180507	S2	BicD	4	S2_4
0.581519	0.180823	S2	BicD	4	S2_4
0.584237	0.181862	S2	BicD	4	S2_4
0.586956	0.184032	S2	BicD	4	S2_4
0.589675	0.188889	S2	BicD	4	S2_4
0.592393	0.196331	S2	BicD	4	S2_4
0.595105	0.204228	S2	BicD	4	S2_4
0.597824	0.209041	S2	BicD	4	S2_4
0.600542	0.208618	S2	BicD	4	S2_4
0.603261	0.202809	S2	BicD	4	S2_4
0.60598	0.193319	S2	BicD	4	S2_4
0.608692	0.181874	S2	BicD	4	S2_4
0.61141	0.169981	S2	BicD	4	S2_4
0.614129	0.159003	S2	BicD	4	S2_4
0.616847	0.150424	S2	BicD	4	S2_4
0.619566	0.144492	S2	BicD	4	S2_4
0.622278	0.140071	S2	BicD	4	S2_4
0.624997	0.135751	S2	BicD	4	S2_4
0.627715	0.130913	S2	BicD	4	S2_4
0.630434	0.125803	S2	BicD	4	S2_4
0.633153	0.120904	S2	BicD	4	S2_4
0.635871	0.116752	S2	BicD	4	S2_4
0.638583	0.114507	S2	BicD	4	S2_4
0.641302	0.114844	S2	BicD	4	S2_4
0.64402	0.117757	S2	BicD	4	S2_4
0.646739	0.122802	S2	BicD	4	S2_4
0.649458	0.129054	S2	BicD	4	S2_4
0.65217	0.135524	S2	BicD	4	S2_4
0.654888	0.141768	S2	BicD	4	S2_4
0.657607	0.148085	S2	BicD	4	S2_4
0.660325	0.154142	S2	BicD	4	S2_4
0.663044	0.158503	S2	BicD	4	S2_4
0.665763	0.158941	S2	BicD	4	S2_4
0.668475	0.154906	S2	BicD	4	S2_4
0.671193	0.14776	S2	BicD	4	S2_4
0.673912	0.14068	S2	BicD	4	S2_4
0.676631	0.136537	S2	BicD	4	S2_4
0.679349	0.136901	S2	BicD	4	S2_4
0.682061	0.141551	S2	BicD	4	S2_4
0.68478	0.148451	S2	BicD	4	S2_4
0.687498	0.155927	S2	BicD	4	S2_4
0.690217	0.162791	S2	BicD	4	S2_4
0.692936	0.168889	S2	BicD	4	S2_4
0.695648	0.17369	S2	BicD	4	S2_4
0.698366	0.176889	S2	BicD	4	S2_4
0.701085	0.178457	S2	BicD	4	S2_4
0.703803	0.179034	S2	BicD	4	S2_4
0.706522	0.179371	S2	BicD	4	S2_4
0.709241	0.178952	S2	BicD	4	S2_4
0.711953	0.176033	S2	BicD	4	S2_4
0.714671	0.169138	S2	BicD	4	S2_4
0.71739	0.15821	S2	BicD	4	S2_4
0.720108	0.145504	S2	BicD	4	S2_4
0.722827	0.133796	S2	BicD	4	S2_4
0.725539	0.12601	S2	BicD	4	S2_4
0.728258	0.124151	S2	BicD	4	S2_4
0.730976	0.128192	S2	BicD	4	S2_4
0.733695	0.136102	S2	BicD	4	S2_4
0.736414	0.145212	S2	BicD	4	S2_4
0.739126	0.154187	S2	BicD	4	S2_4
0.741844	0.162621	S2	BicD	4	S2_4
0.744563	0.169881	S2	BicD	4	S2_4
0.747281	0.174862	S2	BicD	4	S2_4
0.75	0.17733	S2	BicD	4	S2_4
0.752719	0.178337	S2	BicD	4	S2_4
0.755431	0.179559	S2	BicD	4	S2_4
0.758149	0.182158	S2	BicD	4	S2_4
0.760868	0.186375	S2	BicD	4	S2_4
0.763586	0.191683	S2	BicD	4	S2_4
0.766305	0.196746	S2	BicD	4	S2_4
0.769017	0.200859	S2	BicD	4	S2_4
0.771736	0.203239	S2	BicD	4	S2_4
0.774454	0.202865	S2	BicD	4	S2_4
0.777173	0.198834	S2	BicD	4	S2_4
0.779892	0.191854	S2	BicD	4	S2_4
0.78261	0.184021	S2	BicD	4	S2_4
0.785322	0.177393	S2	BicD	4	S2_4
0.788041	0.173032	S2	BicD	4	S2_4
0.790759	0.170981	S2	BicD	4	S2_4
0.793478	0.170842	S2	BicD	4	S2_4
0.796197	0.171471	S2	BicD	4	S2_4
0.798909	0.17109	S2	BicD	4	S2_4
0.801627	0.168145	S2	BicD	4	S2_4
0.804346	0.162167	S2	BicD	4	S2_4
0.807064	0.154179	S2	BicD	4	S2_4
0.809783	0.146052	S2	BicD	4	S2_4
0.812495	0.140118	S2	BicD	4	S2_4
0.815214	0.137284	S2	BicD	4	S2_4
0.817932	0.136692	S2	BicD	4	S2_4
0.820651	0.13688	S2	BicD	4	S2_4
0.823369	0.136991	S2	BicD	4	S2_4
0.826088	0.13741	S2	BicD	4	S2_4
0.8288	0.139095	S2	BicD	4	S2_4
0.831519	0.142218	S2	BicD	4	S2_4
0.834237	0.145329	S2	BicD	4	S2_4
0.836956	0.14613	S2	BicD	4	S2_4
0.839675	0.142937	S2	BicD	4	S2_4
0.842387	0.13637	S2	BicD	4	S2_4
0.845105	0.129281	S2	BicD	4	S2_4
0.847824	0.12493	S2	BicD	4	S2_4
0.850542	0.125183	S2	BicD	4	S2_4
0.853261	0.129173	S2	BicD	4	S2_4
0.85598	0.13443	S2	BicD	4	S2_4
0.858692	0.13872	S2	BicD	4	S2_4
0.86141	0.140705	S2	BicD	4	S2_4
0.864129	0.140081	S2	BicD	4	S2_4
0.866847	0.137097	S2	BicD	4	S2_4
0.869566	0.132348	S2	BicD	4	S2_4
0.872278	0.126538	S2	BicD	4	S2_4
0.874997	0.120672	S2	BicD	4	S2_4
0.877715	0.115616	S2	BicD	4	S2_4
0.880434	0.111679	S2	BicD	4	S2_4
0.883153	0.109432	S2	BicD	4	S2_4
0.885865	0.109754	S2	BicD	4	S2_4
0.888583	0.11273	S2	BicD	4	S2_4
0.891302	0.117925	S2	BicD	4	S2_4
0.89402	0.12387	S2	BicD	4	S2_4
0.896739	0.128684	S2	BicD	4	S2_4
0.899458	0.130708	S2	BicD	4	S2_4
0.90217	0.128986	S2	BicD	4	S2_4
0.904888	0.123849	S2	BicD	4	S2_4
0.907607	0.117257	S2	BicD	4	S2_4
0.910325	0.111497	S2	BicD	4	S2_4
0.913044	0.107364	S2	BicD	4	S2_4
0.915756	0.103309	S2	BicD	4	S2_4
0.918475	0.0971092	S2	BicD	4	S2_4
0.921193	0.0880209	S2	BicD	4	S2_4
0.923912	0.077944	S2	BicD	4	S2_4
0.926631	0.069884	S2	BicD	4	S2_4
0.929349	0.0659454	S2	BicD	4	S2_4
0.932061	0.0661263	S2	BicD	4	S2_4
0.93478	0.0686642	S2	BicD	4	S2_4
0.937498	0.0711909	S2	BicD	4	S2_4
0.940217	0.0720552	S2	BicD	4	S2_4
0.942936	0.0708707	S2	BicD	4	S2_4
0.945648	0.0682395	S2	BicD	4	S2_4
0.948366	0.0648924	S2	BicD	4	S2_4
0.951085	0.061292	S2	BicD	4	S2_4
0.953803	0.0577771	S2	BicD	4	S2_4
0.956522	0.0547855	S2	BicD	4	S2_4
0.959234	0.0527628	S2	BicD	4	S2_4
0.961953	0.0513263	S2	BicD	4	S2_4
0.964671	0.0499725	S2	BicD	4	S2_4
0.96739	0.0483531	S2	BicD	4	S2_4
0.970108	0.0463812	S2	BicD	4	S2_4
0.972827	0.044015	S2	BicD	4	S2_4
0.975539	0.0410588	S2	BicD	4	S2_4
0.978258	0.0373959	S2	BicD	4	S2_4
0.980976	0.0328871	S2	BicD	4	S2_4
0.983695	0.0277219	S2	BicD	4	S2_4
0.986414	0.0223183	S2	BicD	4	S2_4
0.989126	0.0175773	S2	BicD	4	S2_4
0.991844	0.0137301	S2	BicD	4	S2_4
0.994563	0.0102003	S2	BicD	4	S2_4
0.997281	0.00584523	S2	BicD	4	S2_4
0	0.371603	S2	BicD	5	S2_5
0.00348585	0.417668	S2	BicD	5	S2_5
0.00697169	0.484167	S2	BicD	5	S2_5
0.0104493	0.564056	S2	BicD	5	S2_5
0.0139351	0.646318	S2	BicD	5	S2_5
0.017421	0.721541	S2	BicD	5	S2_5
0.0209068	0.78795	S2	BicD	5	S2_5
0.0243927	0.843414	S2	BicD	5	S2_5
0.0278785	0.895039	S2	BicD	5	S2_5
0.0313561	0.941248	S2	BicD	5	S2_5
0.0348419	0.978311	S2	BicD	5	S2_5
0.0383278	1	S2	BicD	5	S2_5
0.0418136	0.998141	S2	BicD	5	S2_5
0.0452995	0.970424	S2	BicD	5	S2_5
0.0487771	0.927139	S2	BicD	5	S2_5
0.0522629	0.874435	S2	BicD	5	S2_5
0.0557488	0.818743	S2	BicD	5	S2_5
0.0592346	0.761567	S2	BicD	5	S2_5
0.0627204	0.707194	S2	BicD	5	S2_5
0.066198	0.662984	S2	BicD	5	S2_5
0.0696839	0.631245	S2	BicD	5	S2_5
0.0731697	0.617778	S2	BicD	5	S2_5
0.0766556	0.621178	S2	BicD	5	S2_5
0.0801414	0.636519	S2	BicD	5	S2_5
0.0836273	0.652465	S2	BicD	5	S2_5
0.0871048	0.657334	S2	BicD	5	S2_5
0.0905907	0.647003	S2	BicD	5	S2_5
0.0940765	0.623519	S2	BicD	5	S2_5
0.0975624	0.594199	S2	BicD	5	S2_5
0.101048	0.567804	S2	BicD	5	S2_5
0.104526	0.548571	S2	BicD	5	S2_5
0.108012	0.539229	S2	BicD	5	S2_5
0.111498	0.541606	S2	BicD	5	S2_5
0.114983	0.551575	S2	BicD	5	S2_5
0.118469	0.563548	S2	BicD	5	S2_5
0.121955	0.572928	S2	BicD	5	S2_5
0.125433	0.580058	S2	BicD	5	S2_5
0.128918	0.581606	S2	BicD	5	S2_5
0.132404	0.576657	S2	BicD	5	S2_5
0.13589	0.56684	S2	BicD	5	S2_5
0.139376	0.553164	S2	BicD	5	S2_5
0.142854	0.535201	S2	BicD	5	S2_5
0.146339	0.515752	S2	BicD	5	S2_5
0.149825	0.497618	S2	BicD	5	S2_5
0.153311	0.483923	S2	BicD	5	S2_5
0.156797	0.473847	S2	BicD	5	S2_5
0.160275	0.461558	S2	BicD	5	S2_5
0.16376	0.444795	S2	BicD	5	S2_5
0.167246	0.42596	S2	BicD	5	S2_5
0.170732	0.412364	S2	BicD	5	S2_5
0.174218	0.406802	S2	BicD	5	S2_5
0.177704	0.407115	S2	BicD	5	S2_5
0.181181	0.411022	S2	BicD	5	S2_5
0.184667	0.415759	S2	BicD	5	S2_5
0.188153	0.420199	S2	BicD	5	S2_5
0.191639	0.424225	S2	BicD	5	S2_5
0.195125	0.428261	S2	BicD	5	S2_5
0.198602	0.432467	S2	BicD	5	S2_5
0.202088	0.435245	S2	BicD	5	S2_5
0.205574	0.436991	S2	BicD	5	S2_5
0.20906	0.437013	S2	BicD	5	S2_5
0.212546	0.434854	S2	BicD	5	S2_5
0.216023	0.43222	S2	BicD	5	S2_5
0.219509	0.430129	S2	BicD	5	S2_5
0.222995	0.432122	S2	BicD	5	S2_5
0.226481	0.436431	S2	BicD	5	S2_5
0.229967	0.439068	S2	BicD	5	S2_5
0.233453	0.437291	S2	BicD	5	S2_5
0.23693	0.429267	S2	BicD	5	S2_5
0.240416	0.416084	S2	BicD	5	S2_5
0.243902	0.400873	S2	BicD	5	S2_5
0.247388	0.384903	S2	BicD	5	S2_5
0.250874	0.370146	S2	BicD	5	S2_5
0.254351	0.359169	S2	BicD	5	S2_5
0.257837	0.352336	S2	BicD	5	S2_5
0.261323	0.350655	S2	BicD	5	S2_5
0.264809	0.351331	S2	BicD	5	S2_5
0.268294	0.353618	S2	BicD	5	S2_5
0.27178	0.355419	S2	BicD	5	S2_5
0.275258	0.355033	S2	BicD	5	S2_5
0.278744	0.35354	S2	BicD	5	S2_5
0.28223	0.351132	S2	BicD	5	S2_5
0.285715	0.347527	S2	BicD	5	S2_5
0.289201	0.342368	S2	BicD	5	S2_5
0.292679	0.336558	S2	BicD	5	S2_5
0.296165	0.332735	S2	BicD	5	S2_5
0.299651	0.333207	S2	BicD	5	S2_5
0.303136	0.337838	S2	BicD	5	S2_5
0.306622	0.346267	S2	BicD	5	S2_5
0.3101	0.351498	S2	BicD	5	S2_5
0.313586	0.350256	S2	BicD	5	S2_5
0.317072	0.342881	S2	BicD	5	S2_5
0.320557	0.332102	S2	BicD	5	S2_5
0.324043	0.320846	S2	BicD	5	S2_5
0.327529	0.312816	S2	BicD	5	S2_5
0.331007	0.307153	S2	BicD	5	S2_5
0.334493	0.30128	S2	BicD	5	S2_5
0.337978	0.295452	S2	BicD	5	S2_5
0.341464	0.289854	S2	BicD	5	S2_5
0.34495	0.282995	S2	BicD	5	S2_5
0.348428	0.273307	S2	BicD	5	S2_5
0.351913	0.262334	S2	BicD	5	S2_5
0.355399	0.252482	S2	BicD	5	S2_5
0.358885	0.244361	S2	BicD	5	S2_5
0.362371	0.238665	S2	BicD	5	S2_5
0.365857	0.234961	S2	BicD	5	S2_5
0.369334	0.232923	S2	BicD	5	S2_5
0.37282	0.232696	S2	BicD	5	S2_5
0.376306	0.232689	S2	BicD	5	S2_5
0.379792	0.231805	S2	BicD	5	S2_5
0.383278	0.23011	S2	BicD	5	S2_5
0.386755	0.228756	S2	BicD	5	S2_5
0.390241	0.227929	S2	BicD	5	S2_5
0.393727	0.228217	S2	BicD	5	S2_5
0.397213	0.231578	S2	BicD	5	S2_5
0.400699	0.237848	S2	BicD	5	S2_5
0.404176	0.246396	S2	BicD	5	S2_5
0.407662	0.255679	S2	BicD	5	S2_5
0.411148	0.264635	S2	BicD	5	S2_5
0.414634	0.268559	S2	BicD	5	S2_5
0.41812	0.263654	S2	BicD	5	S2_5
0.421606	0.251538	S2	BicD	5	S2_5
0.425083	0.236905	S2	BicD	5	S2_5
0.428569	0.22081	S2	BicD	5	S2_5
0.432055	0.203496	S2	BicD	5	S2_5
0.435541	0.188332	S2	BicD	5	S2_5
0.439027	0.178972	S2	BicD	5	S2_5
0.442504	0.175749	S2	BicD	5	S2_5
0.44599	0.176571	S2	BicD	5	S2_5
0.449476	0.178636	S2	BicD	5	S2_5
0.452962	0.176957	S2	BicD	5	S2_5
0.456448	0.171325	S2	BicD	5	S2_5
0.459925	0.165061	S2	BicD	5	S2_5
0.463411	0.161725	S2	BicD	5	S2_5
0.466897	0.160575	S2	BicD	5	S2_5
0.470383	0.160132	S2	BicD	5	S2_5
0.473869	0.159445	S2	BicD	5	S2_5
0.477354	0.157605	S2	BicD	5	S2_5
0.480832	0.15515	S2	BicD	5	S2_5
0.484318	0.152574	S2	BicD	5	S2_5
0.487804	0.149614	S2	BicD	5	S2_5
0.49129	0.146727	S2	BicD	5	S2_5
0.494775	0.143843	S2	BicD	5	S2_5
0.498253	0.141962	S2	BicD	5	S2_5
0.501739	0.141015	S2	BicD	5	S2_5
0.505225	0.140161	S2	BicD	5	S2_5
0.50871	0.139057	S2	BicD	5	S2_5
0.512196	0.138461	S2	BicD	5	S2_5
0.515682	0.139702	S2	BicD	5	S2_5
0.51916	0.140782	S2	BicD	5	S2_5
0.522646	0.139631	S2	BicD	5	S2_5
0.526131	0.136302	S2	BicD	5	S2_5
0.529617	0.131578	S2	BicD	5	S2_5
0.533103	0.12707	S2	BicD	5	S2_5
0.536581	0.125584	S2	BicD	5	S2_5
0.540067	0.128055	S2	BicD	5	S2_5
0.543552	0.134394	S2	BicD	5	S2_5
0.547038	0.14267	S2	BicD	5	S2_5
0.550524	0.151899	S2	BicD	5	S2_5
0.554002	0.161887	S2	BicD	5	S2_5
0.557488	0.171145	S2	BicD	5	S2_5
0.560973	0.177474	S2	BicD	5	S2_5
0.564459	0.180536	S2	BicD	5	S2_5
0.567945	0.178366	S2	BicD	5	S2_5
0.571431	0.170822	S2	BicD	5	S2_5
0.574909	0.160174	S2	BicD	5	S2_5
0.578394	0.149734	S2	BicD	5	S2_5
0.58188	0.142081	S2	BicD	5	S2_5
0.585366	0.137	S2	BicD	5	S2_5
0.588852	0.134086	S2	BicD	5	S2_5
0.592329	0.131498	S2	BicD	5	S2_5
0.595815	0.126451	S2	BicD	5	S2_5
0.599301	0.118038	S2	BicD	5	S2_5
0.602787	0.109267	S2	BicD	5	S2_5
0.606273	0.104346	S2	BicD	5	S2_5
0.609759	0.105425	S2	BicD	5	S2_5
0.613236	0.111634	S2	BicD	5	S2_5
0.616722	0.119442	S2	BicD	5	S2_5
0.620208	0.126821	S2	BicD	5	S2_5
0.623694	0.1337	S2	BicD	5	S2_5
0.62718	0.141715	S2	BicD	5	S2_5
0.630657	0.150411	S2	BicD	5	S2_5
0.634143	0.156598	S2	BicD	5	S2_5
0.637629	0.157538	S2	BicD	5	S2_5
0.641115	0.1536	S2	BicD	5	S2_5
0.644601	0.147643	S2	BicD	5	S2_5
0.648078	0.14432	S2	BicD	5	S2_5
0.651564	0.144964	S2	BicD	5	S2_5
0.65505	0.148488	S2	BicD	5	S2_5
0.658536	0.154147	S2	BicD	5	S2_5
0.662022	0.159358	S2	BicD	5	S2_5
0.665507	0.16263	S2	BicD	5	S2_5
0.668985	0.165135	S2	BicD	5	S2_5
0.672471	0.168577	S2	BicD	5	S2_5
0.675957	0.172278	S2	BicD	5	S2_5
0.679443	0.175211	S2	BicD	5	S2_5
0.682928	0.176317	S2	BicD	5	S2_5
0.686406	0.173723	S2	BicD	5	S2_5
0.689892	0.170035	S2	BicD	5	S2_5
0.693378	0.167356	S2	BicD	5	S2_5
0.696864	0.165091	S2	BicD	5	S2_5
0.700349	0.163108	S2	BicD	5	S2_5
0.703827	0.160058	S2	BicD	5	S2_5
0.707313	0.155732	S2	BicD	5	S2_5
0.710799	0.151161	S2	BicD	5	S2_5
0.714285	0.147311	S2	BicD	5	S2_5
0.71777	0.145182	S2	BicD	5	S2_5
0.721256	0.145136	S2	BicD	5	S2_5
0.724734	0.145809	S2	BicD	5	S2_5
0.72822	0.147981	S2	BicD	5	S2_5
0.731706	0.153166	S2	BicD	5	S2_5
0.735191	0.159221	S2	BicD	5	S2_5
0.738677	0.162942	S2	BicD	5	S2_5
0.742155	0.16176	S2	BicD	5	S2_5
0.745641	0.156224	S2	BicD	5	S2_5
0.749126	0.148333	S2	BicD	5	S2_5
0.752612	0.142885	S2	BicD	5	S2_5
0.756098	0.141638	S2	BicD	5	S2_5
0.759584	0.143049	S2	BicD	5	S2_5
0.763062	0.1444	S2	BicD	5	S2_5
0.766547	0.144697	S2	BicD	5	S2_5
0.770033	0.145858	S2	BicD	5	S2_5
0.773519	0.147744	S2	BicD	5	S2_5
0.777005	0.149256	S2	BicD	5	S2_5
0.780483	0.149136	S2	BicD	5	S2_5
0.783968	0.146748	S2	BicD	5	S2_5
0.787454	0.142421	S2	BicD	5	S2_5
0.79094	0.137701	S2	BicD	5	S2_5
0.794426	0.135364	S2	BicD	5	S2_5
0.797904	0.135816	S2	BicD	5	S2_5
0.801389	0.137383	S2	BicD	5	S2_5
0.804875	0.138375	S2	BicD	5	S2_5
0.808361	0.138206	S2	BicD	5	S2_5
0.811847	0.137528	S2	BicD	5	S2_5
0.815333	0.136966	S2	BicD	5	S2_5
0.81881	0.137158	S2	BicD	5	S2_5
0.822296	0.136818	S2	BicD	5	S2_5
0.825782	0.135494	S2	BicD	5	S2_5
0.829268	0.132132	S2	BicD	5	S2_5
0.832754	0.1259	S2	BicD	5	S2_5
0.836231	0.118851	S2	BicD	5	S2_5
0.839717	0.112412	S2	BicD	5	S2_5
0.843203	0.109059	S2	BicD	5	S2_5
0.846689	0.110507	S2	BicD	5	S2_5
0.850175	0.114043	S2	BicD	5	S2_5
0.853661	0.117766	S2	BicD	5	S2_5
0.857138	0.119552	S2	BicD	5	S2_5
0.860624	0.119951	S2	BicD	5	S2_5
0.86411	0.120821	S2	BicD	5	S2_5
0.867596	0.121403	S2	BicD	5	S2_5
0.871082	0.11964	S2	BicD	5	S2_5
0.874559	0.114703	S2	BicD	5	S2_5
0.878045	0.107486	S2	BicD	5	S2_5
0.881531	0.101127	S2	BicD	5	S2_5
0.885017	0.0989635	S2	BicD	5	S2_5
0.888502	0.100973	S2	BicD	5	S2_5
0.89198	0.105129	S2	BicD	5	S2_5
0.895466	0.108371	S2	BicD	5	S2_5
0.898952	0.107399	S2	BicD	5	S2_5
0.902438	0.101267	S2	BicD	5	S2_5
0.905923	0.093094	S2	BicD	5	S2_5
0.909409	0.0853161	S2	BicD	5	S2_5
0.912887	0.080253	S2	BicD	5	S2_5
0.916373	0.0780314	S2	BicD	5	S2_5
0.919859	0.0760864	S2	BicD	5	S2_5
0.923344	0.0735589	S2	BicD	5	S2_5
0.92683	0.0707133	S2	BicD	5	S2_5
0.930308	0.0690849	S2	BicD	5	S2_5
0.933794	0.0704222	S2	BicD	5	S2_5
0.93728	0.0729353	S2	BicD	5	S2_5
0.940765	0.0744204	S2	BicD	5	S2_5
0.944251	0.0737052	S2	BicD	5	S2_5
0.947729	0.0711169	S2	BicD	5	S2_5
0.951215	0.0696321	S2	BicD	5	S2_5
0.954701	0.0706133	S2	BicD	5	S2_5
0.958186	0.0712199	S2	BicD	5	S2_5
0.961672	0.0676001	S2	BicD	5	S2_5
0.965158	0.059631	S2	BicD	5	S2_5
0.968636	0.049877	S2	BicD	5	S2_5
0.972121	0.0409928	S2	BicD	5	S2_5
0.975607	0.0329131	S2	BicD	5	S2_5
0.979093	0.0256877	S2	BicD	5	S2_5
0.982579	0.0204039	S2	BicD	5	S2_5
0.986057	0.0172839	S2	BicD	5	S2_5
0.989542	0.0143535	S2	BicD	5	S2_5
0.993028	0.0103796	S2	BicD	5	S2_5
0.996514	0.00512234	S2	BicD	5	S2_5
0	0.7221	Puro	BicD	1	Puro_1
0.00371911	0.776721	Puro	BicD	1	Puro_1
0.00743822	0.827951	Puro	BicD	1	Puro_1
0.0111485	0.871973	Puro	BicD	1	Puro_1
0.0148676	0.907043	Puro	BicD	1	Puro_1
0.0185867	0.933392	Puro	BicD	1	Puro_1
0.0223058	0.952609	Puro	BicD	1	Puro_1
0.026025	0.966698	Puro	BicD	1	Puro_1
0.0297441	0.977252	Puro	BicD	1	Puro_1
0.0334544	0.984675	Puro	BicD	1	Puro_1
0.0371735	0.990249	Puro	BicD	1	Puro_1
0.0408926	0.995224	Puro	BicD	1	Puro_1
0.0446117	0.998173	Puro	BicD	1	Puro_1
0.0483308	1	Puro	BicD	1	Puro_1
0.0520411	0.999278	Puro	BicD	1	Puro_1
0.0557602	0.99435	Puro	BicD	1	Puro_1
0.0594793	0.986605	Puro	BicD	1	Puro_1
0.0631984	0.976722	Puro	BicD	1	Puro_1
0.0669175	0.96711	Puro	BicD	1	Puro_1
0.0706278	0.95983	Puro	BicD	1	Puro_1
0.074347	0.95492	Puro	BicD	1	Puro_1
0.0780661	0.952377	Puro	BicD	1	Puro_1
0.0817852	0.951695	Puro	BicD	1	Puro_1
0.0855043	0.951945	Puro	BicD	1	Puro_1
0.0892234	0.950893	Puro	BicD	1	Puro_1
0.0929337	0.949004	Puro	BicD	1	Puro_1
0.0966528	0.944482	Puro	BicD	1	Puro_1
0.100372	0.936177	Puro	BicD	1	Puro_1
0.104091	0.924979	Puro	BicD	1	Puro_1
0.10781	0.911467	Puro	BicD	1	Puro_1
0.11152	0.897796	Puro	BicD	1	Puro_1
0.11524	0.88631	Puro	BicD	1	Puro_1
0.118959	0.878975	Puro	BicD	1	Puro_1
0.122678	0.877427	Puro	BicD	1	Puro_1
0.126397	0.881336	Puro	BicD	1	Puro_1
0.130116	0.888402	Puro	BicD	1	Puro_1
0.133826	0.894793	Puro	BicD	1	Puro_1
0.137545	0.89891	Puro	BicD	1	Puro_1
0.141264	0.899614	Puro	BicD	1	Puro_1
0.144984	0.897476	Puro	BicD	1	Puro_1
0.148703	0.894211	Puro	BicD	1	Puro_1
0.152413	0.888471	Puro	BicD	1	Puro_1
0.156132	0.879445	Puro	BicD	1	Puro_1
0.159851	0.866845	Puro	BicD	1	Puro_1
0.16357	0.851429	Puro	BicD	1	Puro_1
0.167289	0.835476	Puro	BicD	1	Puro_1
0.171	0.821919	Puro	BicD	1	Puro_1
0.174719	0.811595	Puro	BicD	1	Puro_1
0.178438	0.803144	Puro	BicD	1	Puro_1
0.182157	0.793847	Puro	BicD	1	Puro_1
0.185876	0.783165	Puro	BicD	1	Puro_1
0.189595	0.772183	Puro	BicD	1	Puro_1
0.193306	0.764092	Puro	BicD	1	Puro_1
0.197025	0.761392	Puro	BicD	1	Puro_1
0.200744	0.765275	Puro	BicD	1	Puro_1
0.204463	0.772323	Puro	BicD	1	Puro_1
0.208182	0.778536	Puro	BicD	1	Puro_1
0.211892	0.781249	Puro	BicD	1	Puro_1
0.215611	0.779042	Puro	BicD	1	Puro_1
0.219331	0.774274	Puro	BicD	1	Puro_1
0.22305	0.770183	Puro	BicD	1	Puro_1
0.226769	0.768316	Puro	BicD	1	Puro_1
0.230479	0.770103	Puro	BicD	1	Puro_1
0.234198	0.77383	Puro	BicD	1	Puro_1
0.237917	0.777405	Puro	BicD	1	Puro_1
0.241636	0.778772	Puro	BicD	1	Puro_1
0.245356	0.776485	Puro	BicD	1	Puro_1
0.249075	0.770829	Puro	BicD	1	Puro_1
0.252785	0.763484	Puro	BicD	1	Puro_1
0.256504	0.75661	Puro	BicD	1	Puro_1
0.260223	0.751346	Puro	BicD	1	Puro_1
0.263942	0.74706	Puro	BicD	1	Puro_1
0.267661	0.742341	Puro	BicD	1	Puro_1
0.271372	0.736577	Puro	BicD	1	Puro_1
0.275091	0.730529	Puro	BicD	1	Puro_1
0.27881	0.726781	Puro	BicD	1	Puro_1
0.282529	0.727486	Puro	BicD	1	Puro_1
0.286248	0.733084	Puro	BicD	1	Puro_1
0.289967	0.743023	Puro	BicD	1	Puro_1
0.293678	0.753713	Puro	BicD	1	Puro_1
0.297397	0.761836	Puro	BicD	1	Puro_1
0.301116	0.764879	Puro	BicD	1	Puro_1
0.304835	0.761948	Puro	BicD	1	Puro_1
0.308554	0.752314	Puro	BicD	1	Puro_1
0.312264	0.738471	Puro	BicD	1	Puro_1
0.315983	0.723848	Puro	BicD	1	Puro_1
0.319702	0.711862	Puro	BicD	1	Puro_1
0.323422	0.704371	Puro	BicD	1	Puro_1
0.327141	0.702087	Puro	BicD	1	Puro_1
0.330851	0.704013	Puro	BicD	1	Puro_1
0.33457	0.70729	Puro	BicD	1	Puro_1
0.338289	0.709955	Puro	BicD	1	Puro_1
0.342008	0.710411	Puro	BicD	1	Puro_1
0.345727	0.707993	Puro	BicD	1	Puro_1
0.349447	0.703989	Puro	BicD	1	Puro_1
0.353157	0.700176	Puro	BicD	1	Puro_1
0.356876	0.698581	Puro	BicD	1	Puro_1
0.360595	0.69966	Puro	BicD	1	Puro_1
0.364314	0.702043	Puro	BicD	1	Puro_1
0.368033	0.703511	Puro	BicD	1	Puro_1
0.371744	0.701408	Puro	BicD	1	Puro_1
0.375463	0.694206	Puro	BicD	1	Puro_1
0.379182	0.682284	Puro	BicD	1	Puro_1
0.382901	0.667294	Puro	BicD	1	Puro_1
0.38662	0.651521	Puro	BicD	1	Puro_1
0.390339	0.636837	Puro	BicD	1	Puro_1
0.394049	0.624275	Puro	BicD	1	Puro_1
0.397769	0.61507	Puro	BicD	1	Puro_1
0.401488	0.609326	Puro	BicD	1	Puro_1
0.405207	0.606845	Puro	BicD	1	Puro_1
0.408926	0.607097	Puro	BicD	1	Puro_1
0.412636	0.608161	Puro	BicD	1	Puro_1
0.416355	0.608725	Puro	BicD	1	Puro_1
0.420074	0.607847	Puro	BicD	1	Puro_1
0.423793	0.605662	Puro	BicD	1	Puro_1
0.427513	0.603202	Puro	BicD	1	Puro_1
0.431223	0.601405	Puro	BicD	1	Puro_1
0.434942	0.600725	Puro	BicD	1	Puro_1
0.438661	0.600405	Puro	BicD	1	Puro_1
0.44238	0.599248	Puro	BicD	1	Puro_1
0.446099	0.595947	Puro	BicD	1	Puro_1
0.449818	0.590621	Puro	BicD	1	Puro_1
0.453529	0.583545	Puro	BicD	1	Puro_1
0.457248	0.574081	Puro	BicD	1	Puro_1
0.460967	0.561475	Puro	BicD	1	Puro_1
0.464686	0.545253	Puro	BicD	1	Puro_1
0.468405	0.52563	Puro	BicD	1	Puro_1
0.472115	0.504763	Puro	BicD	1	Puro_1
0.475835	0.483875	Puro	BicD	1	Puro_1
0.479554	0.464124	Puro	BicD	1	Puro_1
0.483273	0.445544	Puro	BicD	1	Puro_1
0.486992	0.427569	Puro	BicD	1	Puro_1
0.490702	0.409063	Puro	BicD	1	Puro_1
0.494421	0.390474	Puro	BicD	1	Puro_1
0.49814	0.372632	Puro	BicD	1	Puro_1
0.50186	0.357268	Puro	BicD	1	Puro_1
0.505579	0.344726	Puro	BicD	1	Puro_1
0.509298	0.335297	Puro	BicD	1	Puro_1
0.513008	0.328006	Puro	BicD	1	Puro_1
0.516727	0.321794	Puro	BicD	1	Puro_1
0.520446	0.316706	Puro	BicD	1	Puro_1
0.524165	0.312939	Puro	BicD	1	Puro_1
0.527885	0.311642	Puro	BicD	1	Puro_1
0.531595	0.313239	Puro	BicD	1	Puro_1
0.535314	0.317092	Puro	BicD	1	Puro_1
0.539033	0.321782	Puro	BicD	1	Puro_1
0.542752	0.325819	Puro	BicD	1	Puro_1
0.546471	0.327564	Puro	BicD	1	Puro_1
0.55019	0.326051	Puro	BicD	1	Puro_1
0.553901	0.320946	Puro	BicD	1	Puro_1
0.55762	0.313639	Puro	BicD	1	Puro_1
0.561339	0.30551	Puro	BicD	1	Puro_1
0.565058	0.298578	Puro	BicD	1	Puro_1
0.568777	0.292894	Puro	BicD	1	Puro_1
0.572487	0.28799	Puro	BicD	1	Puro_1
0.576207	0.283014	Puro	BicD	1	Puro_1
0.579926	0.276742	Puro	BicD	1	Puro_1
0.583645	0.269513	Puro	BicD	1	Puro_1
0.587364	0.262517	Puro	BicD	1	Puro_1
0.591074	0.257799	Puro	BicD	1	Puro_1
0.594793	0.256555	Puro	BicD	1	Puro_1
0.598512	0.258688	Puro	BicD	1	Puro_1
0.602231	0.263809	Puro	BicD	1	Puro_1
0.605951	0.270498	Puro	BicD	1	Puro_1
0.60967	0.277222	Puro	BicD	1	Puro_1
0.61338	0.283192	Puro	BicD	1	Puro_1
0.617099	0.288096	Puro	BicD	1	Puro_1
0.620818	0.29241	Puro	BicD	1	Puro_1
0.624537	0.296649	Puro	BicD	1	Puro_1
0.628256	0.300999	Puro	BicD	1	Puro_1
0.631967	0.304934	Puro	BicD	1	Puro_1
0.635686	0.306763	Puro	BicD	1	Puro_1
0.639405	0.304614	Puro	BicD	1	Puro_1
0.643124	0.297985	Puro	BicD	1	Puro_1
0.646843	0.287376	Puro	BicD	1	Puro_1
0.650562	0.274661	Puro	BicD	1	Puro_1
0.654273	0.262793	Puro	BicD	1	Puro_1
0.657992	0.25349	Puro	BicD	1	Puro_1
0.661711	0.246775	Puro	BicD	1	Puro_1
0.66543	0.241407	Puro	BicD	1	Puro_1
0.669149	0.236104	Puro	BicD	1	Puro_1
0.672859	0.230264	Puro	BicD	1	Puro_1
0.676578	0.224435	Puro	BicD	1	Puro_1
0.680298	0.21961	Puro	BicD	1	Puro_1
0.684017	0.216537	Puro	BicD	1	Puro_1
0.687736	0.215368	Puro	BicD	1	Puro_1
0.691446	0.21567	Puro	BicD	1	Puro_1
0.695165	0.216949	Puro	BicD	1	Puro_1
0.698884	0.218847	Puro	BicD	1	Puro_1
0.702603	0.221686	Puro	BicD	1	Puro_1
0.706322	0.226552	Puro	BicD	1	Puro_1
0.710042	0.234463	Puro	BicD	1	Puro_1
0.713752	0.246099	Puro	BicD	1	Puro_1
0.717471	0.261629	Puro	BicD	1	Puro_1
0.72119	0.279265	Puro	BicD	1	Puro_1
0.724909	0.297449	Puro	BicD	1	Puro_1
0.728628	0.313469	Puro	BicD	1	Puro_1
0.732339	0.325261	Puro	BicD	1	Puro_1
0.736058	0.331639	Puro	BicD	1	Puro_1
0.739777	0.332474	Puro	BicD	1	Puro_1
0.743496	0.32886	Puro	BicD	1	Puro_1
0.747215	0.32279	Puro	BicD	1	Puro_1
0.750925	0.314783	Puro	BicD	1	Puro_1
0.754644	0.30559	Puro	BicD	1	Puro_1
0.758364	0.295923	Puro	BicD	1	Puro_1
0.762083	0.286273	Puro	BicD	1	Puro_1
0.765802	0.277652	Puro	BicD	1	Puro_1
0.769521	0.271116	Puro	BicD	1	Puro_1
0.773231	0.266762	Puro	BicD	1	Puro_1
0.77695	0.264087	Puro	BicD	1	Puro_1
0.780669	0.262083	Puro	BicD	1	Puro_1
0.784389	0.260026	Puro	BicD	1	Puro_1
0.788108	0.257573	Puro	BicD	1	Puro_1
0.791818	0.254594	Puro	BicD	1	Puro_1
0.795537	0.250981	Puro	BicD	1	Puro_1
0.799256	0.246613	Puro	BicD	1	Puro_1
0.802975	0.241888	Puro	BicD	1	Puro_1
0.806694	0.23781	Puro	BicD	1	Puro_1
0.810414	0.235395	Puro	BicD	1	Puro_1
0.814124	0.235513	Puro	BicD	1	Puro_1
0.817843	0.23822	Puro	BicD	1	Puro_1
0.821562	0.242818	Puro	BicD	1	Puro_1
0.825281	0.248016	Puro	BicD	1	Puro_1
0.829	0.251433	Puro	BicD	1	Puro_1
0.832711	0.250915	Puro	BicD	1	Puro_1
0.83643	0.245537	Puro	BicD	1	Puro_1
0.840149	0.236492	Puro	BicD	1	Puro_1
0.843868	0.226288	Puro	BicD	1	Puro_1
0.847587	0.217561	Puro	BicD	1	Puro_1
0.851297	0.211647	Puro	BicD	1	Puro_1
0.855016	0.20882	Puro	BicD	1	Puro_1
0.858736	0.207988	Puro	BicD	1	Puro_1
0.862455	0.207231	Puro	BicD	1	Puro_1
0.866174	0.205143	Puro	BicD	1	Puro_1
0.869893	0.200821	Puro	BicD	1	Puro_1
0.873603	0.194189	Puro	BicD	1	Puro_1
0.877322	0.186582	Puro	BicD	1	Puro_1
0.881041	0.178969	Puro	BicD	1	Puro_1
0.88476	0.172255	Puro	BicD	1	Puro_1
0.88848	0.166017	Puro	BicD	1	Puro_1
0.89219	0.160741	Puro	BicD	1	Puro_1
0.895909	0.155735	Puro	BicD	1	Puro_1
0.899628	0.151448	Puro	BicD	1	Puro_1
0.903347	0.148174	Puro	BicD	1	Puro_1
0.907066	0.145502	Puro	BicD	1	Puro_1
0.910785	0.143073	Puro	BicD	1	Puro_1
0.914496	0.140278	Puro	BicD	1	Puro_1
0.918215	0.136654	Puro	BicD	1	Puro_1
0.921934	0.132475	Puro	BicD	1	Puro_1
0.925653	0.128317	Puro	BicD	1	Puro_1
0.929372	0.124274	Puro	BicD	1	Puro_1
0.933082	0.120311	Puro	BicD	1	Puro_1
0.936802	0.115945	Puro	BicD	1	Puro_1
0.940521	0.110967	Puro	BicD	1	Puro_1
0.94424	0.105375	Puro	BicD	1	Puro_1
0.947959	0.0994788	Puro	BicD	1	Puro_1
0.951669	0.0938048	Puro	BicD	1	Puro_1
0.955388	0.0887606	Puro	BicD	1	Puro_1
0.959107	0.0843182	Puro	BicD	1	Puro_1
0.962827	0.0805375	Puro	BicD	1	Puro_1
0.966546	0.0768088	Puro	BicD	1	Puro_1
0.970265	0.0720685	Puro	BicD	1	Puro_1
0.973975	0.0654368	Puro	BicD	1	Puro_1
0.977694	0.0563281	Puro	BicD	1	Puro_1
0.981413	0.045304	Puro	BicD	1	Puro_1
0.985132	0.033872	Puro	BicD	1	Puro_1
0.988851	0.0234257	Puro	BicD	1	Puro_1
0.992562	0.0145868	Puro	BicD	1	Puro_1
0.996281	0.00709149	Puro	BicD	1	Puro_1
0	0.536294	Puro	BicD	2	Puro_2
0.00358581	0.516173	Puro	BicD	2	Puro_2
0.00717163	0.503242	Puro	BicD	2	Puro_2
0.0107489	0.498148	Puro	BicD	2	Puro_2
0.0143348	0.504258	Puro	BicD	2	Puro_2
0.0179206	0.520006	Puro	BicD	2	Puro_2
0.0215064	0.542107	Puro	BicD	2	Puro_2
0.0250922	0.565971	Puro	BicD	2	Puro_2
0.028678	0.589096	Puro	BicD	2	Puro_2
0.0322553	0.610907	Puro	BicD	2	Puro_2
0.0358411	0.633844	Puro	BicD	2	Puro_2
0.0394269	0.659597	Puro	BicD	2	Puro_2
0.0430128	0.689174	Puro	BicD	2	Puro_2
0.0465986	0.720946	Puro	BicD	2	Puro_2
0.0501759	0.75253	Puro	BicD	2	Puro_2
0.0537617	0.782776	Puro	BicD	2	Puro_2
0.0573475	0.813221	Puro	BicD	2	Puro_2
0.0609333	0.842877	Puro	BicD	2	Puro_2
0.0645191	0.87228	Puro	BicD	2	Puro_2
0.0680965	0.900018	Puro	BicD	2	Puro_2
0.0716823	0.921978	Puro	BicD	2	Puro_2
0.0752681	0.935035	Puro	BicD	2	Puro_2
0.0788539	0.940074	Puro	BicD	2	Puro_2
0.0824397	0.939614	Puro	BicD	2	Puro_2
0.0860255	0.938836	Puro	BicD	2	Puro_2
0.0896028	0.940618	Puro	BicD	2	Puro_2
0.0931887	0.945816	Puro	BicD	2	Puro_2
0.0967745	0.952608	Puro	BicD	2	Puro_2
0.10036	0.957786	Puro	BicD	2	Puro_2
0.103946	0.960414	Puro	BicD	2	Puro_2
0.107523	0.960454	Puro	BicD	2	Puro_2
0.111109	0.958842	Puro	BicD	2	Puro_2
0.114695	0.956564	Puro	BicD	2	Puro_2
0.118281	0.954053	Puro	BicD	2	Puro_2
0.121867	0.950519	Puro	BicD	2	Puro_2
0.125452	0.947028	Puro	BicD	2	Puro_2
0.12903	0.943695	Puro	BicD	2	Puro_2
0.132616	0.942151	Puro	BicD	2	Puro_2
0.136201	0.943052	Puro	BicD	2	Puro_2
0.139787	0.947041	Puro	BicD	2	Puro_2
0.143373	0.954623	Puro	BicD	2	Puro_2
0.14695	0.964918	Puro	BicD	2	Puro_2
0.150536	0.976833	Puro	BicD	2	Puro_2
0.154122	0.987244	Puro	BicD	2	Puro_2
0.157708	0.993892	Puro	BicD	2	Puro_2
0.161294	0.996061	Puro	BicD	2	Puro_2
0.164871	0.995577	Puro	BicD	2	Puro_2
0.168457	0.995379	Puro	BicD	2	Puro_2
0.172043	0.996536	Puro	BicD	2	Puro_2
0.175628	0.998592	Puro	BicD	2	Puro_2
0.179214	1	Puro	BicD	2	Puro_2
0.1828	0.996896	Puro	BicD	2	Puro_2
0.186377	0.989741	Puro	BicD	2	Puro_2
0.189963	0.979474	Puro	BicD	2	Puro_2
0.193549	0.969383	Puro	BicD	2	Puro_2
0.197135	0.960762	Puro	BicD	2	Puro_2
0.200721	0.952959	Puro	BicD	2	Puro_2
0.204298	0.943781	Puro	BicD	2	Puro_2
0.207884	0.92975	Puro	BicD	2	Puro_2
0.21147	0.909807	Puro	BicD	2	Puro_2
0.215055	0.885478	Puro	BicD	2	Puro_2
0.218641	0.860292	Puro	BicD	2	Puro_2
0.222218	0.838086	Puro	BicD	2	Puro_2
0.225804	0.821657	Puro	BicD	2	Puro_2
0.22939	0.812448	Puro	BicD	2	Puro_2
0.232976	0.809867	Puro	BicD	2	Puro_2
0.236562	0.813088	Puro	BicD	2	Puro_2
0.240148	0.820071	Puro	BicD	2	Puro_2
0.243725	0.82864	Puro	BicD	2	Puro_2
0.247311	0.836636	Puro	BicD	2	Puro_2
0.250896	0.843392	Puro	BicD	2	Puro_2
0.254482	0.848768	Puro	BicD	2	Puro_2
0.258068	0.853429	Puro	BicD	2	Puro_2
0.261645	0.858095	Puro	BicD	2	Puro_2
0.265231	0.863197	Puro	BicD	2	Puro_2
0.268817	0.869153	Puro	BicD	2	Puro_2
0.272403	0.875579	Puro	BicD	2	Puro_2
0.275989	0.881541	Puro	BicD	2	Puro_2
0.279574	0.885977	Puro	BicD	2	Puro_2
0.283152	0.886771	Puro	BicD	2	Puro_2
0.286738	0.88414	Puro	BicD	2	Puro_2
0.290323	0.877489	Puro	BicD	2	Puro_2
0.293909	0.869529	Puro	BicD	2	Puro_2
0.297495	0.861433	Puro	BicD	2	Puro_2
0.301072	0.852977	Puro	BicD	2	Puro_2
0.304658	0.842982	Puro	BicD	2	Puro_2
0.308244	0.829327	Puro	BicD	2	Puro_2
0.31183	0.811902	Puro	BicD	2	Puro_2
0.315416	0.791985	Puro	BicD	2	Puro_2
0.318993	0.770331	Puro	BicD	2	Puro_2
0.322579	0.747705	Puro	BicD	2	Puro_2
0.326165	0.725293	Puro	BicD	2	Puro_2
0.32975	0.702032	Puro	BicD	2	Puro_2
0.333336	0.676977	Puro	BicD	2	Puro_2
0.336922	0.652	Puro	BicD	2	Puro_2
0.340499	0.62829	Puro	BicD	2	Puro_2
0.344085	0.608676	Puro	BicD	2	Puro_2
0.347671	0.594334	Puro	BicD	2	Puro_2
0.351257	0.586413	Puro	BicD	2	Puro_2
0.354843	0.585365	Puro	BicD	2	Puro_2
0.35842	0.590621	Puro	BicD	2	Puro_2
0.362006	0.600901	Puro	BicD	2	Puro_2
0.365591	0.613524	Puro	BicD	2	Puro_2
0.369177	0.625322	Puro	BicD	2	Puro_2
0.372763	0.633198	Puro	BicD	2	Puro_2
0.376349	0.634949	Puro	BicD	2	Puro_2
0.379926	0.62976	Puro	BicD	2	Puro_2
0.383512	0.618624	Puro	BicD	2	Puro_2
0.387098	0.604809	Puro	BicD	2	Puro_2
0.390684	0.590969	Puro	BicD	2	Puro_2
0.394269	0.580577	Puro	BicD	2	Puro_2
0.397847	0.572967	Puro	BicD	2	Puro_2
0.401433	0.567366	Puro	BicD	2	Puro_2
0.405018	0.560676	Puro	BicD	2	Puro_2
0.408604	0.550542	Puro	BicD	2	Puro_2
0.41219	0.536699	Puro	BicD	2	Puro_2
0.415767	0.520317	Puro	BicD	2	Puro_2
0.419353	0.503866	Puro	BicD	2	Puro_2
0.422939	0.489561	Puro	BicD	2	Puro_2
0.426525	0.478278	Puro	BicD	2	Puro_2
0.430111	0.469482	Puro	BicD	2	Puro_2
0.433696	0.461261	Puro	BicD	2	Puro_2
0.437274	0.451138	Puro	BicD	2	Puro_2
0.44086	0.438023	Puro	BicD	2	Puro_2
0.444445	0.422537	Puro	BicD	2	Puro_2
0.448031	0.406912	Puro	BicD	2	Puro_2
0.451617	0.392709	Puro	BicD	2	Puro_2
0.455194	0.380352	Puro	BicD	2	Puro_2
0.45878	0.369103	Puro	BicD	2	Puro_2
0.462366	0.357598	Puro	BicD	2	Puro_2
0.465952	0.345855	Puro	BicD	2	Puro_2
0.469538	0.333595	Puro	BicD	2	Puro_2
0.473115	0.320583	Puro	BicD	2	Puro_2
0.476701	0.307602	Puro	BicD	2	Puro_2
0.480287	0.295522	Puro	BicD	2	Puro_2
0.483872	0.286016	Puro	BicD	2	Puro_2
0.487458	0.280809	Puro	BicD	2	Puro_2
0.491044	0.279843	Puro	BicD	2	Puro_2
0.494621	0.281248	Puro	BicD	2	Puro_2
0.498207	0.282567	Puro	BicD	2	Puro_2
0.501793	0.28157	Puro	BicD	2	Puro_2
0.505379	0.277157	Puro	BicD	2	Puro_2
0.508965	0.270143	Puro	BicD	2	Puro_2
0.512542	0.263042	Puro	BicD	2	Puro_2
0.516128	0.257475	Puro	BicD	2	Puro_2
0.519713	0.25503	Puro	BicD	2	Puro_2
0.523299	0.254529	Puro	BicD	2	Puro_2
0.526885	0.255344	Puro	BicD	2	Puro_2
0.530471	0.255788	Puro	BicD	2	Puro_2
0.534048	0.255874	Puro	BicD	2	Puro_2
0.537634	0.25572	Puro	BicD	2	Puro_2
0.54122	0.256483	Puro	BicD	2	Puro_2
0.544806	0.25747	Puro	BicD	2	Puro_2
0.548391	0.258032	Puro	BicD	2	Puro_2
0.551969	0.256958	Puro	BicD	2	Puro_2
0.555555	0.253781	Puro	BicD	2	Puro_2
0.55914	0.25003	Puro	BicD	2	Puro_2
0.562726	0.249612	Puro	BicD	2	Puro_2
0.566312	0.253755	Puro	BicD	2	Puro_2
0.569889	0.265414	Puro	BicD	2	Puro_2
0.573475	0.281551	Puro	BicD	2	Puro_2
0.577061	0.299201	Puro	BicD	2	Puro_2
0.580647	0.313216	Puro	BicD	2	Puro_2
0.584233	0.320037	Puro	BicD	2	Puro_2
0.587818	0.317785	Puro	BicD	2	Puro_2
0.591396	0.307822	Puro	BicD	2	Puro_2
0.594982	0.294362	Puro	BicD	2	Puro_2
0.598567	0.281165	Puro	BicD	2	Puro_2
0.602153	0.269858	Puro	BicD	2	Puro_2
0.605739	0.261752	Puro	BicD	2	Puro_2
0.609316	0.256425	Puro	BicD	2	Puro_2
0.612902	0.253593	Puro	BicD	2	Puro_2
0.616488	0.252938	Puro	BicD	2	Puro_2
0.620074	0.254111	Puro	BicD	2	Puro_2
0.62366	0.256807	Puro	BicD	2	Puro_2
0.627245	0.25996	Puro	BicD	2	Puro_2
0.630823	0.262679	Puro	BicD	2	Puro_2
0.634409	0.264098	Puro	BicD	2	Puro_2
0.637994	0.264636	Puro	BicD	2	Puro_2
0.64158	0.26508	Puro	BicD	2	Puro_2
0.645166	0.267413	Puro	BicD	2	Puro_2
0.648743	0.272499	Puro	BicD	2	Puro_2
0.652329	0.28037	Puro	BicD	2	Puro_2
0.655915	0.289937	Puro	BicD	2	Puro_2
0.659501	0.300556	Puro	BicD	2	Puro_2
0.663087	0.310933	Puro	BicD	2	Puro_2
0.666664	0.320599	Puro	BicD	2	Puro_2
0.67025	0.327895	Puro	BicD	2	Puro_2
0.673835	0.331453	Puro	BicD	2	Puro_2
0.677421	0.331229	Puro	BicD	2	Puro_2
0.681007	0.327365	Puro	BicD	2	Puro_2
0.684593	0.322417	Puro	BicD	2	Puro_2
0.68817	0.31911	Puro	BicD	2	Puro_2
0.691756	0.320403	Puro	BicD	2	Puro_2
0.695342	0.327017	Puro	BicD	2	Puro_2
0.698928	0.338473	Puro	BicD	2	Puro_2
0.702513	0.351741	Puro	BicD	2	Puro_2
0.706091	0.364837	Puro	BicD	2	Puro_2
0.709677	0.375451	Puro	BicD	2	Puro_2
0.713262	0.382795	Puro	BicD	2	Puro_2
0.716848	0.386379	Puro	BicD	2	Puro_2
0.720434	0.385274	Puro	BicD	2	Puro_2
0.724011	0.379605	Puro	BicD	2	Puro_2
0.727597	0.370318	Puro	BicD	2	Puro_2
0.731183	0.358207	Puro	BicD	2	Puro_2
0.734769	0.348016	Puro	BicD	2	Puro_2
0.738355	0.339533	Puro	BicD	2	Puro_2
0.74194	0.336461	Puro	BicD	2	Puro_2
0.745518	0.337822	Puro	BicD	2	Puro_2
[truncated: 2,446 more rows]

## Sheet: Figure 5f
Figure 5f
Normalized area under the curve for the line plots generated in Figure 5e
X_norm	Y_norm	type	gene	replicate	replicate_gene	area_under_curve	cumulative	normalized_auc
0	0.931239	S2	BicD	1	S2_1	0.00321329	0.00321329	0
0.00340287	0.957336	S2	BicD	1	S2_1	0.0032927	0.00650599	0.0121056
0.00680574	0.977916	S2	BicD	1	S2_1	0.00334383	0.00984982	0.0243991
0.0102005	0.992052	S2	BicD	1	S2_1	0.00338823	0.0132381	0.0368558
0.0136034	0.999347	S2	BicD	1	S2_1	0.00340176	0.0166398	0.0493623
0.0170063	1	S2	BicD	1	S2_1	0.00339511	0.0200349	0.0618444
0.0204092	0.995441	S2	BicD	1	S2_1	0.00337245	0.0234074	0.0742431
0.023812	0.98668	S2	BicD	1	S2_1	0.0033376	0.026745	0.0865138
0.0272149	0.97496	S2	BicD	1	S2_1	0.00328584	0.0300308	0.0985941
0.0306097	0.960843	S2	BicD	1	S2_1	0.00324329	0.0332741	0.110518
0.0340126	0.945365	S2	BicD	1	S2_1	0.00318923	0.0364633	0.122243
0.0374154	0.929071	S2	BicD	1	S2_1	0.00313409	0.0395974	0.133765
0.0408183	0.912955	S2	BicD	1	S2_1	0.00307988	0.0426773	0.145089
0.0442212	0.897214	S2	BicD	1	S2_1	0.00302088	0.0456982	0.156195
0.047616	0.882491	S2	BicD	1	S2_1	0.00297853	0.0486767	0.167145
0.0510188	0.86811	S2	BicD	1	S2_1	0.00293002	0.0516067	0.177917
0.0544217	0.853977	S2	BicD	1	S2_1	0.00288184	0.0544886	0.188512
0.0578246	0.839793	S2	BicD	1	S2_1	0.00283289	0.0573215	0.198928
0.0612275	0.82521	S2	BicD	1	S2_1	0.00277455	0.060096	0.209128
0.0646223	0.809378	S2	BicD	1	S2_1	0.00272411	0.0628201	0.219143
0.0680251	0.79169	S2	BicD	1	S2_1	0.00266172	0.0654818	0.228929
0.071428	0.772705	S2	BicD	1	S2_1	0.00259694	0.0680788	0.238477
0.0748309	0.753617	S2	BicD	1	S2_1	0.00253263	0.0706114	0.247788
0.0782337	0.734912	S2	BicD	1	S2_1	0.00247192	0.0730833	0.256876
0.0816366	0.717932	S2	BicD	1	S2_1	0.00241052	0.0754939	0.265738
0.0850314	0.702193	S2	BicD	1	S2_1	0.00236424	0.0778581	0.27443
0.0884343	0.687365	S2	BicD	1	S2_1	0.00231481	0.0801729	0.28294
0.0918371	0.673137	S2	BicD	1	S2_1	0.00226754	0.0824404	0.291277
0.09524	0.659586	S2	BicD	1	S2_1	0.00222357	0.084664	0.299452
0.0986429	0.647294	S2	BicD	1	S2_1	0.00217973	0.0868437	0.307466
0.102038	0.636862	S2	BicD	1	S2_1	0.00215223	0.088996	0.315378
0.105441	0.628089	S2	BicD	1	S2_1	0.00212375	0.0911197	0.323186
0.108843	0.620121	S2	BicD	1	S2_1	0.00209512	0.0932148	0.330889
0.112246	0.611266	S2	BicD	1	S2_1	0.002063	0.0952778	0.338473
0.115649	0.601239	S2	BicD	1	S2_1	0.00202629	0.0973041	0.345923
0.119052	0.589689	S2	BicD	1	S2_1	0.00198117	0.0992853	0.353207
0.122447	0.57749	S2	BicD	1	S2_1	0.00194516	0.10123	0.360358
0.12585	0.565755	S2	BicD	1	S2_1	0.00190631	0.103137	0.367367
0.129253	0.554661	S2	BicD	1	S2_1	0.00186835	0.105005	0.374236
0.132655	0.543443	S2	BicD	1	S2_1	0.00182956	0.106835	0.380962
0.136058	0.531861	S2	BicD	1	S2_1	0.00178236	0.108617	0.387515
0.139453	0.51819	S2	BicD	1	S2_1	0.00173831	0.110355	0.393906
0.142856	0.50348	S2	BicD	1	S2_1	0.00168832	0.112044	0.400113
0.146259	0.48881	S2	BicD	1	S2_1	0.00164183	0.113686	0.406149
0.149662	0.476159	S2	BicD	1	S2_1	0.00160342	0.115289	0.412044
0.153065	0.466236	S2	BicD	1	S2_1	0.00157019	0.116859	0.417817
0.156459	0.458821	S2	BicD	1	S2_1	0.0015508	0.11841	0.423518
0.159862	0.452648	S2	BicD	1	S2_1	0.00153005	0.11994	0.429143
0.163265	0.446625	S2	BicD	1	S2_1	0.00150878	0.121449	0.43469
0.166668	0.440144	S2	BicD	1	S2_1	0.00148693	0.122936	0.440157
0.170071	0.433784	S2	BicD	1	S2_1	0.00146659	0.124402	0.445549
0.173474	0.428186	S2	BicD	1	S2_1	0.00144609	0.125848	0.450865
0.176869	0.423757	S2	BicD	1	S2_1	0.0014358	0.127284	0.456144
0.180271	0.420117	S2	BicD	1	S2_1	0.0014235	0.128708	0.461377
0.183674	0.41653	S2	BicD	1	S2_1	0.00141071	0.130118	0.466564
0.187077	0.412598	S2	BicD	1	S2_1	0.00139702	0.131515	0.4717
0.19048	0.408489	S2	BicD	1	S2_1	0.00138018	0.132896	0.476774
0.193875	0.404621	S2	BicD	1	S2_1	0.00137066	0.134266	0.481813
0.197278	0.400968	S2	BicD	1	S2_1	0.00135747	0.135624	0.486804
0.200681	0.39687	S2	BicD	1	S2_1	0.00134207	0.136966	0.491738
0.204083	0.391919	S2	BicD	1	S2_1	0.00132371	0.138289	0.496605
0.207486	0.386078	S2	BicD	1	S2_1	0.00130005	0.13959	0.501384
0.210881	0.379829	S2	BicD	1	S2_1	0.0012827	0.140872	0.5061
0.214284	0.374061	S2	BicD	1	S2_1	0.00126456	0.142137	0.510749
0.217687	0.369173	S2	BicD	1	S2_1	0.00124891	0.143386	0.515341
0.22109	0.36486	S2	BicD	1	S2_1	0.0012346	0.14462	0.51988
0.224493	0.360762	S2	BicD	1	S2_1	0.00122092	0.145841	0.524369
0.227895	0.356823	S2	BicD	1	S2_1	0.00120552	0.147047	0.528801
0.23129	0.353393	S2	BicD	1	S2_1	0.00119873	0.148245	0.533208
0.234693	0.351145	S2	BicD	1	S2_1	0.00119231	0.149438	0.537591
0.238096	0.349625	S2	BicD	1	S2_1	0.00118746	0.150625	0.541957
0.241499	0.348292	S2	BicD	1	S2_1	0.00118154	0.151807	0.546301
0.244902	0.346145	S2	BicD	1	S2_1	0.00116988	0.152977	0.550602
0.248297	0.343074	S2	BicD	1	S2_1	0.00116126	0.154138	0.554871
0.251699	0.339443	S2	BicD	1	S2_1	0.00114891	0.155287	0.559095
0.255102	0.335814	S2	BicD	1	S2_1	0.00113651	0.156423	0.563274
0.258505	0.33216	S2	BicD	1	S2_1	0.00112333	0.157547	0.567403
0.261908	0.328064	S2	BicD	1	S2_1	0.00110786	0.158655	0.571476
0.265311	0.32307	S2	BicD	1	S2_1	0.00108687	0.159741	0.575472
0.268706	0.317244	S2	BicD	1	S2_1	0.00106971	0.160811	0.579405
0.272109	0.311468	S2	BicD	1	S2_1	0.00105184	0.161863	0.583272
0.275511	0.306739	S2	BicD	1	S2_1	0.0010388	0.162902	0.587091
0.278914	0.303804	S2	BicD	1	S2_1	0.00103177	0.163934	0.590885
0.282317	0.302607	S2	BicD	1	S2_1	0.00102675	0.16496	0.594659
0.285712	0.30229	S2	BicD	1	S2_1	0.00102768	0.165988	0.598438
0.289115	0.301718	S2	BicD	1	S2_1	0.00102461	0.167013	0.602205
0.292518	0.300483	S2	BicD	1	S2_1	0.00101957	0.168032	0.605953
0.295921	0.298755	S2	BicD	1	S2_1	0.00101402	0.169046	0.609681
0.299323	0.297223	S2	BicD	1	S2_1	0.00100775	0.170054	0.613386
0.302718	0.296478	S2	BicD	1	S2_1	0.00100876	0.171063	0.617095
0.306121	0.296411	S2	BicD	1	S2_1	0.00100878	0.172071	0.620803
0.309524	0.296491	S2	BicD	1	S2_1	0.00100831	0.17308	0.624511
0.312927	0.296135	S2	BicD	1	S2_1	0.00100612	0.174086	0.62821
0.31633	0.295203	S2	BicD	1	S2_1	0.00100278	0.175089	0.631896
0.319733	0.29417	S2	BicD	1	S2_1	0.000998049	0.176087	0.635566
0.323127	0.293816	S2	BicD	1	S2_1	0.00100038	0.177087	0.639243
0.32653	0.294149	S2	BicD	1	S2_1	0.00100282	0.17809	0.64293
0.329933	0.295248	S2	BicD	1	S2_1	0.00100664	0.179097	0.646631
0.333336	0.296393	S2	BicD	1	S2_1	0.00100963	0.180106	0.650343
0.336739	0.297009	S2	BicD	1	S2_1	0.00100776	0.181114	0.654048
0.340134	0.296699	S2	BicD	1	S2_1	0.00100783	0.182122	0.657753
0.343537	0.295644	S2	BicD	1	S2_1	0.0010029	0.183125	0.66144
0.346939	0.293799	S2	BicD	1	S2_1	0.000996566	0.184121	0.665104
0.350342	0.291922	S2	BicD	1	S2_1	0.000989751	0.185111	0.668743
0.353745	0.289793	S2	BicD	1	S2_1	0.000982885	0.186094	0.672357
0.357148	0.287887	S2	BicD	1	S2_1	0.000975004	0.187069	0.675941
0.360543	0.286523	S2	BicD	1	S2_1	0.000973911	0.188043	0.679522
0.363946	0.285883	S2	BicD	1	S2_1	0.000972408	0.189015	0.683097
0.367349	0.285639	S2	BicD	1	S2_1	0.000971423	0.189987	0.686668
0.370751	0.285304	S2	BicD	1	S2_1	0.000968734	0.190955	0.69023
0.374154	0.284059	S2	BicD	1	S2_1	0.000960044	0.191915	0.693759
0.377549	0.281537	S2	BicD	1	S2_1	0.000951031	0.192866	0.697256
0.380952	0.277421	S2	BicD	1	S2_1	0.000935671	0.193802	0.700696
0.384355	0.27251	S2	BicD	1	S2_1	0.000919115	0.194721	0.704075
0.387758	0.26769	S2	BicD	1	S2_1	0.000903343	0.195625	0.707396
0.391161	0.26324	S2	BicD	1	S2_1	0.000886436	0.196511	0.710655
0.394555	0.258991	S2	BicD	1	S2_1	0.000873918	0.197385	0.713868
0.397958	0.254645	S2	BicD	1	S2_1	0.000858365	0.198243	0.717024
0.401361	0.24985	S2	BicD	1	S2_1	0.000841414	0.199085	0.720117
0.404764	0.244682	S2	BicD	1	S2_1	0.0008241	0.199909	0.723147
0.408167	0.239674	S2	BicD	1	S2_1	0.000808028	0.200717	0.726118
0.41157	0.235236	S2	BicD	1	S2_1	0.000792011	0.201509	0.729029
0.414965	0.231365	S2	BicD	1	S2_1	0.000780895	0.20229	0.7319
0.418367	0.227597	S2	BicD	1	S2_1	0.000767055	0.203057	0.73472
0.42177	0.223231	S2	BicD	1	S2_1	0.000749644	0.203806	0.737476
0.425173	0.217364	S2	BicD	1	S2_1	0.000727409	0.204534	0.740151
0.428576	0.210162	S2	BicD	1	S2_1	0.000699936	0.205234	0.742724
0.431971	0.202194	S2	BicD	1	S2_1	0.000674983	0.205909	0.745206
0.435374	0.19452	S2	BicD	1	S2_1	0.000651242	0.20656	0.7476
0.438777	0.188241	S2	BicD	1	S2_1	0.000634051	0.207194	0.749931
0.442179	0.184416	S2	BicD	1	S2_1	0.000625141	0.207819	0.752229
0.445582	0.183004	S2	BicD	1	S2_1	0.000622475	0.208442	0.754518
0.448977	0.183718	S2	BicD	1	S2_1	0.000628658	0.20907	0.756829
0.45238	0.185769	S2	BicD	1	S2_1	0.000636787	0.209707	0.75917
0.455783	0.188496	S2	BicD	1	S2_1	0.000646025	0.210353	0.761545
0.459186	0.191199	S2	BicD	1	S2_1	0.000654838	0.211008	0.763953
0.462589	0.193675	S2	BicD	1	S2_1	0.000662799	0.211671	0.76639
0.465991	0.195878	S2	BicD	1	S2_1	0.00066781	0.212339	0.768845
0.469386	0.197553	S2	BicD	1	S2_1	0.000673147	0.213012	0.77132
0.472789	0.198082	S2	BicD	1	S2_1	0.000672124	0.213684	0.773791
0.476192	0.196952	S2	BicD	1	S2_1	0.000664385	0.214348	0.776233
0.479595	0.193534	S2	BicD	1	S2_1	0.00064981	0.214998	0.778622
0.482998	0.188385	S2	BicD	1	S2_1	0.000629148	0.215627	0.780935
0.486393	0.182268	S2	BicD	1	S2_1	0.000610177	0.216237	0.783179
0.489795	0.176357	S2	BicD	1	S2_1	0.000591633	0.216829	0.785354
0.493198	0.171369	S2	BicD	1	S2_1	0.000576935	0.217406	0.787475
0.496601	0.167718	S2	BicD	1	S2_1	0.000566582	0.217973	0.789558
0.500004	0.165285	S2	BicD	1	S2_1	0.000559736	0.218532	0.791616
0.503407	0.163694	S2	BicD	1	S2_1	0.00055339	0.219086	0.79365
0.506802	0.162328	S2	BicD	1	S2_1	0.000549732	0.219635	0.795671
0.510205	0.160771	S2	BicD	1	S2_1	0.000543573	0.220179	0.79767
0.513607	0.158708	S2	BicD	1	S2_1	0.000536204	0.220715	0.799641
0.51701	0.15644	S2	BicD	1	S2_1	0.000528948	0.221244	0.801586
0.520413	0.154444	S2	BicD	1	S2_1	0.000521419	0.221766	0.803503
0.523808	0.152743	S2	BicD	1	S2_1	0.000517166	0.222283	0.805404
0.527211	0.151216	S2	BicD	1	S2_1	0.000511334	0.222794	0.807284
0.530614	0.149315	S2	BicD	1	S2_1	0.000504528	0.223299	0.809139
0.534017	0.147216	S2	BicD	1	S2_1	0.000497254	0.223796	0.810967
0.537419	0.14504	S2	BicD	1	S2_1	0.000488817	0.224285	0.812764
0.540814	0.14294	S2	BicD	1	S2_1	0.000482501	0.224767	0.814538
0.544217	0.140645	S2	BicD	1	S2_1	0.000474148	0.225241	0.816281
0.54762	0.138031	S2	BicD	1	S2_1	0.000464194	0.225705	0.817988
0.551023	0.134794	S2	BicD	1	S2_1	0.000452908	0.226158	0.819653
0.554426	0.131398	S2	BicD	1	S2_1	0.000442508	0.226601	0.82128
0.557829	0.128682	S2	BicD	1	S2_1	0.000434864	0.227036	0.822879
0.561223	0.127512	S2	BicD	1	S2_1	0.000434995	0.227471	0.824478
0.564626	0.128151	S2	BicD	1	S2_1	0.000439715	0.22791	0.826094
0.568029	0.130286	S2	BicD	1	S2_1	0.00044855	0.228359	0.827744
0.571432	0.133344	S2	BicD	1	S2_1	0.000458714	0.228818	0.82943
0.574835	0.13626	S2	BicD	1	S2_1	0.000466388	0.229284	0.831145
0.57823	0.138505	S2	BicD	1	S2_1	0.000474564	0.229759	0.832889
0.581633	0.140414	S2	BicD	1	S2_1	0.000481104	0.23024	0.834658
0.585035	0.142349	S2	BicD	1	S2_1	0.000489106	0.230729	0.836456
0.588438	0.145118	S2	BicD	1	S2_1	0.000499836	0.231229	0.838294
0.591841	0.148656	S2	BicD	1	S2_1	0.000512847	0.231742	0.840179
0.595244	0.152765	S2	BicD	1	S2_1	0.000525636	0.232267	0.842112
0.598639	0.156906	S2	BicD	1	S2_1	0.000540505	0.232808	0.844099
0.602042	0.16077	S2	BicD	1	S2_1	0.000552733	0.23336	0.846131
0.605445	0.164093	S2	BicD	1	S2_1	0.000563916	0.233924	0.848204
0.608847	0.167343	S2	BicD	1	S2_1	0.00057481	0.234499	0.850318
0.61225	0.170496	S2	BicD	1	S2_1	0.000583695	0.235083	0.852464
0.615645	0.173379	S2	BicD	1	S2_1	0.000593095	0.235676	0.854644
0.619048	0.175206	S2	BicD	1	S2_1	0.00059591	0.236272	0.856835
0.622451	0.175034	S2	BicD	1	S2_1	0.00059086	0.236863	0.859007
0.625854	0.172238	S2	BicD	1	S2_1	0.00057775	0.23744	0.861131
0.629257	0.167329	S2	BicD	1	S2_1	0.000559017	0.237999	0.863187
0.632651	0.162008	S2	BicD	1	S2_1	0.000545472	0.238545	0.865192
0.636054	0.158587	S2	BicD	1	S2_1	0.000539019	0.239084	0.867174
0.639457	0.158215	S2	BicD	1	S2_1	0.000542932	0.239627	0.86917
0.64286	0.160887	S2	BicD	1	S2_1	0.000554887	0.240182	0.87121
0.646263	0.165242	S2	BicD	1	S2_1	0.000569777	0.240752	0.873305
0.649666	0.169639	S2	BicD	1	S2_1	0.000581382	0.241333	0.875442
0.653061	0.172874	S2	BicD	1	S2_1	0.000591261	0.241924	0.877616
0.656463	0.174634	S2	BicD	1	S2_1	0.00059448	0.242519	0.879801
0.659866	0.174765	S2	BicD	1	S2_1	0.000591823	0.243111	0.881977
0.663269	0.173072	S2	BicD	1	S2_1	0.000582402	0.243693	0.884118
0.666672	0.169228	S2	BicD	1	S2_1	0.000564628	0.244258	0.886194
0.670067	0.163414	S2	BicD	1	S2_1	0.000544481	0.244802	0.888196
0.67347	0.156599	S2	BicD	1	S2_1	0.00052163	0.245324	0.890114
0.676873	0.149983	S2	BicD	1	S2_1	0.00050163	0.245825	0.891958
0.680275	0.144844	S2	BicD	1	S2_1	0.000487517	0.246313	0.89375
0.683678	0.141689	S2	BicD	1	S2_1	0.000479605	0.246792	0.895514
0.687073	0.140863	S2	BicD	1	S2_1	0.000481175	0.247274	0.897283
0.690476	0.141942	S2	BicD	1	S2_1	0.00048729	0.247761	0.899074
0.693879	0.144457	S2	BicD	1	S2_1	0.000497244	0.248258	0.900902
0.697282	0.147793	S2	BicD	1	S2_1	0.000508934	0.248767	0.902773
0.700685	0.151328	S2	BicD	1	S2_1	0.000519939	0.249287	0.904685
0.704087	0.154261	S2	BicD	1	S2_1	0.000527292	0.249814	0.906623
0.707482	0.156385	S2	BicD	1	S2_1	0.000533595	0.250348	0.908585
0.710885	0.157229	S2	BicD	1	S2_1	0.000534424	0.250882	0.91055
0.714288	0.156872	S2	BicD	1	S2_1	0.00053127	0.251414	0.912503
0.717691	0.155376	S2	BicD	1	S2_1	0.000524782	0.251938	0.914433
0.721094	0.153059	S2	BicD	1	S2_1	0.000515273	0.252454	0.916327
0.724489	0.150507	S2	BicD	1	S2_1	0.000508912	0.252963	0.918198
0.727891	0.148601	S2	BicD	1	S2_1	0.000504032	0.253467	0.920051
0.731294	0.147638	S2	BicD	1	S2_1	0.000502414	0.253969	0.921898
0.734697	0.14765	S2	BicD	1	S2_1	0.000503399	0.254472	0.923749
0.7381	0.148217	S2	BicD	1	S2_1	0.000505343	0.254978	0.925607
0.741503	0.148793	S2	BicD	1	S2_1	0.000505129	0.255483	0.927464
0.744898	0.148796	S2	BicD	1	S2_1	0.000504754	0.255988	0.92932
0.748301	0.147867	S2	BicD	1	S2_1	0.000500378	0.256488	0.931159
0.751703	0.146224	S2	BicD	1	S2_1	0.000494188	0.256982	0.932976
0.755106	0.144229	S2	BicD	1	S2_1	0.000487624	0.25747	0.934769
0.758509	0.142367	S2	BicD	1	S2_1	0.000480224	0.25795	0.936534
0.761904	0.140551	S2	BicD	1	S2_1	0.000475583	0.258426	0.938283
0.765307	0.138968	S2	BicD	1	S2_1	0.000469836	0.258895	0.94001
0.76871	0.137173	S2	BicD	1	S2_1	0.000464081	0.25936	0.941716
0.772113	0.135586	S2	BicD	1	S2_1	0.000459689	0.259819	0.943406
0.775515	0.134592	S2	BicD	1	S2_1	0.000456863	0.260276	0.945086
0.77891	0.134563	S2	BicD	1	S2_1	0.000458886	0.260735	0.946773
0.782313	0.135143	S2	BicD	1	S2_1	0.000459608	0.261195	0.948463
0.785716	0.134987	S2	BicD	1	S2_1	0.000456522	0.261651	0.950141
0.789119	0.133329	S2	BicD	1	S2_1	0.000447687	0.262099	0.951787
0.792522	0.129794	S2	BicD	1	S2_1	0.000433076	0.262532	0.953379
0.795925	0.124741	S2	BicD	1	S2_1	0.000414062	0.262946	0.954902
0.799319	0.119198	S2	BicD	1	S2_1	0.000396379	0.263342	0.956359
0.802722	0.11377	S2	BicD	1	S2_1	0.000379032	0.263721	0.957752
0.806125	0.109002	S2	BicD	1	S2_1	0.00036375	0.264085	0.95909
0.809528	0.104788	S2	BicD	1	S2_1	0.000350484	0.264436	0.960378
0.812931	0.101205	S2	BicD	1	S2_1	0.000338522	0.264774	0.961623
0.816326	0.0982306	S2	BicD	1	S2_1	0.000330703	0.265105	0.962839
0.819729	0.0961366	S2	BicD	1	S2_1	0.000325427	0.26543	0.964035
0.823131	0.0951297	S2	BicD	1	S2_1	0.000324072	0.265754	0.965227
0.826534	0.0953401	S2	BicD	1	S2_1	0.000326549	0.266081	0.966427
0.829937	0.0965854	S2	BicD	1	S2_1	0.00033171	0.266413	0.967647
0.83334	0.0983736	S2	BicD	1	S2_1	0.000336389	0.266749	0.968883
0.836735	0.0998049	S2	BicD	1	S2_1	0.000340602	0.26709	0.970136
0.840138	0.10038	S2	BicD	1	S2_1	0.0003406	0.26743	0.971388
0.843541	0.0998037	S2	BicD	1	S2_1	0.000336533	0.267767	0.972625
0.846943	0.0979899	S2	BicD	1	S2_1	0.000328268	0.268095	0.973832
0.850346	0.094946	S2	BicD	1	S2_1	0.000315647	0.268411	0.974992
0.853741	0.0910126	S2	BicD	1	S2_1	0.000302173	0.268713	0.976103
0.857144	0.0865862	S2	BicD	1	S2_1	0.000287577	0.269	0.977161
0.860547	0.0824342	S2	BicD	1	S2_1	0.00027526	0.269276	0.978173
0.86395	0.0793472	S2	BicD	1	S2_1	0.000266936	0.269543	0.979154
0.867353	0.0775415	S2	BicD	1	S2_1	0.000261768	0.269804	0.980116
0.870747	0.0766753	S2	BicD	1	S2_1	0.000259761	0.270064	0.981071
0.87415	0.0759963	S2	BicD	1	S2_1	0.000256503	0.270321	0.982014
0.877553	0.0747604	S2	BicD	1	S2_1	0.000250983	0.270572	0.982937
0.880956	0.0727524	S2	BicD	1	S2_1	0.00024328	0.270815	0.983831
0.884359	0.0702328	S2	BicD	1	S2_1	0.000234934	0.27105	0.984695
0.887762	0.067847	S2	BicD	1	S2_1	0.000227217	0.271277	0.985531
0.891157	0.0660145	S2	BicD	1	S2_1	0.000222453	0.271499	0.986348
0.894559	0.0647298	S2	BicD	1	S2_1	0.000218134	0.271718	0.98715
0.897962	0.0634764	S2	BicD	1	S2_1	0.000212932	0.27193	0.987933
0.901365	0.0616719	S2	BicD	1	S2_1	0.000205347	0.272136	0.988688
0.904768	0.0590186	S2	BicD	1	S2_1	0.000195127	0.272331	0.989406
0.908163	0.0559374	S2	BicD	1	S2_1	0.000185541	0.272517	0.990088
0.911566	0.0531121	S2	BicD	1	S2_1	0.000177651	0.272694	0.990741
0.914969	0.0513006	S2	BicD	1	S2_1	0.000173353	0.272868	0.991378
0.918371	0.0505855	S2	BicD	1	S2_1	0.000171566	0.273039	0.992009
0.921774	0.0502507	S2	BicD	1	S2_1	0.000169204	0.273208	0.992631
0.925169	0.0494333	S2	BicD	1	S2_1	0.000164628	0.273373	0.993236
0.928572	0.0473253	S2	BicD	1	S2_1	0.000155339	0.273528	0.993807
0.931975	0.0439733	S2	BicD	1	S2_1	0.000142719	0.273671	0.994332
0.935378	0.0399085	S2	BicD	1	S2_1	0.000129552	0.273801	0.994808
0.938781	0.0362343	S2	BicD	1	S2_1	0.000118836	0.273919	0.995245
0.942183	0.0336101	S2	BicD	1	S2_1	0.000112107	0.274031	0.995657
0.945578	0.0324358	S2	BicD	1	S2_1	0.000110705	0.274142	0.996064
0.948981	0.03263	S2	BicD	1	S2_1	0.00011284	0.274255	0.996479
0.952384	0.0336904	S2	BicD	1	S2_1	0.000116147	0.274371	0.996906
0.955787	0.034574	S2	BicD	1	S2_1	0.000117718	0.274489	0.997339
0.95919	0.0346135	S2	BicD	1	S2_1	0.00011531	0.274604	0.997763
0.962585	0.0333195	S2	BicD	1	S2_1	0.000108747	0.274713	0.998163
0.965987	0.0305953	S2	BicD	1	S2_1	9.7983e-05	0.274811	0.998523
0.96939	0.0269932	S2	BicD	1	S2_1	8.53973e-05	0.274896	0.998837
0.972793	0.0231982	S2	BicD	1	S2_1	7.31361e-05	0.274969	0.999106
0.976196	0.0197868	S2	BicD	1	S2_1	6.23151e-05	0.275032	0.999335
0.979599	0.0168382	S2	BicD	1	S2_1	5.2639e-05	0.275084	0.999528
0.982994	0.0141733	S2	BicD	1	S2_1	4.39568e-05	0.275128	0.99969
0.986397	0.0116619	S2	BicD	1	S2_1	3.53376e-05	0.275164	0.99982
0.989799	0.00910742	S2	BicD	1	S2_1	2.63345e-05	0.27519	0.999917
0.993202	0.00637043	S2	BicD	1	S2_1	1.6736e-05	0.275207	0.999978
0.996605	0.00346601	S2	BicD	1	S2_1	5.88321e-06	0.275213	1
0	0.899659	S2	BicD	2	S2_2	0.00352128	0.00352128	0
0.0038627	0.923562	S2	BicD	2	S2_2	0.00361171	0.00713299	0.00990722
0.0077254	0.946481	S2	BicD	2	S2_2	0.00368448	0.0108175	0.0200141
0.0115789	0.965775	S2	BicD	2	S2_2	0.00375964	0.0145771	0.0303271
0.0154416	0.980866	S2	BicD	2	S2_2	0.00380838	0.0183855	0.0407738
0.0193043	0.991006	S2	BicD	2	S2_2	0.00383846	0.0222239	0.051303
0.023167	0.996441	S2	BicD	2	S2_2	0.00385486	0.0260788	0.0618772
0.0270297	0.999502	S2	BicD	2	S2_2	0.00386174	0.0299405	0.0724703
0.0308924	1	S2	BicD	2	S2_2	0.00384805	0.0337886	0.0830258
0.034746	0.997148	S2	BicD	2	S2_2	0.0038328	0.0376214	0.0935395
0.0386087	0.987371	S2	BicD	2	S2_2	0.00378661	0.041408	0.103927
0.0424714	0.973232	S2	BicD	2	S2_2	0.0037228	0.0451308	0.114139
0.0463341	0.954332	S2	BicD	2	S2_2	0.00364596	0.0487768	0.12414
0.0501968	0.933444	S2	BicD	2	S2_2	0.00355715	0.0523339	0.133897
0.0540503	0.912724	S2	BicD	2	S2_2	0.00348797	0.0558219	0.143465
0.057913	0.893251	S2	BicD	2	S2_2	0.00341907	0.059241	0.152844
0.0617757	0.877047	S2	BicD	2	S2_2	0.00336182	0.0626028	0.162066
0.0656384	0.863613	S2	BicD	2	S2_2	0.00331337	0.0659161	0.171154
0.0695011	0.851957	S2	BicD	2	S2_2	0.00326234	0.0691785	0.180103
0.0733547	0.841206	S2	BicD	2	S2_2	0.00322945	0.0724079	0.188962
0.0772174	0.830912	S2	BicD	2	S2_2	0.00319214	0.0756001	0.197718
0.0810801	0.821892	S2	BicD	2	S2_2	0.00316193	0.078762	0.206392
0.0849428	0.81527	S2	BicD	2	S2_2	0.00314148	0.0819035	0.215009
0.0888055	0.8113	S2	BicD	2	S2_2	0.00312682	0.0850303	0.223586
0.0926682	0.80768	S2	BicD	2	S2_2	0.0031022	0.0881325	0.232096
0.0965217	0.80237	S2	BicD	2	S2_2	0.00308482	0.0912173	0.240558
0.100384	0.794866	S2	BicD	2	S2_2	0.00305006	0.0942674	0.248924
0.104247	0.784372	S2	BicD	2	S2_2	0.00301274	0.0972801	0.257188
0.10811	0.77554	S2	BicD	2	S2_2	0.00298534	0.100265	0.265378
0.111973	0.770185	S2	BicD	2	S2_2	0.00296624	0.103232	0.273514
0.115826	0.769298	S2	BicD	2	S2_2	0.00297769	0.106209	0.281682
0.119689	0.772469	S2	BicD	2	S2_2	0.00299476	0.109204	0.289897
0.123551	0.778135	S2	BicD	2	S2_2	0.00301977	0.112224	0.298181
0.127414	0.785418	S2	BicD	2	S2_2	0.00304794	0.115272	0.306541
0.131277	0.792721	S2	BicD	2	S2_2	0.00307314	0.118345	0.314971
0.13514	0.798469	S2	BicD	2	S2_2	0.00308027	0.121425	0.323421
0.138993	0.8002	S2	BicD	2	S2_2	0.00308495	0.12451	0.331883
0.142856	0.797104	S2	BicD	2	S2_2	0.00306305	0.127573	0.340285
0.146719	0.788859	S2	BicD	2	S2_2	0.00302256	0.130596	0.348576
0.150581	0.77614	S2	BicD	2	S2_2	0.00297033	0.133566	0.356724
0.154444	0.761813	S2	BicD	2	S2_2	0.0029084	0.136475	0.364702
0.158297	0.747653	S2	BicD	2	S2_2	0.00286678	0.139341	0.372566
0.16216	0.736688	S2	BicD	2	S2_2	0.00283198	0.142173	0.380334
0.166023	0.729633	S2	BicD	2	S2_2	0.00281259	0.144986	0.38805
0.169886	0.726649	S2	BicD	2	S2_2	0.00280432	0.14779	0.395742
0.173748	0.725351	S2	BicD	2	S2_2	0.00279051	0.150581	0.403397
0.177602	0.722931	S2	BicD	2	S2_2	0.00277976	0.15336	0.411022
0.181465	0.716351	S2	BicD	2	S2_2	0.00274576	0.156106	0.418554
0.185327	0.705328	S2	BicD	2	S2_2	0.00269663	0.158803	0.425951
0.18919	0.690911	S2	BicD	2	S2_2	0.00264016	0.161443	0.433193
0.193053	0.67609	S2	BicD	2	S2_2	0.00258678	0.16403	0.440289
0.196915	0.663274	S2	BicD	2	S2_2	0.00253723	0.166567	0.447248
0.200769	0.653554	S2	BicD	2	S2_2	0.00251195	0.169079	0.454139
0.204632	0.647067	S2	BicD	2	S2_2	0.00249254	0.171572	0.460976
0.208494	0.643502	S2	BicD	2	S2_2	0.00248248	0.174054	0.467786
0.212357	0.641857	S2	BicD	2	S2_2	0.00248112	0.176535	0.474592
0.21622	0.642797	S2	BicD	2	S2_2	0.00248251	0.179018	0.481402
0.220073	0.64563	S2	BicD	2	S2_2	0.00250156	0.181519	0.488263
0.223936	0.649609	S2	BicD	2	S2_2	0.00251802	0.184037	0.495171
0.227799	0.654153	S2	BicD	2	S2_2	0.00253314	0.18657	0.502119
0.231661	0.657436	S2	BicD	2	S2_2	0.00254164	0.189112	0.509091
0.235524	0.658556	S2	BicD	2	S2_2	0.00253194	0.191644	0.516037
0.239378	0.655529	S2	BicD	2	S2_2	0.00251613	0.19416	0.522938
0.24324	0.647252	S2	BicD	2	S2_2	0.00247512	0.196635	0.529728
0.247103	0.634299	S2	BicD	2	S2_2	0.00242002	0.199055	0.536366
0.250966	0.618721	S2	BicD	2	S2_2	0.00235957	0.201415	0.542839
0.254828	0.602998	S2	BicD	2	S2_2	0.00230347	0.203718	0.549157
0.258691	0.589677	S2	BicD	2	S2_2	0.00225205	0.20597	0.555335
0.262545	0.579144	S2	BicD	2	S2_2	0.0022183	0.208189	0.56142
0.266407	0.569432	S2	BicD	2	S2_2	0.0021781	0.210367	0.567395
0.27027	0.558329	S2	BicD	2	S2_2	0.0021305	0.212497	0.573239
0.274133	0.544785	S2	BicD	2	S2_2	0.00207406	0.214571	0.578928
0.277995	0.529105	S2	BicD	2	S2_2	0.00200818	0.216579	0.584437
0.281849	0.513143	S2	BicD	2	S2_2	0.00195396	0.218533	0.589797
0.285712	0.498562	S2	BicD	2	S2_2	0.00189979	0.220433	0.595008
0.289574	0.485098	S2	BicD	2	S2_2	0.00184862	0.222282	0.600079
0.293437	0.472068	S2	BicD	2	S2_2	0.00179699	0.224079	0.605008
0.2973	0.458362	S2	BicD	2	S2_2	0.00174387	0.225823	0.609792
0.301162	0.444563	S2	BicD	2	S2_2	0.00168993	0.227513	0.614427
0.305016	0.432514	S2	BicD	2	S2_2	0.00165386	0.229166	0.618964
0.308879	0.423809	S2	BicD	2	S2_2	0.00162983	0.230796	0.623435
0.312741	0.420073	S2	BicD	2	S2_2	0.00162248	0.232419	0.627885
0.316604	0.420002	S2	BicD	2	S2_2	0.00162629	0.234045	0.632346
0.320467	0.422048	S2	BicD	2	S2_2	0.00163044	0.235676	0.636819
0.32432	0.424156	S2	BicD	2	S2_2	0.00163919	0.237315	0.641315
0.328183	0.424574	S2	BicD	2	S2_2	0.00163744	0.238952	0.645807
0.332046	0.423249	S2	BicD	2	S2_2	0.00162828	0.24058	0.650273
0.335908	0.41983	S2	BicD	2	S2_2	0.00161387	0.242194	0.6547
0.339771	0.415789	S2	BicD	2	S2_2	0.00159347	0.243788	0.659071
0.343625	0.411226	S2	BicD	2	S2_2	0.00158055	0.245368	0.663407
0.347487	0.407141	S2	BicD	2	S2_2	0.00156619	0.246935	0.667703
0.35135	0.403788	S2	BicD	2	S2_2	0.00155599	0.24849	0.671971
0.355213	0.40186	S2	BicD	2	S2_2	0.00155216	0.250043	0.676229
0.359076	0.401806	S2	BicD	2	S2_2	0.0015538	0.251596	0.680491
0.362938	0.402707	S2	BicD	2	S2_2	0.00155391	0.25315	0.684754
0.366792	0.403777	S2	BicD	2	S2_2	0.0015589	0.254709	0.68903
0.370654	0.403378	S2	BicD	2	S2_2	0.00155416	0.256263	0.693293
0.374517	0.401324	S2	BicD	2	S2_2	0.00154391	0.257807	0.697528
0.37838	0.398067	S2	BicD	2	S2_2	0.0015308	0.259338	0.701727
0.382243	0.394541	S2	BicD	2	S2_2	0.00151636	0.260854	0.705887
0.386096	0.392454	S2	BicD	2	S2_2	0.00151591	0.26237	0.710045
0.389959	0.39244	S2	BicD	2	S2_2	0.00151988	0.26389	0.714214
0.393822	0.394513	S2	BicD	2	S2_2	0.00153038	0.265421	0.718412
0.397684	0.397875	S2	BicD	2	S2_2	0.00154231	0.266963	0.722643
0.401547	0.40069	S2	BicD	2	S2_2	0.00154964	0.268513	0.726894
0.40541	0.401673	S2	BicD	2	S2_2	0.00154547	0.270058	0.731133
0.409263	0.40043	S2	BicD	2	S2_2	0.00153866	0.271597	0.735354
0.413126	0.396247	S2	BicD	2	S2_2	0.00151906	0.273116	0.739521
0.416989	0.39028	S2	BicD	2	S2_2	0.00149222	0.274608	0.743614
0.420851	0.382349	S2	BicD	2	S2_2	0.00145798	0.276066	0.747613
0.424714	0.372552	S2	BicD	2	S2_2	0.00141448	0.27748	0.751493
0.428568	0.361568	S2	BicD	2	S2_2	0.00137401	0.278854	0.755262
0.43243	0.349858	S2	BicD	2	S2_2	0.00132975	0.280184	0.75891
0.436293	0.33865	S2	BicD	2	S2_2	0.00129148	0.281476	0.762453
0.440156	0.330045	S2	BicD	2	S2_2	0.00126247	0.282738	0.765916
0.444018	0.323625	S2	BicD	2	S2_2	0.00123955	0.283978	0.769316
0.447872	0.319705	S2	BicD	2	S2_2	0.00122889	0.285207	0.772687
0.451735	0.316583	S2	BicD	2	S2_2	0.00121443	0.286421	0.776018
0.455597	0.312216	S2	BicD	2	S2_2	0.0011918	0.287613	0.779287
0.45946	0.304867	S2	BicD	2	S2_2	0.001158	0.288771	0.782464
0.463323	0.294716	S2	BicD	2	S2_2	0.00111432	0.289885	0.785521
0.467185	0.282246	S2	BicD	2	S2_2	0.00106326	0.290948	0.788437
0.471039	0.26959	S2	BicD	2	S2_2	0.00102065	0.291969	0.791237
0.474902	0.258873	S2	BicD	2	S2_2	0.000984539	0.292954	0.793938
0.478764	0.250894	S2	BicD	2	S2_2	0.000958441	0.293912	0.796567
0.482627	0.24536	S2	BicD	2	S2_2	0.000940854	0.294853	0.799148
0.48649	0.241788	S2	BicD	2	S2_2	0.000925232	0.295778	0.801686
0.490343	0.238409	S2	BicD	2	S2_2	0.000914039	0.296692	0.804193
0.494206	0.234855	S2	BicD	2	S2_2	0.000898321	0.297591	0.806657
0.498069	0.230271	S2	BicD	2	S2_2	0.000879383	0.29847	0.809069
0.501931	0.22505	S2	BicD	2	S2_2	0.000859001	0.299329	0.811426
0.505794	0.219717	S2	BicD	2	S2_2	0.00083711	0.300166	0.813722
0.509648	0.214745	S2	BicD	2	S2_2	0.000822558	0.300989	0.815978
0.51351	0.211153	S2	BicD	2	S2_2	0.00081039	0.301799	0.818201
0.517373	0.208445	S2	BicD	2	S2_2	0.000800767	0.3026	0.820398
0.521236	0.20617	S2	BicD	2	S2_2	0.000791848	0.303392	0.82257
0.525098	0.203827	S2	BicD	2	S2_2	0.000781735	0.304173	0.824714
0.528961	0.200934	S2	BicD	2	S2_2	0.00076695	0.30494	0.826818
0.532815	0.197114	S2	BicD	2	S2_2	0.000752774	0.305693	0.828883
0.536677	0.192651	S2	BicD	2	S2_2	0.000735008	0.306428	0.830899
0.54054	0.187916	S2	BicD	2	S2_2	0.000716478	0.307145	0.832864
0.544403	0.183057	S2	BicD	2	S2_2	0.000698529	0.307843	0.834781
0.548265	0.178622	S2	BicD	2	S2_2	0.000679521	0.308523	0.836645
0.552119	0.174051	S2	BicD	2	S2_2	0.000663656	0.309186	0.838465
0.555982	0.169572	S2	BicD	2	S2_2	0.000646298	0.309833	0.840238
0.559844	0.165063	S2	BicD	2	S2_2	0.000627585	0.31046	0.841959
0.563707	0.159883	S2	BicD	2	S2_2	0.000607858	0.311068	0.843627
0.56757	0.154849	S2	BicD	2	S2_2	0.000588694	0.311657	0.845242
0.571432	0.14996	S2	BicD	2	S2_2	0.000569046	0.312226	0.846803
0.575286	0.145376	S2	BicD	2	S2_2	0.00055344	0.312779	0.848321
0.579149	0.14118	S2	BicD	2	S2_2	0.000538462	0.313318	0.849798
0.583011	0.137621	S2	BicD	2	S2_2	0.000527284	0.313845	0.851244
0.586874	0.135392	S2	BicD	2	S2_2	0.000523695	0.314369	0.852681
0.590737	0.135763	S2	BicD	2	S2_2	0.000530343	0.314899	0.854135
0.59459	0.139487	S2	BicD	2	S2_2	0.00055215	0.315451	0.85565
0.598453	0.146401	S2	BicD	2	S2_2	0.000584466	0.316036	0.857253
0.602316	0.156219	S2	BicD	2	S2_2	0.000624625	0.31666	0.858967
0.606178	0.167195	S2	BicD	2	S2_2	0.000666193	0.317326	0.860794
0.610041	0.177742	S2	BicD	2	S2_2	0.000700738	0.318027	0.862716
0.613895	0.185943	S2	BicD	2	S2_2	0.00072749	0.318755	0.864712
0.617757	0.190732	S2	BicD	2	S2_2	0.000737196	0.319492	0.866734
0.62162	0.190968	S2	BicD	2	S2_2	0.000730194	0.320222	0.868737
0.625483	0.187107	S2	BicD	2	S2_2	0.000708929	0.320931	0.870682
0.629346	0.179957	S2	BicD	2	S2_2	0.000678882	0.32161	0.872544
0.633208	0.171549	S2	BicD	2	S2_2	0.000646011	0.322256	0.874316
0.637062	0.163732	S2	BicD	2	S2_2	0.00062094	0.322877	0.876019
0.640924	0.157774	S2	BicD	2	S2_2	0.000601293	0.323478	0.877669
0.644787	0.153559	S2	BicD	2	S2_2	0.000587707	0.324066	0.879281
0.64865	0.150739	S2	BicD	2	S2_2	0.000579145	0.324645	0.880869
0.652513	0.149126	S2	BicD	2	S2_2	0.000573389	0.325218	0.882442
0.656366	0.148464	S2	BicD	2	S2_2	0.000575489	0.325794	0.884021
0.660229	0.149508	S2	BicD	2	S2_2	0.00058325	0.326377	0.885621
0.664092	0.152483	S2	BicD	2	S2_2	0.000597495	0.326975	0.88726
0.667954	0.156883	S2	BicD	2	S2_2	0.000617233	0.327592	0.888953
0.671817	0.162703	S2	BicD	2	S2_2	0.000640541	0.328232	0.89071
0.67568	0.168952	S2	BicD	2	S2_2	0.000661097	0.328893	0.892523
0.679533	0.174159	S2	BicD	2	S2_2	0.000679427	0.329573	0.894387
0.683396	0.17763	S2	BicD	2	S2_2	0.000688127	0.330261	0.896275
0.687259	0.178664	S2	BicD	2	S2_2	0.000687726	0.330949	0.898161
0.691121	0.177422	S2	BicD	2	S2_2	0.000679331	0.331628	0.900025
0.694984	0.174317	S2	BicD	2	S2_2	0.000662579	0.332291	0.901842
0.698838	0.169564	S2	BicD	2	S2_2	0.000642114	0.332933	0.903604
0.7027	0.162905	S2	BicD	2	S2_2	0.000613777	0.333546	0.905287
0.706563	0.154892	S2	BicD	2	S2_2	0.000579782	0.334126	0.906878
0.710426	0.145304	S2	BicD	2	S2_2	0.000543206	0.334669	0.908368
0.714288	0.135954	S2	BicD	2	S2_2	0.000509927	0.335179	0.909766
0.718142	0.1287	S2	BicD	2	S2_2	0.000490341	0.33567	0.911112
0.722005	0.125186	S2	BicD	2	S2_2	0.000485981	0.336156	0.912445
0.725867	0.126442	S2	BicD	2	S2_2	0.000498713	0.336654	0.913813
0.72973	0.131778	S2	BicD	2	S2_2	0.000525212	0.33718	0.915253
0.733593	0.140162	S2	BicD	2	S2_2	0.000559646	0.337739	0.916788
0.737455	0.149607	S2	BicD	2	S2_2	0.000592891	0.338332	0.918415
0.741309	0.158105	S2	BicD	2	S2_2	0.000623663	0.338956	0.920126
0.745172	0.164811	S2	BicD	2	S2_2	0.000643877	0.3396	0.921892
0.749034	0.168571	S2	BicD	2	S2_2	0.000653032	0.340253	0.923683
0.752897	0.169551	S2	BicD	2	S2_2	0.000651826	0.340905	0.925471
0.75676	0.167946	S2	BicD	2	S2_2	0.00064136	0.341546	0.92723
0.760613	0.164921	S2	BicD	2	S2_2	0.00063203	0.342178	0.928964
0.764476	0.162327	S2	BicD	2	S2_2	0.000624068	0.342802	0.930676
0.768339	0.160798	S2	BicD	2	S2_2	0.000620856	0.343423	0.932379
0.772201	0.160664	S2	BicD	2	S2_2	0.000622295	0.344045	0.934086
0.776064	0.161544	S2	BicD	2	S2_2	0.00062398	0.344669	0.935798
0.779918	0.162303	S2	BicD	2	S2_2	0.000627852	0.345297	0.93752
0.78378	0.162781	S2	BicD	2	S2_2	0.00063017	0.345927	0.939249
0.787643	0.163503	S2	BicD	2	S2_2	0.000634401	0.346562	0.940989
0.791506	0.164972	S2	BicD	2	S2_2	0.000641199	0.347203	0.942748
0.795368	0.167024	S2	BicD	2	S2_2	0.00064776	0.347851	0.944525
0.799231	0.168369	S2	BicD	2	S2_2	0.000648369	0.348499	0.946303
0.803085	0.168136	S2	BicD	2	S2_2	0.000644554	0.349143	0.948071
0.806947	0.165596	S2	BicD	2	S2_2	0.000631653	0.349775	0.949804
0.81081	0.161457	S2	BicD	2	S2_2	0.000614973	0.35039	0.951491
0.814673	0.15696	S2	BicD	2	S2_2	0.000598787	0.350989	0.953133
0.818535	0.153076	S2	BicD	2	S2_2	0.000584683	0.351574	0.954737
0.822389	0.150376	S2	BicD	2	S2_2	0.000577392	0.352151	0.956321
0.826252	0.148582	S2	BicD	2	S2_2	0.000571746	0.352723	0.957889
0.830114	0.147453	S2	BicD	2	S2_2	0.000567747	0.35329	0.959447
0.833977	0.146511	S2	BicD	2	S2_2	0.000564071	0.353855	0.960994
0.83784	0.14555	S2	BicD	2	S2_2	0.000560972	0.354415	0.962533
0.841703	0.144906	S2	BicD	2	S2_2	0.000557677	0.354973	0.964062
0.845556	0.144529	S2	BicD	2	S2_2	0.000557752	0.355531	0.965592
0.849419	0.14426	S2	BicD	2	S2_2	0.000556083	0.356087	0.967118
0.853281	0.143665	S2	BicD	2	S2_2	0.00055208	0.356639	0.968632
0.857144	0.142187	S2	BicD	2	S2_2	0.00054394	0.357183	0.970124
0.861007	0.13945	S2	BicD	2	S2_2	0.000529277	0.357712	0.971576
0.86486	0.135246	S2	BicD	2	S2_2	0.000512287	0.358225	0.972981
0.868723	0.130002	S2	BicD	2	S2_2	0.000490831	0.358715	0.974328
0.872586	0.124137	S2	BicD	2	S2_2	0.000468751	0.359184	0.975614
0.876449	0.11857	S2	BicD	2	S2_2	0.000449523	0.359634	0.976847
0.880311	0.114181	S2	BicD	2	S2_2	0.000434536	0.360068	0.978039
0.884165	0.111344	S2	BicD	2	S2_2	0.000427503	0.360496	0.979211
0.888027	0.110005	S2	BicD	2	S2_2	0.000425036	0.360921	0.980377
0.89189	0.110067	S2	BicD	2	S2_2	0.000427347	0.361348	0.98155
0.895753	0.111202	S2	BicD	2	S2_2	0.000432855	0.361781	0.982737
0.899616	0.112919	S2	BicD	2	S2_2	0.000438926	0.36222	0.983941
0.903478	0.114345	S2	BicD	2	S2_2	0.000441526	0.362661	0.985152
0.907332	0.114808	S2	BicD	2	S2_2	0.00044133	0.363103	0.986363
0.911195	0.113701	S2	BicD	2	S2_2	0.000433453	0.363536	0.987552
0.915057	0.11073	S2	BicD	2	S2_2	0.000419168	0.363955	0.988701
0.91892	0.106304	S2	BicD	2	S2_2	0.000400481	0.364356	0.9898
0.922783	0.101054	S2	BicD	2	S2_2	0.000378724	0.364735	0.990839
0.926636	0.0955045	S2	BicD	2	S2_2	0.000357999	0.365093	0.991821
0.930499	0.0898575	S2	BicD	2	S2_2	0.000335904	0.365428	0.992742
0.934362	0.0840644	S2	BicD	2	S2_2	0.000312777	0.365741	0.9936
0.938224	0.0778829	S2	BicD	2	S2_2	0.000288668	0.36603	0.994392
0.942087	0.0715815	S2	BicD	2	S2_2	0.000264586	0.366295	0.995118
0.94595	0.0654138	S2	BicD	2	S2_2	0.000241878	0.366536	0.995781
0.949803	0.0601215	S2	BicD	2	S2_2	0.000223823	0.36676	0.996395
0.953666	0.0557682	S2	BicD	2	S2_2	0.000208612	0.366969	0.996968
0.957529	0.0522454	S2	BicD	2	S2_2	0.0001958	0.367165	0.997505
0.961391	0.0491347	S2	BicD	2	S2_2	0.000182719	0.367347	0.998006
0.965254	0.045472	S2	BicD	2	S2_2	0.000166446	0.367514	0.998462
0.969108	0.0409139	S2	BicD	2	S2_2	0.000147291	0.367661	0.998867
0.97297	0.0353493	S2	BicD	2	S2_2	0.000124468	0.367786	0.999208
0.976833	0.0290967	S2	BicD	2	S2_2	0.00010014	0.367886	0.999483
0.980696	0.0227528	S2	BicD	2	S2_2	7.60863e-05	0.367962	0.999691
0.984558	0.0166425	S2	BicD	2	S2_2	5.37721e-05	0.368016	0.999839
0.988412	0.0112653	S2	BicD	2	S2_2	3.48245e-05	0.36805	0.999934
0.992275	0.00676591	S2	BicD	2	S2_2	1.84964e-05	0.368069	0.999985
0.996137	0.00281101	S2	BicD	2	S2_2	5.42905e-06	0.368074	1
0	0.782409	S2	BicD	3	S2_3	0.00257151	0.00257151	0
0.00321686	0.816366	S2	BicD	3	S2_3	0.0026786	0.00525011	0.0103979
0.00643371	0.848988	S2	BicD	3	S2_3	0.00277667	0.00802679	0.0211766
0.00964294	0.881439	S2	BicD	3	S2_3	0.00288671	0.0109135	0.0323823
0.0128598	0.9133	S2	BicD	3	S2_3	0.00298576	0.0138993	0.0439726
0.0160767	0.943024	S2	BicD	3	S2_3	0.00307368	0.0169729	0.0559042
0.0192935	0.967957	S2	BicD	3	S2_3	0.00314307	0.020116	0.0681051
0.0225104	0.986168	S2	BicD	3	S2_3	0.00318958	0.0233056	0.0804866
0.0257272	0.996875	S2	BicD	3	S2_3	0.00320422	0.0265098	0.0929249
0.0289365	1	S2	BicD	3	S2_3	0.00321217	0.029722	0.105394
0.0321533	0.997085	S2	BicD	3	S2_3	0.00319578	0.0329178	0.1178
0.0353702	0.989813	S2	BicD	3	S2_3	0.00316924	0.036087	0.130102
0.038587	0.980583	S2	BicD	3	S2_3	0.00314019	0.0392272	0.142292
0.0418039	0.971751	S2	BicD	3	S2_3	0.00310727	0.0423345	0.154354
0.0450131	0.964708	S2	BicD	3	S2_3	0.00309734	0.0454318	0.166377
0.04823	0.960988	S2	BicD	3	S2_3	0.00308894	0.0485207	0.178368
0.0514468	0.959482	S2	BicD	3	S2_3	0.00308583	0.0516066	0.190347
0.0546637	0.959056	S2	BicD	3	S2_3	0.00308623	0.0546928	0.202327
0.0578805	0.959728	S2	BicD	3	S2_3	0.00307869	0.0577715	0.214278
0.0610898	0.958916	S2	BicD	3	S2_3	0.003079	0.0608505	0.22623
0.0643066	0.955376	S2	BicD	3	S2_3	0.0030605	0.063911	0.238111
0.0675235	0.947416	S2	BicD	3	S2_3	0.0030227	0.0669337	0.249844
0.0707403	0.931873	S2	BicD	3	S2_3	0.00295915	0.0698928	0.261331
0.0739572	0.907907	S2	BicD	3	S2_3	0.00286877	0.0727616	0.272468
0.077174	0.87568	S2	BicD	3	S2_3	0.00275204	0.0755136	0.283151
0.0803833	0.839394	S2	BicD	3	S2_3	0.00264174	0.0781554	0.293405
0.0836001	0.803041	S2	BicD	3	S2_3	0.00252899	0.0806844	0.303223
0.086817	0.769298	S2	BicD	3	S2_3	0.00242857	0.0831129	0.31265
0.0900338	0.740604	S2	BicD	3	S2_3	0.00234421	0.0854572	0.32175
0.0932507	0.716851	S2	BicD	3	S2_3	0.00226832	0.0877255	0.330555
0.0964599	0.696768	S2	BicD	3	S2_3	0.00221329	0.0899388	0.339147
0.0996768	0.679288	S2	BicD	3	S2_3	0.00216041	0.0920992	0.347533
0.102894	0.663895	S2	BicD	3	S2_3	0.00211245	0.0942116	0.355733
0.106111	0.649467	S2	BicD	3	S2_3	0.00206691	0.0962785	0.363757
0.109327	0.635582	S2	BicD	3	S2_3	0.00202154	0.0983001	0.371604
0.112544	0.621257	S2	BicD	3	S2_3	0.00196925	0.100269	0.379248
0.115753	0.605984	S2	BicD	3	S2_3	0.00192333	0.102193	0.386715
0.11897	0.589797	S2	BicD	3	S2_3	0.00187161	0.104064	0.39398
0.122187	0.573828	S2	BicD	3	S2_3	0.00182378	0.105888	0.401059
0.125404	0.560062	S2	BicD	3	S2_3	0.00178542	0.107673	0.40799
0.128621	0.549975	S2	BicD	3	S2_3	0.00175578	0.109429	0.414806
0.13183	0.544233	S2	BicD	3	S2_3	0.00174621	0.111175	0.421584
0.135047	0.541431	S2	BicD	3	S2_3	0.00173905	0.112914	0.428335
0.138264	0.539779	S2	BicD	3	S2_3	0.00173267	0.114647	0.435061
0.141481	0.537468	S2	BicD	3	S2_3	0.00172209	0.116369	0.441746
0.144698	0.533196	S2	BicD	3	S2_3	0.00170137	0.118071	0.44835
0.147907	0.527099	S2	BicD	3	S2_3	0.00168328	0.119754	0.454885
0.151124	0.519438	S2	BicD	3	S2_3	0.0016566	0.12141	0.461315
0.15434	0.510515	S2	BicD	3	S2_3	0.00162624	0.123037	0.467628
0.157557	0.500558	S2	BicD	3	S2_3	0.00159241	0.124629	0.47381
0.160774	0.489482	S2	BicD	3	S2_3	0.00155463	0.126184	0.479845
0.163991	0.477068	S2	BicD	3	S2_3	0.0015093	0.127693	0.485703
0.1672	0.463532	S2	BicD	3	S2_3	0.00146963	0.129163	0.491408
0.170417	0.450174	S2	BicD	3	S2_3	0.00142963	0.130592	0.496958
0.173634	0.438663	S2	BicD	3	S2_3	0.00139797	0.13199	0.502385
0.176851	0.430491	S2	BicD	3	S2_3	0.00137796	0.133368	0.507734
0.180068	0.426222	S2	BicD	3	S2_3	0.00136633	0.134735	0.513038
0.183277	0.425277	S2	BicD	3	S2_3	0.00136982	0.136104	0.518355
0.186494	0.426374	S2	BicD	3	S2_3	0.0013736	0.137478	0.523687
0.189711	0.427626	S2	BicD	3	S2_3	0.00137677	0.138855	0.529032
0.192927	0.42835	S2	BicD	3	S2_3	0.00137711	0.140232	0.534377
0.196144	0.427831	S2	BicD	3	S2_3	0.00137106	0.141603	0.539699
0.199354	0.426615	S2	BicD	3	S2_3	0.00137066	0.142974	0.54502
0.20257	0.42556	S2	BicD	3	S2_3	0.0013699	0.144344	0.550338
0.205787	0.42614	S2	BicD	3	S2_3	0.00137487	0.145718	0.555675
0.209004	0.428652	S2	BicD	3	S2_3	0.00138586	0.147104	0.561055
0.212221	0.432974	S2	BicD	3	S2_3	0.0014005	0.148505	0.566491
0.215438	0.437751	S2	BicD	3	S2_3	0.00141136	0.149916	0.57197
0.218647	0.441812	S2	BicD	3	S2_3	0.00142477	0.151341	0.577501
0.221864	0.444003	S2	BicD	3	S2_3	0.00142686	0.152768	0.58304
0.225081	0.443114	S2	BicD	3	S2_3	0.00141911	0.154187	0.588548
0.228298	0.439185	S2	BicD	3	S2_3	0.00140044	0.155587	0.593985
0.231515	0.431502	S2	BicD	3	S2_3	0.00136647	0.156954	0.599289
0.234724	0.420087	S2	BicD	3	S2_3	0.00132819	0.158282	0.604445
0.237941	0.405684	S2	BicD	3	S2_3	0.00127892	0.159561	0.609409
0.241157	0.389454	S2	BicD	3	S2_3	0.00122664	0.160788	0.614171
0.244374	0.373179	S2	BicD	3	S2_3	0.00117646	0.161964	0.618738
0.247591	0.358257	S2	BicD	3	S2_3	0.00113218	0.163096	0.623133
0.250808	0.345648	S2	BicD	3	S2_3	0.0010938	0.16419	0.627379
0.254017	0.33601	S2	BicD	3	S2_3	0.00106973	0.16526	0.631531
0.257234	0.329069	S2	BicD	3	S2_3	0.00105179	0.166311	0.635614
0.260451	0.324856	S2	BicD	3	S2_3	0.00104185	0.167353	0.639659
0.263668	0.322885	S2	BicD	3	S2_3	0.00103782	0.168391	0.643687
0.266885	0.322351	S2	BicD	3	S2_3	0.00103418	0.169425	0.647702
0.270094	0.322153	S2	BicD	3	S2_3	0.0010347	0.17046	0.651718
0.273311	0.321143	S2	BicD	3	S2_3	0.00102979	0.17149	0.655716
0.276528	0.319106	S2	BicD	3	S2_3	0.00102254	0.172512	0.659685
0.279744	0.316632	S2	BicD	3	S2_3	0.00101549	0.173528	0.663627
0.282961	0.314724	S2	BicD	3	S2_3	0.00100927	0.174537	0.667545
0.286171	0.314257	S2	BicD	3	S2_3	0.00101284	0.17555	0.671477
0.289387	0.315448	S2	BicD	3	S2_3	0.00101822	0.176568	0.675429
0.292604	0.317608	S2	BicD	3	S2_3	0.00102475	0.177593	0.679407
0.295821	0.319507	S2	BicD	3	S2_3	0.00102828	0.178621	0.683399
0.299038	0.3198	S2	BicD	3	S2_3	0.00102498	0.179646	0.687378
0.302255	0.317456	S2	BicD	3	S2_3	0.00100976	0.180656	0.691297
0.305464	0.311825	S2	BicD	3	S2_3	0.000989605	0.181646	0.695139
0.308681	0.303437	S2	BicD	3	S2_3	0.0009603	0.182606	0.698867
0.311898	0.293605	S2	BicD	3	S2_3	0.000929005	0.183535	0.702473
0.315115	0.283981	S2	BicD	3	S2_3	0.000900592	0.184435	0.705969
0.318332	0.27594	S2	BicD	3	S2_3	0.000876271	0.185312	0.70937
0.321541	0.270154	S2	BicD	3	S2_3	0.000863228	0.186175	0.712721
0.324758	0.266537	S2	BicD	3	S2_3	0.000853963	0.187029	0.716036
0.327974	0.264393	S2	BicD	3	S2_3	0.000848064	0.187877	0.719328
0.331191	0.262869	S2	BicD	3	S2_3	0.00084308	0.18872	0.722601
0.334408	0.261295	S2	BicD	3	S2_3	0.000837128	0.189557	0.725851
0.337625	0.259168	S2	BicD	3	S2_3	0.000827258	0.190384	0.729062
0.340834	0.256381	S2	BicD	3	S2_3	0.000819541	0.191204	0.732243
0.344051	0.253148	S2	BicD	3	S2_3	0.000809429	0.192013	0.735385
0.347268	0.250094	S2	BicD	3	S2_3	0.0008012	0.192815	0.738496
0.350485	0.248032	S2	BicD	3	S2_3	0.000796954	0.193612	0.741589
0.353702	0.247454	S2	BicD	3	S2_3	0.000795868	0.194407	0.744679
0.356911	0.248532	S2	BicD	3	S2_3	0.000803342	0.195211	0.747797
0.360128	0.250926	S2	BicD	3	S2_3	0.000811265	0.196022	0.750946
0.363345	0.253458	S2	BicD	3	S2_3	0.00081733	0.196839	0.754119
0.366561	0.254697	S2	BicD	3	S2_3	0.000817196	0.197657	0.757291
0.369778	0.253374	S2	BicD	3	S2_3	0.000805855	0.198462	0.76042
0.372988	0.248836	S2	BicD	3	S2_3	0.000788792	0.199251	0.763482
0.376204	0.241576	S2	BicD	3	S2_3	0.000762203	0.200013	0.76644
0.379421	0.232304	S2	BicD	3	S2_3	0.00073108	0.200744	0.769278
0.382638	0.222227	S2	BicD	3	S2_3	0.000699076	0.201444	0.771992
0.385855	0.212407	S2	BicD	3	S2_3	0.000669019	0.202113	0.774589
0.389072	0.203539	S2	BicD	3	S2_3	0.00064189	0.202754	0.777081
0.392281	0.196488	S2	BicD	3	S2_3	0.000624143	0.203379	0.779504
0.395498	0.191557	S2	BicD	3	S2_3	0.000611785	0.20399	0.781878
0.398715	0.188805	S2	BicD	3	S2_3	0.000604725	0.204595	0.784226
0.401932	0.187168	S2	BicD	3	S2_3	0.000599549	0.205195	0.786553
0.405148	0.185586	S2	BicD	3	S2_3	0.00059176	0.205786	0.78885
0.408358	0.183199	S2	BicD	3	S2_3	0.000583703	0.20637	0.791116
0.411575	0.179704	S2	BicD	3	S2_3	0.000571655	0.206942	0.793335
0.414791	0.175709	S2	BicD	3	S2_3	0.000559239	0.207501	0.795506
0.418008	0.171984	S2	BicD	3	S2_3	0.000548538	0.20805	0.797635
0.421225	0.169056	S2	BicD	3	S2_3	0.000538988	0.208589	0.799728
0.424434	0.166843	S2	BicD	3	S2_3	0.000534312	0.209123	0.801802
0.427651	0.165353	S2	BicD	3	S2_3	0.000530818	0.209654	0.803862
0.430868	0.16467	S2	BicD	3	S2_3	0.000530287	0.210184	0.805921
0.434085	0.165023	S2	BicD	3	S2_3	0.000533139	0.210717	0.80799
0.437302	0.166443	S2	BicD	3	S2_3	0.00053831	0.211255	0.81008
0.440519	0.168238	S2	BicD	3	S2_3	0.000541884	0.211797	0.812184
0.443728	0.169465	S2	BicD	3	S2_3	0.000544789	0.212342	0.814298
0.446945	0.169244	S2	BicD	3	S2_3	0.000541377	0.212883	0.8164
0.450162	0.167344	S2	BicD	3	S2_3	0.000533096	0.213417	0.818469
0.453378	0.164095	S2	BicD	3	S2_3	0.00052116	0.213938	0.820492
0.456595	0.159923	S2	BicD	3	S2_3	0.000505633	0.214443	0.822455
0.459805	0.155188	S2	BicD	3	S2_3	0.000491665	0.214935	0.824364
0.463021	0.150492	S2	BicD	3	S2_3	0.00047706	0.215412	0.826216
0.466238	0.146108	S2	BicD	3	S2_3	0.000464384	0.215876	0.828018
0.469455	0.142611	S2	BicD	3	S2_3	0.00045474	0.216331	0.829784
0.472672	0.140112	S2	BicD	3	S2_3	0.000447953	0.216779	0.831522
0.475889	0.138392	S2	BicD	3	S2_3	0.000442001	0.217221	0.833238
0.479098	0.137064	S2	BicD	3	S2_3	0.000438781	0.21766	0.834942
0.482315	0.135738	S2	BicD	3	S2_3	0.000434066	0.218094	0.836627
0.485532	0.134132	S2	BicD	3	S2_3	0.00042845	0.218522	0.83829
0.488749	0.132246	S2	BicD	3	S2_3	0.000421257	0.218944	0.839925
0.491965	0.129661	S2	BicD	3	S2_3	0.000410633	0.219354	0.841519
0.495175	0.126247	S2	BicD	3	S2_3	0.000399	0.219753	0.843068
0.498392	0.121822	S2	BicD	3	S2_3	0.000383596	0.220137	0.844557
0.501608	0.116669	S2	BicD	3	S2_3	0.000366697	0.220504	0.84598
0.504825	0.111315	S2	BicD	3	S2_3	0.00034998	0.220854	0.847339
0.508042	0.106276	S2	BicD	3	S2_3	0.000334235	0.221188	0.848636
0.511251	0.10202	S2	BicD	3	S2_3	0.000322781	0.221511	0.849889
0.514468	0.0986608	S2	BicD	3	S2_3	0.000313549	0.221824	0.851107
0.517685	0.0962807	S2	BicD	3	S2_3	0.000307168	0.222131	0.852299
0.520902	0.0946935	S2	BicD	3	S2_3	0.000302585	0.222434	0.853473
0.524119	0.0934313	S2	BicD	3	S2_3	0.000298505	0.222732	0.854632
0.527336	0.0921567	S2	BicD	3	S2_3	0.000293533	0.223026	0.855772
0.530545	0.0907737	S2	BicD	3	S2_3	0.000289895	0.223316	0.856897
0.533762	0.0894616	S2	BicD	3	S2_3	0.000286578	0.223602	0.858009
0.536979	0.0887108	S2	BicD	3	S2_3	0.000285541	0.223888	0.859118
0.540195	0.0888169	S2	BicD	3	S2_3	0.000287142	0.224175	0.860233
0.543412	0.0897064	S2	BicD	3	S2_3	0.000289791	0.224465	0.861357
0.546622	0.0908922	S2	BicD	3	S2_3	0.000294036	0.224759	0.862499
0.549838	0.0919173	S2	BicD	3	S2_3	0.000296885	0.225056	0.863651
0.553055	0.0926634	S2	BicD	3	S2_3	0.000299119	0.225355	0.864812
0.556272	0.0933066	S2	BicD	3	S2_3	0.000301558	0.225657	0.865983
0.559489	0.0941797	S2	BicD	3	S2_3	0.000305193	0.225962	0.867168
0.562706	0.0955666	S2	BicD	3	S2_3	0.000309565	0.226271	0.868369
0.565915	0.097355	S2	BicD	3	S2_3	0.00031618	0.226587	0.869597
0.569132	0.0992221	S2	BicD	3	S2_3	0.00032184	0.226909	0.870846
0.572349	0.100874	S2	BicD	3	S2_3	0.000326433	0.227236	0.872113
0.575566	0.102078	S2	BicD	3	S2_3	0.000329685	0.227565	0.873393
0.578782	0.102896	S2	BicD	3	S2_3	0.000331255	0.227897	0.874679
0.581992	0.103543	S2	BicD	3	S2_3	0.000333751	0.22823	0.875975
0.585209	0.103958	S2	BicD	3	S2_3	0.000334618	0.228565	0.877274
0.588425	0.104082	S2	BicD	3	S2_3	0.00033443	0.228899	0.878572
0.591642	0.103841	S2	BicD	3	S2_3	0.000333252	0.229233	0.879865
0.594859	0.10335	S2	BicD	3	S2_3	0.000330973	0.229564	0.88115
0.598068	0.102913	S2	BicD	3	S2_3	0.000330931	0.229895	0.882435
0.601285	0.102836	S2	BicD	3	S2_3	0.000331509	0.230226	0.883722
0.604502	0.103272	S2	BicD	3	S2_3	0.000334006	0.23056	0.885018
0.607719	0.104388	S2	BicD	3	S2_3	0.000339018	0.230899	0.886334
0.610936	0.106388	S2	BicD	3	S2_3	0.000347058	0.231246	0.887681
0.614153	0.109386	S2	BicD	3	S2_3	0.000356653	0.231603	0.889066
0.617362	0.112881	S2	BicD	3	S2_3	0.000368515	0.231971	0.890496
0.620579	0.116234	S2	BicD	3	S2_3	0.0003776	0.232349	0.891962
0.623796	0.118529	S2	BicD	3	S2_3	0.000382269	0.232731	0.893446
0.627012	0.119138	S2	BicD	3	S2_3	0.000381858	0.233113	0.894928
0.630229	0.118273	S2	BicD	3	S2_3	0.000376785	0.23349	0.896391
0.633439	0.11654	S2	BicD	3	S2_3	0.000372045	0.233862	0.897835
0.636655	0.11477	S2	BicD	3	S2_3	0.000367302	0.234229	0.899261
0.639872	0.113592	S2	BicD	3	S2_3	0.000364475	0.234594	0.900676
0.643089	0.113012	S2	BicD	3	S2_3	0.000363336	0.234957	0.902086
0.646306	0.112884	S2	BicD	3	S2_3	0.000362296	0.235319	0.903493
0.649515	0.1129	S2	BicD	3	S2_3	0.000362827	0.235682	0.904901
0.652732	0.112679	S2	BicD	3	S2_3	0.000361591	0.236044	0.906305
0.655949	0.112131	S2	BicD	3	S2_3	0.000359543	0.236403	0.907701
0.659166	0.111406	S2	BicD	3	S2_3	0.000357425	0.236761	0.909088
0.662383	0.110815	S2	BicD	3	S2_3	0.000356351	0.237117	0.910471
0.665599	0.110738	S2	BicD	3	S2_3	0.000356409	0.237474	0.911855
0.668809	0.111378	S2	BicD	3	S2_3	0.000360195	0.237834	0.913253
0.672026	0.112565	S2	BicD	3	S2_3	0.000364265	0.238198	0.914667
0.675242	0.113908	S2	BicD	3	S2_3	0.000368348	0.238566	0.916097
0.678459	0.115103	S2	BicD	3	S2_3	0.000371934	0.238938	0.917541
0.681676	0.116138	S2	BicD	3	S2_3	0.000374762	0.239313	0.918996
0.684885	0.117415	S2	BicD	3	S2_3	0.000380419	0.239693	0.920472
0.688102	0.119101	S2	BicD	3	S2_3	0.000386035	0.240079	0.921971
0.691319	0.120907	S2	BicD	3	S2_3	0.000390876	0.24047	0.923488
0.694536	0.122111	S2	BicD	3	S2_3	0.000392513	0.240863	0.925012
0.697753	0.121924	S2	BicD	3	S2_3	0.000389264	0.241252	0.926523
0.70097	0.120091	S2	BicD	3	S2_3	0.000380818	0.241633	0.928001
0.704179	0.117235	S2	BicD	3	S2_3	0.000372113	0.242005	0.929446
0.707396	0.114116	S2	BicD	3	S2_3	0.000362803	0.242368	0.930854
0.710613	0.111448	S2	BicD	3	S2_3	0.00035583	0.242724	0.932235
0.713829	0.109781	S2	BicD	3	S2_3	0.000352165	0.243076	0.933602
0.717046	0.109169	S2	BicD	3	S2_3	0.000350889	0.243427	0.934964
0.720256	0.109506	S2	BicD	3	S2_3	0.000353758	0.243781	0.936338
0.723472	0.110434	S2	BicD	3	S2_3	0.000356936	0.244137	0.937723
0.726689	0.111482	S2	BicD	3	S2_3	0.000359553	0.244497	0.939119
0.729906	0.112061	S2	BicD	3	S2_3	0.000359813	0.244857	0.940516
0.733123	0.111643	S2	BicD	3	S2_3	0.000355761	0.245213	0.941897
0.736332	0.110068	S2	BicD	3	S2_3	0.000350149	0.245563	0.943256
0.739549	0.107628	S2	BicD	3	S2_3	0.000341988	0.245905	0.944583
0.742766	0.104994	S2	BicD	3	S2_3	0.00033411	0.246239	0.94588
0.745983	0.10273	S2	BicD	3	S2_3	0.000327931	0.246567	0.947153
0.7492	0.101152	S2	BicD	3	S2_3	0.000323651	0.24689	0.94841
0.752416	0.10007	S2	BicD	3	S2_3	0.000319737	0.24721	0.949651
0.755626	0.0991909	S2	BicD	3	S2_3	0.000317442	0.247528	0.950883
0.758843	0.0981704	S2	BicD	3	S2_3	0.000313484	0.247841	0.9521
0.762059	0.0967305	S2	BicD	3	S2_3	0.000308112	0.248149	0.953296
0.765276	0.0948307	S2	BicD	3	S2_3	0.000301243	0.24845	0.954466
0.768493	0.0924599	S2	BicD	3	S2_3	0.000292594	0.248743	0.955601
0.771702	0.0898849	S2	BicD	3	S2_3	0.000285141	0.249028	0.956708
0.774919	0.0873941	S2	BicD	3	S2_3	0.000277693	0.249306	0.957786
0.778136	0.0852549	S2	BicD	3	S2_3	0.000271841	0.249578	0.958841
0.781353	0.0837557	S2	BicD	3	S2_3	0.000268205	0.249846	0.959883
0.78457	0.0829941	S2	BicD	3	S2_3	0.000267004	0.250113	0.960919
0.787787	0.0830089	S2	BicD	3	S2_3	0.000267063	0.25038	0.961956
0.790996	0.0834252	S2	BicD	3	S2_3	0.00026883	0.250649	0.962999
0.794213	0.0837129	S2	BicD	3	S2_3	0.000268577	0.250917	0.964042
0.79743	0.0832685	S2	BicD	3	S2_3	0.000265513	0.251183	0.965073
0.800646	0.0818075	S2	BicD	3	S2_3	0.000259251	0.251442	0.966079
0.803863	0.0793752	S2	BicD	3	S2_3	0.000250231	0.251692	0.96705
0.807073	0.0765694	S2	BicD	3	S2_3	0.000242185	0.251935	0.96799
0.810289	0.074003	S2	BicD	3	S2_3	0.000234812	0.252169	0.968902
0.813506	0.0719854	S2	BicD	3	S2_3	0.000229069	0.252398	0.969791
0.816723	0.0704325	S2	BicD	3	S2_3	0.000224273	0.252623	0.970662
0.81994	0.0690035	S2	BicD	3	S2_3	0.000218971	0.252842	0.971512
0.823149	0.0674599	S2	BicD	3	S2_3	0.00021463	0.253056	0.972345
0.826366	0.065981	S2	BicD	3	S2_3	0.000210638	0.253267	0.973163
0.829583	0.0649776	S2	BicD	3	S2_3	0.00020862	0.253476	0.973972
0.8328	0.0647266	S2	BicD	3	S2_3	0.000208693	0.253684	0.974783
0.836017	0.0650229	S2	BicD	3	S2_3	0.000210003	0.253894	0.975598
0.839233	0.0655413	S2	BicD	3	S2_3	0.00021051	0.254105	0.976415
0.842443	0.0656489	S2	BicD	3	S2_3	0.000210611	0.254315	0.977232
0.84566	0.0652934	S2	BicD	3	S2_3	0.000208665	0.254524	0.978042
0.848876	0.0644389	S2	BicD	3	S2_3	0.00020557	0.25473	0.97884
0.852093	0.0633693	S2	BicD	3	S2_3	0.000201817	0.254931	0.979624
0.85531	0.0621056	S2	BicD	3	S2_3	0.000197214	0.255129	0.980389
0.858519	0.0607982	S2	BicD	3	S2_3	0.000193737	0.255322	0.981141
0.861736	0.059653	S2	BicD	3	S2_3	0.000190844	0.255513	0.981882
0.864953	0.0589997	S2	BicD	3	S2_3	0.000190067	0.255703	0.98262
0.86817	0.0591697	S2	BicD	3	S2_3	0.000191777	0.255895	0.983365
0.871387	0.0600631	S2	BicD	3	S2_3	0.000194598	0.25609	0.98412
0.874596	0.0612106	S2	BicD	3	S2_3	0.000197904	0.256288	0.984888
0.877813	0.0618312	S2	BicD	3	S2_3	0.000198135	0.256486	0.985657
0.88103	0.0613541	S2	BicD	3	S2_3	0.000194374	0.25668	0.986412
0.884247	0.0594932	S2	BicD	3	S2_3	0.000186584	0.256867	0.987136
0.887463	0.0565105	S2	BicD	3	S2_3	0.000176067	0.257043	0.98782
0.89068	0.0529547	S2	BicD	3	S2_3	0.000164265	0.257207	0.988457
0.893889	0.0494154	S2	BicD	3	S2_3	0.000153901	0.257361	0.989055
0.897106	0.0462689	S2	BicD	3	S2_3	0.000144519	0.257505	0.989616
0.900323	0.0435825	S2	BicD	3	S2_3	0.000136365	0.257642	0.990145
0.90354	0.0411992	S2	BicD	3	S2_3	0.000129143	0.257771	0.990646
0.906757	0.039092	S2	BicD	3	S2_3	0.000122796	0.257894	0.991123
0.909966	0.0374346	S2	BicD	3	S2_3	0.000118753	0.258012	0.991584
0.913183	0.0363969	S2	BicD	3	S2_3	0.000116544	0.258129	0.992036
0.9164	0.0360617	S2	BicD	3	S2_3	0.000116496	0.258246	0.992489
0.919617	0.0363665	S2	BicD	3	S2_3	0.000118134	0.258364	0.992947
0.922834	0.0370806	S2	BicD	3	S2_3	0.000120439	0.258484	0.993415
0.92605	0.0377994	S2	BicD	3	S2_3	0.000121889	0.258606	0.993888
0.92926	0.0381619	S2	BicD	3	S2_3	0.000122142	0.258728	0.994362
0.932477	0.0377768	S2	BicD	3	S2_3	0.000119554	0.258848	0.994826
0.935693	0.0365529	S2	BicD	3	S2_3	0.000114439	0.258962	0.99527
0.93891	0.0345968	S2	BicD	3	S2_3	0.000107439	0.25907	0.995687
0.942127	0.0322004	S2	BicD	3	S2_3	9.9692e-05	0.259169	0.996074
0.945336	0.0299279	S2	BicD	3	S2_3	9.36241e-05	0.259263	0.996438
0.948553	0.0282806	S2	BicD	3	S2_3	8.95751e-05	0.259352	0.996786
0.95177	0.0274105	S2	BicD	3	S2_3	8.80855e-05	0.259441	0.997128
0.954987	0.0273544	S2	BicD	3	S2_3	8.87012e-05	0.259529	0.997472
0.958204	0.0277933	S2	BicD	3	S2_3	9.00822e-05	0.259619	0.997822
0.961413	0.0283461	S2	BicD	3	S2_3	9.11651e-05	0.25971	0.998175
0.96463	0.0283336	S2	BicD	3	S2_3	8.94385e-05	0.2598	0.998523
0.967847	0.0272726	S2	BicD	3	S2_3	8.39776e-05	0.259884	0.998849
0.971064	0.0249385	S2	BicD	3	S2_3	7.46924e-05	0.259959	0.999139
0.97428	0.0214997	S2	BicD	3	S2_3	6.27237e-05	0.260021	0.999382
0.977497	0.0174972	S2	BicD	3	S2_3	4.97253e-05	0.260071	0.999575
0.980706	0.0134917	S2	BicD	3	S2_3	3.78108e-05	0.260109	0.999722
0.983923	0.0100162	S2	BicD	3	S2_3	2.77894e-05	0.260137	0.99983
0.98714	0.00726114	S2	BicD	3	S2_3	1.99135e-05	0.260157	0.999907
0.990357	0.0051196	S2	BicD	3	S2_3	1.35499e-05	0.26017	0.99996
0.993574	0.0033047	S2	BicD	3	S2_3	7.85221e-06	0.260178	0.99999
0.996783	0.00158881	S2	BicD	3	S2_3	2.55549e-06	0.26018	1
0	0.647102	S2	BicD	4	S2_4	0.00181824	0.00181824	0
0.00271858	0.690533	S2	BicD	4	S2_4	0.00194034	0.00375858	0.00540826
0.00543716	0.736935	S2	BicD	4	S2_4	0.00206808	0.00582666	0.0111726
0.0081493	0.788118	S2	BicD	4	S2_4	0.00221548	0.00804213	0.0173477
0.0108679	0.841758	S2	BicD	4	S2_4	0.00235809	0.0104002	0.0239203
0.0135865	0.89304	S2	BicD	4	S2_4	0.00248442	0.0128846	0.0308451
0.016305	0.934691	S2	BicD	4	S2_4	0.00257953	0.0154642	0.0380349
0.0190236	0.963014	S2	BicD	4	S2_4	0.00263576	0.0180999	0.0453815
0.0217422	0.976055	S2	BicD	4	S2_4	0.00264851	0.0207484	0.0527636
0.0244544	0.977021	S2	BicD	4	S2_4	0.00264752	0.023396	0.060143
0.0271729	0.970698	S2	BicD	4	S2_4	0.00262776	0.0260237	0.0674673
0.0298915	0.962488	S2	BicD	4	S2_4	0.00261147	0.0286352	0.0747461
0.0326101	0.958713	S2	BicD	4	S2_4	0.00261172	0.0312469	0.0820257
0.0353287	0.962668	S2	BicD	4	S2_4	0.00262707	0.033874	0.089348
0.0380408	0.974596	S2	BicD	4	S2_4	0.00266914	0.0365431	0.0967876
0.0407594	0.989027	S2	BicD	4	S2_4	0.00270233	0.0392454	0.10432
0.043478	0.999014	S2	BicD	4	S2_4	0.00271724	0.0419627	0.111893
0.0461966	1	S2	BicD	4	S2_4	0.00270627	0.0446689	0.119437
0.0489151	0.990943	S2	BicD	4	S2_4	0.00266468	0.0473336	0.126864
0.0516273	0.974058	S2	BicD	4	S2_4	0.00261969	0.0499533	0.134166
0.0543459	0.953191	S2	BicD	4	S2_4	0.00256127	0.0525146	0.141304
0.0570644	0.931078	S2	BicD	4	S2_4	0.0025002	0.0550148	0.148273
0.059783	0.908261	S2	BicD	4	S2_4	0.00243537	0.0574501	0.155061
0.0625016	0.883386	S2	BicD	4	S2_4	0.00236484	0.059815	0.161653
0.0652202	0.856371	S2	BicD	4	S2_4	0.00228575	0.0621007	0.168024
0.0679323	0.829196	S2	BicD	4	S2_4	0.00222291	0.0643236	0.17422
0.0706509	0.806147	S2	BicD	4	S2_4	0.00216744	0.0664911	0.180261
0.0733695	0.788392	S2	BicD	4	S2_4	0.00212436	0.0686154	0.186182
0.0760881	0.774453	S2	BicD	4	S2_4	0.00208728	0.0707027	0.192
0.0788067	0.761114	S2	BicD	4	S2_4	0.00204513	0.0727479	0.1977
0.0815188	0.74702	S2	BicD	4	S2_4	0.00201282	0.0747607	0.20331
0.0842374	0.733767	S2	BicD	4	S2_4	0.00198353	0.0767442	0.208839
0.086956	0.72547	S2	BicD	4	S2_4	0.0019721	0.0787163	0.214336
0.0896745	0.72536	S2	BicD	4	S2_4	0.00198325	0.0806996	0.219864
0.0923931	0.733676	S2	BicD	4	S2_4	0.00201285	0.0827124	0.225474
0.0951117	0.747134	S2	BicD	4	S2_4	0.00204832	0.0847607	0.231183
0.0978238	0.763347	S2	BicD	4	S2_4	0.00209779	0.0868585	0.23703
0.100542	0.779952	S2	BicD	4	S2_4	0.0021401	0.0889986	0.242995
0.103261	0.794473	S2	BicD	4	S2_4	0.00217344	0.0911721	0.249053
0.10598	0.80448	S2	BicD	4	S2_4	0.00219282	0.0933649	0.255165
0.108698	0.808729	S2	BicD	4	S2_4	0.00219092	0.0955558	0.261272
0.11141	0.806908	S2	BicD	4	S2_4	0.0021829	0.0977387	0.267356
0.114129	0.799001	S2	BicD	4	S2_4	0.00215466	0.0998934	0.273362
0.116847	0.786132	S2	BicD	4	S2_4	0.00211341	0.102007	0.279253
0.119566	0.768659	S2	BicD	4	S2_4	0.00206085	0.104068	0.284997
0.122285	0.747466	S2	BicD	4	S2_4	0.00199377	0.106061	0.290554
0.124997	0.72279	S2	BicD	4	S2_4	0.00192793	0.107989	0.295928
0.127715	0.695548	S2	BicD	4	S2_4	0.00185255	0.109842	0.301091
0.130434	0.667329	S2	BicD	4	S2_4	0.00177842	0.11162	0.306048
0.133153	0.641016	S2	BicD	4	S2_4	0.00171447	0.113335	0.310827
0.135871	0.620278	S2	BicD	4	S2_4	0.00167048	0.115005	0.315483
0.13859	0.608657	S2	BicD	4	S2_4	0.0016495	0.116655	0.32008
0.141302	0.607725	S2	BicD	4	S2_4	0.00166625	0.118321	0.324725
0.14402	0.618098	S2	BicD	4	S2_4	0.0017083	0.120029	0.329486
0.146739	0.638663	S2	BicD	4	S2_4	0.00177424	0.121804	0.334432
0.149458	0.666606	S2	BicD	4	S2_4	0.00185258	0.123656	0.339595
0.152176	0.696299	S2	BicD	4	S2_4	0.00192184	0.125578	0.344952
0.154888	0.720911	S2	BicD	4	S2_4	0.00197899	0.127557	0.350468
0.157607	0.734985	S2	BicD	4	S2_4	0.00200097	0.129558	0.356045
0.160325	0.737084	S2	BicD	4	S2_4	0.00199344	0.131551	0.361601
0.163044	0.729447	S2	BicD	4	S2_4	0.0019644	0.133516	0.367077
0.165763	0.715717	S2	BicD	4	S2_4	0.00191797	0.135434	0.372423
0.168475	0.698645	S2	BicD	4	S2_4	0.00187314	0.137307	0.377644
0.171193	0.679379	S2	BicD	4	S2_4	0.00181853	0.139125	0.382712
0.173912	0.658476	S2	BicD	4	S2_4	0.00176152	0.140887	0.387622
0.176631	0.637432	S2	BicD	4	S2_4	0.00170775	0.142595	0.392382
0.179349	0.618923	S2	BicD	4	S2_4	0.00166436	0.144259	0.397021
0.182068	0.605512	S2	BicD	4	S2_4	0.00163331	0.145892	0.401574
0.18478	0.59893	S2	BicD	4	S2_4	0.00162829	0.147521	0.406112
0.187498	0.598965	S2	BicD	4	S2_4	0.00163497	0.149156	0.410669
0.190217	0.603842	S2	BicD	4	S2_4	0.00165043	0.150806	0.415269
0.192936	0.610342	S2	BicD	4	S2_4	0.00166613	0.152472	0.419913
0.195654	0.615396	S2	BicD	4	S2_4	0.00167126	0.154143	0.424572
0.198366	0.617032	S2	BicD	4	S2_4	0.0016756	0.155819	0.429242
0.201085	0.615673	S2	BicD	4	S2_4	0.00167121	0.15749	0.4339
0.203803	0.613799	S2	BicD	4	S2_4	0.00166899	0.159159	0.438552
0.206522	0.614039	S2	BicD	4	S2_4	0.001673	0.160832	0.443215
0.209241	0.616749	S2	BicD	4	S2_4	0.00168024	0.162512	0.447898
0.211959	0.619364	S2	BicD	4	S2_4	0.00167807	0.164191	0.452576
0.214671	0.618084	S2	BicD	4	S2_4	0.00166969	0.16586	0.457229
0.21739	0.610272	S2	BicD	4	S2_4	0.00164025	0.1675	0.461801
0.220108	0.596423	S2	BicD	4	S2_4	0.00159889	0.169099	0.466258
0.222827	0.579842	S2	BicD	4	S2_4	0.001556	0.170655	0.470595
0.225546	0.564871	S2	BicD	4	S2_4	0.00151748	0.172173	0.474824
0.228258	0.55416	S2	BicD	4	S2_4	0.00149876	0.173672	0.479002
0.230976	0.548443	S2	BicD	4	S2_4	0.00148599	0.175158	0.483144
0.233695	0.544765	S2	BicD	4	S2_4	0.0014724	0.17663	0.487248
0.236414	0.538447	S2	BicD	4	S2_4	0.00144762	0.178078	0.491283
0.239132	0.526538	S2	BicD	4	S2_4	0.00140539	0.179483	0.4952
0.241844	0.509829	S2	BicD	4	S2_4	0.00136355	0.180847	0.499
0.244563	0.493307	S2	BicD	4	S2_4	0.0013273	0.182174	0.5027
0.247281	0.483155	S2	BicD	4	S2_4	0.00131311	0.183487	0.50636
0.25	0.48287	S2	BicD	4	S2_4	0.00132497	0.184812	0.510053
0.252719	0.491879	S2	BicD	4	S2_4	0.00135718	0.186169	0.513836
0.255437	0.506565	S2	BicD	4	S2_4	0.00139489	0.187564	0.517724
0.258149	0.522065	S2	BicD	4	S2_4	0.00143573	0.189	0.521726
0.260868	0.534172	S2	BicD	4	S2_4	0.0014613	0.190461	0.525799
0.263586	0.540872	S2	BicD	4	S2_4	0.0014727	0.191934	0.529903
0.266305	0.542558	S2	BicD	4	S2_4	0.00147287	0.193407	0.534009
0.269024	0.541002	S2	BicD	4	S2_4	0.00146308	0.19487	0.538087
0.271736	0.537913	S2	BicD	4	S2_4	0.00145701	0.196327	0.542148
0.274454	0.533976	S2	BicD	4	S2_4	0.00144446	0.197771	0.546174
0.277173	0.528678	S2	BicD	4	S2_4	0.00142751	0.199199	0.550153
0.279892	0.521508	S2	BicD	4	S2_4	0.00140685	0.200605	0.554074
0.28261	0.513479	S2	BicD	4	S2_4	0.00138641	0.201992	0.557938
0.285329	0.50647	S2	BicD	4	S2_4	0.0013687	0.203361	0.561753
0.288041	0.502844	S2	BicD	4	S2_4	0.00136754	0.204728	0.565565
0.290759	0.503224	S2	BicD	4	S2_4	0.0013719	0.2061	0.569389
0.293478	0.506054	S2	BicD	4	S2_4	0.00137959	0.20748	0.573234
0.296197	0.508876	S2	BicD	4	S2_4	0.00138495	0.208865	0.577094
0.298915	0.509999	S2	BicD	4	S2_4	0.00138257	0.210247	0.580948
0.301627	0.509545	S2	BicD	4	S2_4	0.00138494	0.211632	0.584808
0.304346	0.509322	S2	BicD	4	S2_4	0.00138659	0.213019	0.588673
0.307064	0.51076	S2	BicD	4	S2_4	0.00139173	0.21441	0.592552
0.309783	0.513108	S2	BicD	4	S2_4	0.00139686	0.215807	0.596445
0.312502	0.514533	S2	BicD	4	S2_4	0.00139438	0.217202	0.600332
0.315214	0.513717	S2	BicD	4	S2_4	0.00139221	0.218594	0.604212
0.317932	0.510497	S2	BicD	4	S2_4	0.00138048	0.219974	0.60806
0.320651	0.505089	S2	BicD	4	S2_4	0.00136358	0.221338	0.611861
0.323369	0.498063	S2	BicD	4	S2_4	0.00134353	0.222681	0.615606
0.326088	0.49034	S2	BicD	4	S2_4	0.00132346	0.224005	0.619294
0.328807	0.483298	S2	BicD	4	S2_4	0.00130359	0.225308	0.622928
0.331519	0.478003	S2	BicD	4	S2_4	0.00129552	0.226604	0.626539
0.334237	0.475085	S2	BicD	4	S2_4	0.00128991	0.227894	0.630134
0.336956	0.473876	S2	BicD	4	S2_4	0.00128632	0.22918	0.63372
0.339675	0.472437	S2	BicD	4	S2_4	0.00128078	0.230461	0.637289
0.342393	0.469805	S2	BicD	4	S2_4	0.00127024	0.231731	0.64083
0.345105	0.466906	S2	BicD	4	S2_4	0.00126708	0.232998	0.644362
0.347824	0.465256	S2	BicD	4	S2_4	0.00126497	0.234263	0.647887
0.350542	0.465351	S2	BicD	4	S2_4	0.00126667	0.23553	0.651418
0.353261	0.466512	S2	BicD	4	S2_4	0.00126908	0.236799	0.654955
0.35598	0.467122	S2	BicD	4	S2_4	0.00126742	0.238066	0.658488
0.358692	0.467509	S2	BicD	4	S2_4	0.00127086	0.239337	0.66203
0.36141	0.467436	S2	BicD	4	S2_4	0.00126959	0.240607	0.665569
0.364129	0.466572	S2	BicD	4	S2_4	0.00126485	0.241872	0.669094
0.366847	0.463952	S2	BicD	4	S2_4	0.00125445	0.243126	0.672591
0.369566	0.458918	S2	BicD	4	S2_4	0.00123916	0.244365	0.676045
0.372285	0.452703	S2	BicD	4	S2_4	0.00122033	0.245586	0.679446
0.374997	0.4472	S2	BicD	4	S2_4	0.00121028	0.246796	0.682819
0.377715	0.443178	S2	BicD	4	S2_4	0.00120023	0.247996	0.686165
0.380434	0.439805	S2	BicD	4	S2_4	0.00118992	0.249186	0.689481
0.383153	0.43559	S2	BicD	4	S2_4	0.00117744	0.250364	0.692763
0.385871	0.430625	S2	BicD	4	S2_4	0.00116146	0.251525	0.696001
0.388583	0.425864	S2	BicD	4	S2_4	0.00115292	0.252678	0.699214
0.391302	0.42231	S2	BicD	4	S2_4	0.0011447	0.253823	0.702405
0.39402	0.41982	S2	BicD	4	S2_4	0.00113806	0.254961	0.705577
0.396739	0.417429	S2	BicD	4	S2_4	0.00112965	0.25609	0.708725
0.399458	0.413627	S2	BicD	4	S2_4	0.00111545	0.257206	0.711834
0.402176	0.406983	S2	BicD	4	S2_4	0.00109041	0.258296	0.714874
0.404888	0.397116	S2	BicD	4	S2_4	0.00106303	0.259359	0.717837
0.407607	0.384933	S2	BicD	4	S2_4	0.00102846	0.260388	0.720703
0.410325	0.371681	S2	BicD	4	S2_4	0.000993698	0.261381	0.723473
0.413044	0.359361	S2	BicD	4	S2_4	0.000963228	0.262345	0.726158
0.415763	0.349264	S2	BicD	4	S2_4	0.000936913	0.263282	0.728769
0.418475	0.341639	S2	BicD	4	S2_4	0.000921908	0.264203	0.731339
0.421193	0.336588	S2	BicD	4	S2_4	0.000911798	0.265115	0.73388
0.423912	0.334202	S2	BicD	4	S2_4	0.000908292	0.266024	0.736412
0.426631	0.334009	S2	BicD	4	S2_4	0.000909053	0.266933	0.738946
0.429349	0.334762	S2	BicD	4	S2_4	0.00090709	0.26784	0.741474
0.432061	0.334149	S2	BicD	4	S2_4	0.000902837	0.268743	0.74399
0.43478	0.330048	S2	BicD	4	S2_4	0.000886668	0.269629	0.746462
0.437498	0.322254	S2	BicD	4	S2_4	0.000863818	0.270493	0.748869
0.440217	0.313238	S2	BicD	4	S2_4	0.000841645	0.271335	0.751215
0.442936	0.305942	S2	BicD	4	S2_4	0.000825854	0.272161	0.753517
0.445654	0.30162	S2	BicD	4	S2_4	0.000814418	0.272975	0.755787
0.448366	0.298952	S2	BicD	4	S2_4	0.000808019	0.273783	0.758039
0.451085	0.29549	S2	BicD	4	S2_4	0.000795679	0.274579	0.760257
0.453803	0.289874	S2	BicD	4	S2_4	0.00077939	0.275358	0.76243
0.456522	0.283506	S2	BicD	4	S2_4	0.000763781	0.276122	0.764558
0.459241	0.278391	S2	BicD	4	S2_4	0.000751141	0.276873	0.766652
0.461953	0.27552	S2	BicD	4	S2_4	0.000747233	0.27762	0.768735
0.464671	0.274202	S2	BicD	4	S2_4	0.00074383	0.278364	0.770808
0.46739	0.273017	S2	BicD	4	S2_4	0.000739989	0.279104	0.772871
0.470108	0.271377	S2	BicD	4	S2_4	0.000734784	0.279839	0.774919
0.472827	0.269187	S2	BicD	4	S2_4	0.000728814	0.280568	0.77695
0.475546	0.266985	S2	BicD	4	S2_4	0.000721357	0.281289	0.778961
0.478258	0.264962	S2	BicD	4	S2_4	0.00071759	0.282007	0.780961
0.480976	0.262953	S2	BicD	4	S2_4	0.000711703	0.282718	0.782944
0.483695	0.260631	S2	BicD	4	S2_4	0.000704917	0.283423	0.784909
0.486414	0.257961	S2	BicD	4	S2_4	0.00069703	0.28412	0.786852
0.489132	0.254829	S2	BicD	4	S2_4	0.000686161	0.284806	0.788765
0.491844	0.251163	S2	BicD	4	S2_4	0.000677684	0.285484	0.790653
0.494563	0.247394	S2	BicD	4	S2_4	0.000668041	0.286152	0.792516
0.497281	0.244069	S2	BicD	4	S2_4	0.000661055	0.286813	0.794358
0.5	0.242255	S2	BicD	4	S2_4	0.000659698	0.287473	0.796197
0.502719	0.24307	S2	BicD	4	S2_4	0.000663869	0.288137	0.798047
0.505431	0.246483	S2	BicD	4	S2_4	0.000675909	0.288813	0.799931
0.508149	0.250768	S2	BicD	4	S2_4	0.000684958	0.289498	0.80184
0.510868	0.25314	S2	BicD	4	S2_4	0.000685977	0.290184	0.803752
0.513586	0.251518	S2	BicD	4	S2_4	0.000676977	0.290861	0.805639
0.516305	0.246519	S2	BicD	4	S2_4	0.000662219	0.291523	0.807485
0.519024	0.240661	S2	BicD	4	S2_4	0.000647248	0.29217	0.809289
0.521736	0.236636	S2	BicD	4	S2_4	0.000643091	0.292813	0.811082
0.524454	0.236472	S2	BicD	4	S2_4	0.000648633	0.293462	0.812889
0.527173	0.240713	S2	BicD	4	S2_4	0.000664995	0.294127	0.814743
0.529892	0.24851	S2	BicD	4	S2_4	0.000687758	0.294814	0.81666
0.53261	0.257459	S2	BicD	4	S2_4	0.000707848	0.295522	0.818633
0.535322	0.264526	S2	BicD	4	S2_4	0.000721953	0.296244	0.820645
0.538041	0.266599	S2	BicD	4	S2_4	0.000718412	0.296963	0.822648
0.540759	0.261921	S2	BicD	4	S2_4	0.000696879	0.29766	0.82459
0.543478	0.250757	S2	BicD	4	S2_4	0.000661537	0.298321	0.826434
0.546197	0.235921	S2	BicD	4	S2_4	0.000619887	0.298941	0.828162
0.548909	0.2212	S2	BicD	4	S2_4	0.000586283	0.299527	0.829796
0.551627	0.210116	S2	BicD	4	S2_4	0.000563653	0.300091	0.831367
0.554346	0.204551	S2	BicD	4	S2_4	0.000555483	0.300646	0.832915
0.557064	0.204106	S2	BicD	4	S2_4	0.000558369	0.301205	0.834471
0.559783	0.206674	S2	BicD	4	S2_4	0.000564763	0.30177	0.836046
0.562502	0.20881	S2	BicD	4	S2_4	0.000564377	0.302334	0.837619
0.565214	0.207376	S2	BicD	4	S2_4	0.000555973	0.30289	0.839168
0.567932	0.201641	S2	BicD	4	S2_4	0.000537134	0.303427	0.840665
0.570651	0.193517	S2	BicD	4	S2_4	0.000516249	0.303943	0.842104
0.573369	0.186276	S2	BicD	4	S2_4	0.00050042	0.304444	0.843499
0.576088	0.181872	S2	BicD	4	S2_4	0.000491411	0.304935	0.844869
0.5788	0.180507	S2	BicD	4	S2_4	0.000491152	0.305426	0.846238
0.581519	0.180823	S2	BicD	4	S2_4	0.000492994	0.305919	0.847612
0.584237	0.181862	S2	BicD	4	S2_4	0.000497356	0.306417	0.848998
0.586956	0.184032	S2	BicD	4	S2_4	0.000506908	0.306924	0.850411
0.589675	0.188889	S2	BicD	4	S2_4	0.000523626	0.307447	0.851871
0.592393	0.196331	S2	BicD	4	S2_4	0.000543186	0.30799	0.853385
0.595105	0.204228	S2	BicD	4	S2_4	0.000561754	0.308552	0.85495
0.597824	0.209041	S2	BicD	4	S2_4	0.000567721	0.30912	0.856533
0.600542	0.208618	S2	BicD	4	S2_4	0.00055925	0.309679	0.858092
0.603261	0.202809	S2	BicD	4	S2_4	0.000538454	0.310218	0.859592
0.60598	0.193319	S2	BicD	4	S2_4	0.000508788	0.310726	0.86101
0.608692	0.181874	S2	BicD	4	S2_4	0.000478273	0.311205	0.862344
0.61141	0.169981	S2	BicD	4	S2_4	0.000447185	0.311652	0.86359
0.614129	0.159003	S2	BicD	4	S2_4	0.000420602	0.312072	0.864762
0.616847	0.150424	S2	BicD	4	S2_4	0.000400876	0.312473	0.86588
0.619566	0.144492	S2	BicD	4	S2_4	0.000385887	0.312859	0.866955
0.622278	0.140071	S2	BicD	4	S2_4	0.000374923	0.313234	0.868
0.624997	0.135751	S2	BicD	4	S2_4	0.000362474	0.313597	0.869011
0.627715	0.130913	S2	BicD	4	S2_4	0.000348952	0.313945	0.869983
0.630434	0.125803	S2	BicD	4	S2_4	0.000335346	0.314281	0.870918
0.633153	0.120904	S2	BicD	4	S2_4	0.000323043	0.314604	0.871818
0.635871	0.116752	S2	BicD	4	S2_4	0.000313603	0.314917	0.872692
0.638583	0.114507	S2	BicD	4	S2_4	0.000311754	0.315229	0.873561
0.641302	0.114844	S2	BicD	4	S2_4	0.000316172	0.315545	0.874443
0.64402	0.117757	S2	BicD	4	S2_4	0.000326989	0.315872	0.875354
0.646739	0.122802	S2	BicD	4	S2_4	0.000342345	0.316215	0.876308
0.649458	0.129054	S2	BicD	4	S2_4	0.000358786	0.316574	0.877308
0.65217	0.135524	S2	BicD	4	S2_4	0.00037692	0.31695	0.878359
0.654888	0.141768	S2	BicD	4	S2_4	0.000393995	0.317344	0.879457
0.657607	0.148085	S2	BicD	4	S2_4	0.000410815	0.317755	0.880602
0.660325	0.154142	S2	BicD	4	S2_4	0.000424976	0.31818	0.881787
0.663044	0.158503	S2	BicD	4	S2_4	0.000431499	0.318612	0.882989
0.665763	0.158941	S2	BicD	4	S2_4	0.000425599	0.319037	0.884176
0.668475	0.154906	S2	BicD	4	S2_4	0.000411412	0.319449	0.885322
0.671193	0.14776	S2	BicD	4	S2_4	0.000392074	0.319841	0.886415
0.673912	0.14068	S2	BicD	4	S2_4	0.000376817	0.320218	0.887465
0.676631	0.136537	S2	BicD	4	S2_4	0.000371681	0.320589	0.888501
0.679349	0.136901	S2	BicD	4	S2_4	0.0003776	0.320967	0.889554
0.682061	0.141551	S2	BicD	4	S2_4	0.000394197	0.321361	0.890653
0.68478	0.148451	S2	BicD	4	S2_4	0.000413738	0.321775	0.891806
0.687498	0.155927	S2	BicD	4	S2_4	0.000433231	0.322208	0.893013
0.690217	0.162791	S2	BicD	4	S2_4	0.00045085	0.322659	0.89427
0.692936	0.168889	S2	BicD	4	S2_4	0.000464561	0.323123	0.895565
0.695648	0.17369	S2	BicD	4	S2_4	0.000476539	0.3236	0.896893
0.698366	0.176889	S2	BicD	4	S2_4	0.000483018	0.324083	0.898239
0.701085	0.178457	S2	BicD	4	S2_4	0.000485935	0.324569	0.899594
0.703803	0.179034	S2	BicD	4	S2_4	0.000487178	0.325056	0.900952
0.706522	0.179371	S2	BicD	4	S2_4	0.000487065	0.325543	0.902309
0.709241	0.178952	S2	BicD	4	S2_4	0.000481384	0.326025	0.903651
0.711953	0.176033	S2	BicD	4	S2_4	0.000469188	0.326494	0.904959
0.714671	0.169138	S2	BicD	4	S2_4	0.000444961	0.326939	0.906199
0.71739	0.15821	S2	BicD	4	S2_4	0.000412836	0.327352	0.90735
0.720108	0.145504	S2	BicD	4	S2_4	0.000379649	0.327731	0.908408
0.722827	0.133796	S2	BicD	4	S2_4	0.000352314	0.328084	0.90939
0.725539	0.12601	S2	BicD	4	S2_4	0.000340041	0.328424	0.910338
0.728258	0.124151	S2	BicD	4	S2_4	0.000343007	0.328767	0.911294
0.730976	0.128192	S2	BicD	4	S2_4	0.000359252	0.329126	0.912295
0.733695	0.136102	S2	BicD	4	S2_4	0.000382387	0.329508	0.913361
0.736414	0.145212	S2	BicD	4	S2_4	0.000406006	0.329914	0.914492
0.739126	0.154187	S2	BicD	4	S2_4	0.000430635	0.330345	0.915693
0.741844	0.162621	S2	BicD	4	S2_4	0.000451967	0.330797	0.916953
0.744563	0.169881	S2	BicD	4	S2_4	0.000468606	0.331265	0.918259
0.747281	0.174862	S2	BicD	4	S2_4	0.000478732	0.331744	0.919593
0.75	0.17733	S2	BicD	4	S2_4	0.000483455	0.332228	0.920941
0.752719	0.178337	S2	BicD	4	S2_4	0.000485331	0.332713	0.922293
0.755431	0.179559	S2	BicD	4	S2_4	0.000491678	0.333205	0.923664
0.758149	0.182158	S2	BicD	4	S2_4	0.000500943	0.333706	0.92506
0.760868	0.186375	S2	BicD	4	S2_4	0.00051389	0.334219	0.926492
0.763586	0.191683	S2	BicD	4	S2_4	0.000527988	0.334747	0.927964
0.766305	0.196746	S2	BicD	4	S2_4	0.00053918	0.335287	0.929467
0.769017	0.200859	S2	BicD	4	S2_4	0.000549286	0.335836	0.930998
0.771736	0.203239	S2	BicD	4	S2_4	0.000552013	0.336388	0.932536
0.774454	0.202865	S2	BicD	4	S2_4	0.000546025	0.336934	0.934058
0.777173	0.198834	S2	BicD	4	S2_4	0.000531058	0.337465	0.935539
0.779892	0.191854	S2	BicD	4	S2_4	0.000510923	0.337976	0.936963
0.78261	0.184021	S2	BicD	4	S2_4	0.000490103	0.338466	0.938329
0.785322	0.177393	S2	BicD	4	S2_4	0.00047633	0.338942	0.939656
0.788041	0.173032	S2	BicD	4	S2_4	0.000467614	0.33941	0.94096
0.790759	0.170981	S2	BicD	4	S2_4	0.000464637	0.339875	0.942255
0.793478	0.170842	S2	BicD	4	S2_4	0.000465303	0.34034	0.943552
0.796197	0.171471	S2	BicD	4	S2_4	0.000464537	0.340804	0.944846
0.798909	0.17109	S2	BicD	4	S2_4	0.00046112	0.341266	0.946132
0.801627	0.168145	S2	BicD	4	S2_4	0.00044899	0.341715	0.947383
0.804346	0.162167	S2	BicD	4	S2_4	0.000430006	0.342145	0.948582
0.807064	0.154179	S2	BicD	4	S2_4	0.000408102	0.342553	0.949719
0.809783	0.146052	S2	BicD	4	S2_4	0.000388067	0.342941	0.950801
0.812495	0.140118	S2	BicD	4	S2_4	0.00037707	0.343318	0.951852
0.815214	0.137284	S2	BicD	4	S2_4	0.000372413	0.34369	0.95289
0.817932	0.136692	S2	BicD	4	S2_4	0.000371864	0.344062	0.953926
0.820651	0.13688	S2	BicD	4	S2_4	0.000372271	0.344434	0.954964
0.823369	0.136991	S2	BicD	4	S2_4	0.00037299	0.344807	0.956004
0.826088	0.13741	S2	BicD	4	S2_4	0.000374959	0.345182	0.957049
0.8288	0.139095	S2	BicD	4	S2_4	0.000382386	0.345565	0.958115
0.831519	0.142218	S2	BicD	4	S2_4	0.000390861	0.345956	0.959204
0.834237	0.145329	S2	BicD	4	S2_4	0.000396178	0.346352	0.960308
0.836956	0.14613	S2	BicD	4	S2_4	0.000392926	0.346745	0.961403
0.839675	0.142937	S2	BicD	4	S2_4	0.000378759	0.347123	0.962459
0.842387	0.13637	S2	BicD	4	S2_4	0.000361097	0.347485	0.963466
0.845105	0.129281	S2	BicD	4	S2_4	0.000345548	0.34783	0.964429
0.847824	0.12493	S2	BicD	4	S2_4	0.000339976	0.34817	0.965376
0.850542	0.125183	S2	BicD	4	S2_4	0.000345743	0.348516	0.96634
0.853261	0.129173	S2	BicD	4	S2_4	0.000358312	0.348874	0.967339
0.85598	0.13443	S2	BicD	4	S2_4	0.00037041	0.349245	0.968371
0.858692	0.13872	S2	BicD	4	S2_4	0.00037982	0.349624	0.96943
0.86141	0.140705	S2	BicD	4	S2_4	0.00038167	0.350006	0.970494
0.864129	0.140081	S2	BicD	4	S2_4	0.000376766	0.350383	0.971544
0.866847	0.137097	S2	BicD	4	S2_4	0.000366254	0.350749	0.972565
0.869566	0.132348	S2	BicD	4	S2_4	0.000351068	0.3511	0.973543
0.872278	0.126538	S2	BicD	4	S2_4	0.000336031	0.351436	0.97448
0.874997	0.120672	S2	BicD	4	S2_4	0.000321184	0.351757	0.975375
0.877715	0.115616	S2	BicD	4	S2_4	0.000308959	0.352066	0.976236
0.880434	0.111679	S2	BicD	4	S2_4	0.000300554	0.352367	0.977074
0.883153	0.109432	S2	BicD	4	S2_4	0.000297231	0.352664	0.977902
0.885865	0.109754	S2	BicD	4	S2_4	0.00030242	0.352966	0.978745
0.888583	0.11273	S2	BicD	4	S2_4	0.000313527	0.35328	0.979619
0.891302	0.117925	S2	BicD	4	S2_4	0.000328669	0.353609	0.980535
0.89402	0.12387	S2	BicD	4	S2_4	0.000343293	0.353952	0.981492
0.896739	0.128684	S2	BicD	4	S2_4	0.000352588	0.354305	0.982475
0.899458	0.130708	S2	BicD	4	S2_4	0.000352163	0.354657	0.983456
0.90217	0.128986	S2	BicD	4	S2_4	0.000343677	0.355	0.984414
0.904888	0.123849	S2	BicD	4	S2_4	0.000327734	0.355328	0.985328
0.907607	0.117257	S2	BicD	4	S2_4	0.000310943	0.355639	0.986195
0.910325	0.111497	S2	BicD	4	S2_4	0.000297495	0.355937	0.987024
0.913044	0.107364	S2	BicD	4	S2_4	0.000285687	0.356222	0.98782
0.915756	0.103309	S2	BicD	4	S2_4	0.000272426	0.356495	0.988579
0.918475	0.0971092	S2	BicD	4	S2_4	0.000251646	0.356746	0.989281
0.921193	0.0880209	S2	BicD	4	S2_4	0.000225595	0.356972	0.98991
0.923912	0.077944	S2	BicD	4	S2_4	0.000200941	0.357173	0.99047
0.926631	0.069884	S2	BicD	4	S2_4	0.000184632	0.357357	0.990984
0.929349	0.0659454	S2	BicD	4	S2_4	0.000179098	0.357537	0.991483
0.932061	0.0661263	S2	BicD	4	S2_4	0.000183219	0.35772	0.991994
0.93478	0.0686642	S2	BicD	4	S2_4	0.000190104	0.35791	0.992524
0.937498	0.0711909	S2	BicD	4	S2_4	0.000194713	0.358105	0.993067
0.940217	0.0720552	S2	BicD	4	S2_4	0.000194278	0.358299	0.993608
0.942936	0.0708707	S2	BicD	4	S2_4	0.000188643	0.358488	0.994134
0.945648	0.0682395	S2	BicD	4	S2_4	0.000180965	0.358669	0.994638
0.948366	0.0648924	S2	BicD	4	S2_4	0.000171521	0.35884	0.995117
0.951085	0.061292	S2	BicD	4	S2_4	0.000161849	0.359002	0.995568
0.953803	0.0577771	S2	BicD	4	S2_4	0.000153005	0.359155	0.995994
0.956522	0.0547855	S2	BicD	4	S2_4	0.000145843	0.359301	0.996401
0.959234	0.0527628	S2	BicD	4	S2_4	0.000141487	0.359442	0.996795
0.961953	0.0513263	S2	BicD	4	S2_4	0.000137694	0.35958	0.997179
0.964671	0.0499725	S2	BicD	4	S2_4	0.000133653	0.359714	0.997551
0.96739	0.0483531	S2	BicD	4	S2_4	0.000128771	0.359842	0.99791
0.970108	0.0463812	S2	BicD	4	S2_4	0.000122875	0.359965	0.998253
0.972827	0.044015	S2	BicD	4	S2_4	0.000115366	0.360081	0.998574
0.975539	0.0410588	S2	BicD	4	S2_4	0.000106643	0.360187	0.998871
0.978258	0.0373959	S2	BicD	4	S2_4	9.55351e-05	0.360283	0.999138
0.980976	0.0328871	S2	BicD	4	S2_4	8.23853e-05	0.360365	0.999367
0.983695	0.0277219	S2	BicD	4	S2_4	6.80192e-05	0.360433	0.999557
0.986414	0.0223183	S2	BicD	4	S2_4	5.41012e-05	0.360487	0.999708
0.989126	0.0175773	S2	BicD	4	S2_4	4.25559e-05	0.36053	0.999826
0.991844	0.0137301	S2	BicD	4	S2_4	3.25283e-05	0.360562	0.999917
0.994563	0.0102003	S2	BicD	4	S2_4	2.18105e-05	0.360584	0.999978
0.997281	0.00584523	S2	BicD	4	S2_4	7.94537e-06	0.360592	1
0	0.371603	S2	BicD	5	S2_5	0.00137564	0.00137564	0
0.00348585	0.417668	S2	BicD	5	S2_5	0.00157183	0.00294747	0.00584757
0.00697169	0.484167	S2	BicD	5	S2_5	0.00182264	0.00477011	0.0126282
0.0104493	0.564056	S2	BicD	5	S2_5	0.00210959	0.0068797	0.0204764
0.0139351	0.646318	S2	BicD	5	S2_5	0.00238407	0.00926377	0.0293457
0.017421	0.721541	S2	BicD	5	S2_5	0.00263093	0.0118947	0.0391334
0.0209068	0.78795	S2	BicD	5	S2_5	0.00284334	0.014738	0.0497113
0.0243927	0.843414	S2	BicD	5	S2_5	0.00302999	0.017768	0.0609836
0.0278785	0.895039	S2	BicD	5	S2_5	0.00319292	0.020961	0.072862
0.0313561	0.941248	S2	BicD	5	S2_5	0.00334564	0.0243066	0.0853086
0.0348419	0.978311	S2	BicD	5	S2_5	0.00344804	0.0277546	0.0981361
0.0383278	1	S2	BicD	5	S2_5	0.00348261	0.0312372	0.111092
0.0418136	0.998141	S2	BicD	5	S2_5	0.00343106	0.0346683	0.123857
0.0452995	0.970424	S2	BicD	5	S2_5	0.00329947	0.0379678	0.136131
0.0487771	0.927139	S2	BicD	5	S2_5	0.00314	0.0411078	0.147813
0.0522629	0.874435	S2	BicD	5	S2_5	0.00295108	0.0440589	0.158792
0.0557488	0.818743	S2	BicD	5	S2_5	0.00275436	0.0468132	0.169038
0.0592346	0.761567	S2	BicD	5	S2_5	0.00255994	0.0493731	0.178562
0.0627204	0.707194	S2	BicD	5	S2_5	0.00238245	0.0517556	0.187425
0.066198	0.662984	S2	BicD	5	S2_5	0.00225574	0.0540113	0.195817
0.0696839	0.631245	S2	BicD	5	S2_5	0.00217695	0.0561883	0.203916
0.0731697	0.617778	S2	BicD	5	S2_5	0.00215941	0.0583477	0.21195
0.0766556	0.621178	S2	BicD	5	S2_5	0.00219207	0.0605398	0.220105
0.0801414	0.636519	S2	BicD	5	S2_5	0.0022466	0.0627864	0.228462
0.0836273	0.652465	S2	BicD	5	S2_5	0.00227747	0.0650638	0.236935
0.0871048	0.657334	S2	BicD	5	S2_5	0.00227336	0.0673372	0.245393
0.0905907	0.647003	S2	BicD	5	S2_5	0.00221442	0.0695516	0.253631
0.0940765	0.623519	S2	BicD	5	S2_5	0.00212239	0.071674	0.261527
0.0975624	0.594199	S2	BicD	5	S2_5	0.00202528	0.0736993	0.269061
0.101048	0.567804	S2	BicD	5	S2_5	0.00194114	0.0756404	0.276283
0.104526	0.548571	S2	BicD	5	S2_5	0.00189595	0.0775364	0.283336
0.108012	0.539229	S2	BicD	5	S2_5	0.00188381	0.0794202	0.290344
0.111498	0.541606	S2	BicD	5	S2_5	0.00190533	0.0813255	0.297432
0.114983	0.551575	S2	BicD	5	S2_5	0.00194357	0.0832691	0.304663
0.118469	0.563548	S2	BicD	5	S2_5	0.00198079	0.0852499	0.312032
0.121955	0.572928	S2	BicD	5	S2_5	0.0020048	0.0872547	0.31949
0.125433	0.580058	S2	BicD	5	S2_5	0.00202469	0.0892794	0.327023
0.128918	0.581606	S2	BicD	5	S2_5	0.00201876	0.0912981	0.334533
0.132404	0.576657	S2	BicD	5	S2_5	0.00199303	0.0932912	0.341947
0.13589	0.56684	S2	BicD	5	S2_5	0.00195208	0.0952433	0.34921
0.139376	0.553164	S2	BicD	5	S2_5	0.00189244	0.0971357	0.35625
0.142854	0.535201	S2	BicD	5	S2_5	0.00183173	0.0989674	0.363064
0.146339	0.515752	S2	BicD	5	S2_5	0.00176623	0.100734	0.369635
0.149825	0.497618	S2	BicD	5	S2_5	0.00171075	0.102444	0.376
0.153311	0.483923	S2	BicD	5	S2_5	0.00166932	0.104114	0.38221
0.156797	0.473847	S2	BicD	5	S2_5	0.00162648	0.10574	0.388261
0.160275	0.461558	S2	BicD	5	S2_5	0.0015797	0.10732	0.394138
0.16376	0.444795	S2	BicD	5	S2_5	0.00151766	0.108838	0.399784
0.167246	0.42596	S2	BicD	5	S2_5	0.00146113	0.110299	0.405219
0.170732	0.412364	S2	BicD	5	S2_5	0.00142774	0.111726	0.410531
0.174218	0.406802	S2	BicD	5	S2_5	0.0014186	0.113145	0.415809
0.177704	0.407115	S2	BicD	5	S2_5	0.00142257	0.114568	0.421101
0.181181	0.411022	S2	BicD	5	S2_5	0.00144102	0.116009	0.426462
0.184667	0.415759	S2	BicD	5	S2_5	0.00145701	0.117466	0.431882
0.188153	0.420199	S2	BicD	5	S2_5	0.00147177	0.118937	0.437357
0.191639	0.424225	S2	BicD	5	S2_5	0.00148582	0.120423	0.442885
0.195125	0.428261	S2	BicD	5	S2_5	0.00149663	0.12192	0.448453
0.198602	0.432467	S2	BicD	5	S2_5	0.00151235	0.123432	0.454079
0.202088	0.435245	S2	BicD	5	S2_5	0.00152024	0.124952	0.459735
0.205574	0.436991	S2	BicD	5	S2_5	0.00152332	0.126476	0.465402
0.20906	0.437013	S2	BicD	5	S2_5	0.0015196	0.127995	0.471055
0.212546	0.434854	S2	BicD	5	S2_5	0.00150766	0.129503	0.476664
0.216023	0.43222	S2	BicD	5	S2_5	0.00150301	0.131006	0.482256
0.219509	0.430129	S2	BicD	5	S2_5	0.00150284	0.132509	0.487847
0.222995	0.432122	S2	BicD	5	S2_5	0.00151382	0.134023	0.493478
0.226481	0.436431	S2	BicD	5	S2_5	0.00152593	0.135549	0.499155
0.229967	0.439068	S2	BicD	5	S2_5	0.00152743	0.137076	0.504838
0.233453	0.437291	S2	BicD	5	S2_5	0.00150676	0.138583	0.510443
0.23693	0.429267	S2	BicD	5	S2_5	0.00147338	0.140056	0.515924
0.240416	0.416084	S2	BicD	5	S2_5	0.00142389	0.14148	0.521222
0.243902	0.400873	S2	BicD	5	S2_5	0.00136955	0.14285	0.526317
0.247388	0.384903	S2	BicD	5	S2_5	0.00131599	0.144166	0.531212
0.250874	0.370146	S2	BicD	5	S2_5	0.00126813	0.145434	0.53593
0.254351	0.359169	S2	BicD	5	S2_5	0.0012401	0.146674	0.540544
0.257837	0.352336	S2	BicD	5	S2_5	0.00122526	0.147899	0.545102
0.261323	0.350655	S2	BicD	5	S2_5	0.00122351	0.149123	0.549654
0.264809	0.351331	S2	BicD	5	S2_5	0.00122867	0.150351	0.554225
0.268294	0.353618	S2	BicD	5	S2_5	0.0012358	0.151587	0.558822
0.27178	0.355419	S2	BicD	5	S2_5	0.00123533	0.152822	0.563418
0.275258	0.355033	S2	BicD	5	S2_5	0.00123499	0.154057	0.568012
0.278744	0.35354	S2	BicD	5	S2_5	0.00122819	0.155286	0.572581
0.28223	0.351132	S2	BicD	5	S2_5	0.00121771	0.156503	0.577111
0.285715	0.347527	S2	BicD	5	S2_5	0.00120243	0.157706	0.581585
0.289201	0.342368	S2	BicD	5	S2_5	0.00118051	0.158886	0.585977
0.292679	0.336558	S2	BicD	5	S2_5	0.00116653	0.160053	0.590316
0.296165	0.332735	S2	BicD	5	S2_5	0.00116069	0.161213	0.594634
0.299651	0.333207	S2	BicD	5	S2_5	0.00116958	0.162383	0.598985
0.303136	0.337838	S2	BicD	5	S2_5	0.00119234	0.163575	0.603421
0.306622	0.346267	S2	BicD	5	S2_5	0.00121327	0.164789	0.607935
0.3101	0.351498	S2	BicD	5	S2_5	0.0012231	0.166012	0.612485
0.313586	0.350256	S2	BicD	5	S2_5	0.00120808	0.16722	0.61698
0.317072	0.342881	S2	BicD	5	S2_5	0.00117644	0.168396	0.621356
0.320557	0.332102	S2	BicD	5	S2_5	0.00113804	0.169534	0.62559
0.324043	0.320846	S2	BicD	5	S2_5	0.00110442	0.170639	0.629699
0.327529	0.312816	S2	BicD	5	S2_5	0.001078	0.171717	0.633709
0.331007	0.307153	S2	BicD	5	S2_5	0.00106045	0.172777	0.637654
0.334493	0.30128	S2	BicD	5	S2_5	0.00104006	0.173817	0.641523
0.337978	0.295452	S2	BicD	5	S2_5	0.00102014	0.174837	0.645319
0.341464	0.289854	S2	BicD	5	S2_5	0.000998431	0.175836	0.649033
0.34495	0.282995	S2	BicD	5	S2_5	0.000967293	0.176803	0.652632
0.348428	0.273307	S2	BicD	5	S2_5	0.000933581	0.177737	0.656105
0.351913	0.262334	S2	BicD	5	S2_5	0.000897284	0.178634	0.659443
0.355399	0.252482	S2	BicD	5	S2_5	0.00086596	0.1795	0.662664
0.358885	0.244361	S2	BicD	5	S2_5	0.000841877	0.180342	0.665796
0.362371	0.238665	S2	BicD	5	S2_5	0.000825493	0.181167	0.668867
0.365857	0.234961	S2	BicD	5	S2_5	0.000813554	0.181981	0.671894
0.369334	0.232923	S2	BicD	5	S2_5	0.000811539	0.182792	0.674913
0.37282	0.232696	S2	BicD	5	S2_5	0.00081113	0.183604	0.677931
0.376306	0.232689	S2	BicD	5	S2_5	0.000809576	0.184413	0.680943
0.379792	0.231805	S2	BicD	5	S2_5	0.000805082	0.185218	0.683938
0.383278	0.23011	S2	BicD	5	S2_5	0.000797873	0.186016	0.686906
0.386755	0.228756	S2	BicD	5	S2_5	0.000795966	0.186812	0.689867
0.390241	0.227929	S2	BicD	5	S2_5	0.000795027	0.187607	0.692825
0.393727	0.228217	S2	BicD	5	S2_5	0.000801386	0.188408	0.695806
0.397213	0.231578	S2	BicD	5	S2_5	0.000818173	0.189227	0.69885
0.400699	0.237848	S2	BicD	5	S2_5	0.000841999	0.190069	0.701982
0.404176	0.246396	S2	BicD	5	S2_5	0.000875077	0.190944	0.705238
0.407662	0.255679	S2	BicD	5	S2_5	0.000906867	0.191851	0.708612
0.411148	0.264635	S2	BicD	5	S2_5	0.000929316	0.19278	0.712069
0.414634	0.268559	S2	BicD	5	S2_5	0.000927606	0.193707	0.71552
0.41812	0.263654	S2	BicD	5	S2_5	0.00089794	0.194605	0.71886
0.421606	0.251538	S2	BicD	5	S2_5	0.000849302	0.195455	0.72202
0.425083	0.236905	S2	BicD	5	S2_5	0.000797763	0.196252	0.724988
0.428569	0.22081	S2	BicD	5	S2_5	0.000739533	0.196992	0.727739
0.432055	0.203496	S2	BicD	5	S2_5	0.000682926	0.197675	0.73028
0.435541	0.188332	S2	BicD	5	S2_5	0.000640182	0.198315	0.732661
0.439027	0.178972	S2	BicD	5	S2_5	0.000616786	0.198932	0.734956
0.442504	0.175749	S2	BicD	5	S2_5	0.000614067	0.199546	0.73724
0.44599	0.176571	S2	BicD	5	S2_5	0.000619098	0.200165	0.739544
0.449476	0.178636	S2	BicD	5	S2_5	0.000619771	0.200785	0.741849
0.452962	0.176957	S2	BicD	5	S2_5	0.000607028	0.201392	0.744108
0.456448	0.171325	S2	BicD	5	S2_5	0.000584905	0.201977	0.746284
0.459925	0.165061	S2	BicD	5	S2_5	0.000569564	0.202546	0.748402
0.463411	0.161725	S2	BicD	5	S2_5	0.000561745	0.203108	0.750492
0.466897	0.160575	S2	BicD	5	S2_5	0.000558969	0.203667	0.752572
0.470383	0.160132	S2	BicD	5	S2_5	0.000556999	0.204224	0.754644
0.473869	0.159445	S2	BicD	5	S2_5	0.000552594	0.204777	0.7567
0.477354	0.157605	S2	BicD	5	S2_5	0.000543816	0.20532	0.758723
0.480832	0.15515	S2	BicD	5	S2_5	0.000536339	0.205857	0.760718
0.484318	0.152574	S2	BicD	5	S2_5	0.000526691	0.206383	0.762678
0.487804	0.149614	S2	BicD	5	S2_5	0.000516499	0.2069	0.764599
0.49129	0.146727	S2	BicD	5	S2_5	0.000506441	0.207406	0.766483
0.494775	0.143843	S2	BicD	5	S2_5	0.000496955	0.207903	0.768332
0.498253	0.141962	S2	BicD	5	S2_5	0.000493207	0.208397	0.770167
0.501739	0.141015	S2	BicD	5	S2_5	0.000490069	0.208887	0.77199
0.505225	0.140161	S2	BicD	5	S2_5	0.000486655	0.209373	0.7738
0.50871	0.139057	S2	BicD	5	S2_5	0.000483692	0.209857	0.7756
0.512196	0.138461	S2	BicD	5	S2_5	0.000484817	0.210342	0.777404
0.515682	0.139702	S2	BicD	5	S2_5	0.000487704	0.21083	0.779218
0.51916	0.140782	S2	BicD	5	S2_5	0.000488738	0.211318	0.781036
0.522646	0.139631	S2	BicD	5	S2_5	0.000480929	0.211799	0.782825
0.526131	0.136302	S2	BicD	5	S2_5	0.000466894	0.212266	0.784562
0.529617	0.131578	S2	BicD	5	S2_5	0.000450804	0.212717	0.786239
0.533103	0.12707	S2	BicD	5	S2_5	0.000439313	0.213156	0.787874
0.536581	0.125584	S2	BicD	5	S2_5	0.000442074	0.213598	0.789518
0.540067	0.128055	S2	BicD	5	S2_5	0.00045743	0.214056	0.79122
0.543552	0.134394	S2	BicD	5	S2_5	0.000482901	0.214539	0.793017
0.547038	0.14267	S2	BicD	5	S2_5	0.00051341	0.215052	0.794927
0.550524	0.151899	S2	BicD	5	S2_5	0.000545609	0.215598	0.796956
0.554002	0.161887	S2	BicD	5	S2_5	0.00058045	0.216178	0.799116
0.557488	0.171145	S2	BicD	5	S2_5	0.000607616	0.216786	0.801376
0.560973	0.177474	S2	BicD	5	S2_5	0.000623983	0.21741	0.803698
0.564459	0.180536	S2	BicD	5	S2_5	0.000625537	0.218035	0.806025
0.567945	0.178366	S2	BicD	5	S2_5	0.000608607	0.218644	0.808289
0.571431	0.170822	S2	BicD	5	S2_5	0.000575532	0.219219	0.81043
0.574909	0.160174	S2	BicD	5	S2_5	0.000540145	0.219759	0.81244
0.578394	0.149734	S2	BicD	5	S2_5	0.000508611	0.220268	0.814332
0.58188	0.142081	S2	BicD	5	S2_5	0.000486416	0.220755	0.816141
0.585366	0.137	S2	BicD	5	S2_5	0.000472482	0.221227	0.817899
0.588852	0.134086	S2	BicD	5	S2_5	0.000461796	0.221689	0.819617
0.592329	0.131498	S2	BicD	5	S2_5	0.000449585	0.222138	0.82129
0.595815	0.126451	S2	BicD	5	S2_5	0.000426125	0.222565	0.822875
0.599301	0.118038	S2	BicD	5	S2_5	0.000396177	0.222961	0.824349
0.602787	0.109267	S2	BicD	5	S2_5	0.000372312	0.223333	0.825734
0.606273	0.104346	S2	BicD	5	S2_5	0.000365614	0.223699	0.827094
0.609759	0.105425	S2	BicD	5	S2_5	0.00037742	0.224076	0.828498
0.613236	0.111634	S2	BicD	5	S2_5	0.000402748	0.224479	0.829996
0.616722	0.119442	S2	BicD	5	S2_5	0.000429217	0.224908	0.831593
0.620208	0.126821	S2	BicD	5	S2_5	0.000454067	0.225362	0.833282
0.623694	0.1337	S2	BicD	5	S2_5	0.000480026	0.225842	0.835068
0.62718	0.141715	S2	BicD	5	S2_5	0.000507947	0.22635	0.836958
0.630657	0.150411	S2	BicD	5	S2_5	0.000535093	0.226885	0.838949
0.634143	0.156598	S2	BicD	5	S2_5	0.000547515	0.227433	0.840985
0.637629	0.157538	S2	BicD	5	S2_5	0.00054229	0.227975	0.843003
0.641115	0.1536	S2	BicD	5	S2_5	0.000525044	0.2285	0.844956
0.644601	0.147643	S2	BicD	5	S2_5	0.000507663	0.229008	0.846845
0.648078	0.14432	S2	BicD	5	S2_5	0.000504199	0.229512	0.848721
0.651564	0.144964	S2	BicD	5	S2_5	0.000511464	0.230023	0.850623
0.65505	0.148488	S2	BicD	5	S2_5	0.000527469	0.230551	0.852586
0.658536	0.154147	S2	BicD	5	S2_5	0.000546415	0.231097	0.854618
0.662022	0.159358	S2	BicD	5	S2_5	0.000561201	0.231658	0.856706
0.665507	0.16263	S2	BicD	5	S2_5	0.000569916	0.232228	0.858826
0.668985	0.165135	S2	BicD	5	S2_5	0.000581636	0.23281	0.86099
0.672471	0.168577	S2	BicD	5	S2_5	0.000594085	0.233404	0.8632
0.675957	0.172278	S2	BicD	5	S2_5	0.000605647	0.23401	0.865454
0.679443	0.175211	S2	BicD	5	S2_5	0.000612686	0.234622	0.867733
0.682928	0.176317	S2	BicD	5	S2_5	0.000608648	0.235231	0.869997
0.686406	0.173723	S2	BicD	5	S2_5	0.000599144	0.23583	0.872226
0.689892	0.170035	S2	BicD	5	S2_5	0.000588046	0.236418	0.874414
0.693378	0.167356	S2	BicD	5	S2_5	0.00057943	0.236998	0.876569
0.696864	0.165091	S2	BicD	5	S2_5	0.000572026	0.23757	0.878698
0.700349	0.163108	S2	BicD	5	S2_5	0.000561918	0.238132	0.880788
0.703827	0.160058	S2	BicD	5	S2_5	0.000550397	0.238682	0.882836
0.707313	0.155732	S2	BicD	5	S2_5	0.000534892	0.239217	0.884826
0.710799	0.151161	S2	BicD	5	S2_5	0.000520214	0.239737	0.886761
0.714285	0.147311	S2	BicD	5	S2_5	0.000509793	0.240247	0.888657
0.71777	0.145182	S2	BicD	5	S2_5	0.000506003	0.240753	0.89054
0.721256	0.145136	S2	BicD	5	S2_5	0.000505894	0.241259	0.892422
0.724734	0.145809	S2	BicD	5	S2_5	0.000512054	0.241771	0.894327
0.72822	0.147981	S2	BicD	5	S2_5	0.000524876	0.242296	0.896279
0.731706	0.153166	S2	BicD	5	S2_5	0.000544467	0.24284	0.898305
0.735191	0.159221	S2	BicD	5	S2_5	0.000561506	0.243402	0.900394
0.738677	0.162942	S2	BicD	5	S2_5	0.00056459	0.243966	0.902494
0.742155	0.16176	S2	BicD	5	S2_5	0.000554222	0.24452	0.904556
0.745641	0.156224	S2	BicD	5	S2_5	0.000530819	0.245051	0.906531
0.749126	0.148333	S2	BicD	5	S2_5	0.00050757	0.245559	0.908419
0.752612	0.142885	S2	BicD	5	S2_5	0.000495901	0.246055	0.910264
0.756098	0.141638	S2	BicD	5	S2_5	0.000496186	0.246551	0.91211
0.759584	0.143049	S2	BicD	5	S2_5	0.000499813	0.247051	0.91397
0.763062	0.1444	S2	BicD	5	S2_5	0.000503874	0.247555	0.915844
0.766547	0.144697	S2	BicD	5	S2_5	0.000506416	0.248061	0.917728
0.770033	0.145858	S2	BicD	5	S2_5	0.000511727	0.248573	0.919632
0.773519	0.147744	S2	BicD	5	S2_5	0.000517648	0.24909	0.921558
0.777005	0.149256	S2	BicD	5	S2_5	0.000518842	0.249609	0.923488
0.780483	0.149136	S2	BicD	5	S2_5	0.000515704	0.250125	0.925406
0.783968	0.146748	S2	BicD	5	S2_5	0.000503999	0.250629	0.927281
0.787454	0.142421	S2	BicD	5	S2_5	0.000488231	0.251117	0.929098
0.79094	0.137701	S2	BicD	5	S2_5	0.000475932	0.251593	0.930868
0.794426	0.135364	S2	BicD	5	S2_5	0.000471527	0.252065	0.932622
0.797904	0.135816	S2	BicD	5	S2_5	0.000476166	0.252541	0.934394
0.801389	0.137383	S2	BicD	5	S2_5	0.000480626	0.253021	0.936182
0.804875	0.138375	S2	BicD	5	S2_5	0.00048206	0.253504	0.937975
0.808361	0.138206	S2	BicD	5	S2_5	0.000480582	0.253984	0.939763
0.811847	0.137528	S2	BicD	5	S2_5	0.000478421	0.254463	0.941543
0.815333	0.136966	S2	BicD	5	S2_5	0.000476644	0.254939	0.943316
0.81881	0.137158	S2	BicD	5	S2_5	0.000477519	0.255417	0.945093
0.822296	0.136818	S2	BicD	5	S2_5	0.00047462	0.255891	0.946858
0.825782	0.135494	S2	BicD	5	S2_5	0.000466451	0.256358	0.948594
0.829268	0.132132	S2	BicD	5	S2_5	0.000449729	0.256807	0.950267
0.832754	0.1259	S2	BicD	5	S2_5	0.000425572	0.257233	0.95185
0.836231	0.118851	S2	BicD	5	S2_5	0.000403074	0.257636	0.95335
0.839717	0.112412	S2	BicD	5	S2_5	0.000386007	0.258022	0.954786
0.843203	0.109059	S2	BicD	5	S2_5	0.000382686	0.258405	0.956209
0.846689	0.110507	S2	BicD	5	S2_5	0.000391373	0.258796	0.957665
0.850175	0.114043	S2	BicD	5	S2_5	0.000404025	0.2592	0.959168
0.853661	0.117766	S2	BicD	5	S2_5	0.000412647	0.259613	0.960703
0.857138	0.119552	S2	BicD	5	S2_5	0.000417436	0.26003	0.962256
0.860624	0.119951	S2	BicD	5	S2_5	0.000419648	0.26045	0.963818
0.86411	0.120821	S2	BicD	5	S2_5	0.000422177	0.260872	0.965388
0.867596	0.121403	S2	BicD	5	S2_5	0.000420119	0.261292	0.966951
0.871082	0.11964	S2	BicD	5	S2_5	0.000407475	0.2617	0.968467
0.874559	0.114703	S2	BicD	5	S2_5	0.000387259	0.262087	0.969908
0.878045	0.107486	S2	BicD	5	S2_5	0.000363595	0.262451	0.97126
0.881531	0.101127	S2	BicD	5	S2_5	0.000348742	0.262799	0.972558
0.885017	0.0989635	S2	BicD	5	S2_5	0.000348474	0.263148	0.973854
0.888502	0.100973	S2	BicD	5	S2_5	0.000358368	0.263506	0.975187
0.89198	0.105129	S2	BicD	5	S2_5	0.000372113	0.263878	0.976572
0.895466	0.108371	S2	BicD	5	S2_5	0.00037607	0.264254	0.977971
0.898952	0.107399	S2	BicD	5	S2_5	0.00036369	0.264618	0.979324
0.902438	0.101267	S2	BicD	5	S2_5	0.000338757	0.264957	0.980584
0.905923	0.093094	S2	BicD	5	S2_5	0.000310955	0.265268	0.981741
0.909409	0.0853161	S2	BicD	5	S2_5	0.00028789	0.265556	0.982812
0.912887	0.080253	S2	BicD	5	S2_5	0.000275878	0.265832	0.983838
0.916373	0.0780314	S2	BicD	5	S2_5	0.000268616	0.2661	0.984838
0.919859	0.0760864	S2	BicD	5	S2_5	0.00026082	0.266361	0.985808
0.923344	0.0735589	S2	BicD	5	S2_5	0.000251455	0.266612	0.986743
0.92683	0.0707133	S2	BicD	5	S2_5	0.00024308	0.266855	0.987648
0.930308	0.0690849	S2	BicD	5	S2_5	0.00024315	0.267099	0.988552
0.933794	0.0704222	S2	BicD	5	S2_5	0.000249861	0.267349	0.989482
0.93728	0.0729353	S2	BicD	5	S2_5	0.00025683	0.267605	0.990437
0.940765	0.0744204	S2	BicD	5	S2_5	0.000258172	0.267864	0.991398
0.944251	0.0737052	S2	BicD	5	S2_5	0.000251816	0.268115	0.992335
0.947729	0.0711169	S2	BicD	5	S2_5	0.000245315	0.268361	0.993247
0.951215	0.0696321	S2	BicD	5	S2_5	0.000244437	0.268605	0.994157
0.954701	0.0706133	S2	BicD	5	S2_5	0.000247204	0.268852	0.995076
0.958186	0.0712199	S2	BicD	5	S2_5	0.000241953	0.269094	0.995976
0.961672	0.0676001	S2	BicD	5	S2_5	0.000221754	0.269316	0.996801
0.965158	0.059631	S2	BicD	5	S2_5	0.000190412	0.269506	0.99751
0.968636	0.049877	S2	BicD	5	S2_5	0.000158379	0.269665	0.998099
0.972121	0.0409928	S2	BicD	5	S2_5	0.000128812	0.269794	0.998578
0.975607	0.0329131	S2	BicD	5	S2_5	0.000102137	0.269896	0.998958
0.979093	0.0256877	S2	BicD	5	S2_5	8.0334e-05	0.269976	0.999257
0.982579	0.0204039	S2	BicD	5	S2_5	6.55311e-05	0.270042	0.999501
0.986057	0.0172839	S2	BicD	5	S2_5	5.51415e-05	0.270097	0.999706
0.989542	0.0143535	S2	BicD	5	S2_5	4.31079e-05	0.27014	0.999866
0.993028	0.0103796	S2	BicD	5	S2_5	2.70187e-05	0.270167	0.999967
0.996514	0.00512234	S2	BicD	5	S2_5	8.92784e-06	0.270176	1
0	0.7221	Puro	BicD	1	Puro_1	0.00278714	0.00278714	0
0.00371911	0.776721	Puro	BicD	1	Puro_1	0.00298398	0.00577112	0.00605376
0.00743822	0.827951	Puro	BicD	1	Puro_1	0.00315361	0.00892473	0.0124517
0.0111485	0.871973	Puro	BicD	1	Puro_1	0.00330818	0.0122329	0.0191632
0.0148676	0.907043	Puro	BicD	1	Puro_1	0.00342239	0.0156553	0.0261064
0.0185867	0.933392	Puro	BicD	1	Puro_1	0.00350712	0.0191624	0.0332215
0.0223058	0.952609	Puro	BicD	1	Puro_1	0.00356906	0.0227315	0.0404622
0.026025	0.966698	Puro	BicD	1	Puro_1	0.00361488	0.0263464	0.0477959
0.0297441	0.977252	Puro	BicD	1	Puro_1	0.00363967	0.029986	0.0551799
0.0334544	0.984675	Puro	BicD	1	Puro_1	0.00367248	0.0336585	0.0626305
0.0371735	0.990249	Puro	BicD	1	Puro_1	0.0036921	0.0373506	0.0701209
0.0408926	0.995224	Puro	BicD	1	Puro_1	0.00370683	0.0410574	0.0776411
0.0446117	0.998173	Puro	BicD	1	Puro_1	0.00371571	0.0447731	0.0851794
0.0483308	1	Puro	BicD	1	Puro_1	0.00370896	0.0484821	0.092704
0.0520411	0.999278	Puro	BicD	1	Puro_1	0.00370726	0.0521894	0.100225
0.0557602	0.99435	Puro	BicD	1	Puro_1	0.00368369	0.0558731	0.107698
0.0594793	0.986605	Puro	BicD	1	Puro_1	0.00365091	0.059524	0.115105
0.0631984	0.976722	Puro	BicD	1	Puro_1	0.00361466	0.0631386	0.122439
0.0669175	0.96711	Puro	BicD	1	Puro_1	0.00357476	0.0667134	0.129691
0.0706278	0.95983	Puro	BicD	1	Puro_1	0.00356058	0.070274	0.136914
0.074347	0.95492	Puro	BicD	1	Puro_1	0.00354672	0.0738207	0.14411
0.0780661	0.952377	Puro	BicD	1	Puro_1	0.00354073	0.0773614	0.151293
0.0817852	0.951695	Puro	BicD	1	Puro_1	0.00353992	0.0809014	0.158475
0.0855043	0.951945	Puro	BicD	1	Puro_1	0.00353843	0.0844398	0.165653
0.0892234	0.950893	Puro	BicD	1	Puro_1	0.00352459	0.0879644	0.172804
0.0929337	0.949004	Puro	BicD	1	Puro_1	0.00352104	0.0914854	0.179947
0.0966528	0.944482	Puro	BicD	1	Puro_1	0.00349719	0.0949826	0.187042
0.100372	0.936177	Puro	BicD	1	Puro_1	0.00346092	0.0984435	0.194064
0.104091	0.924979	Puro	BicD	1	Puro_1	0.00341497	0.101859	0.200992
0.10781	0.911467	Puro	BicD	1	Puro_1	0.00335645	0.105215	0.207801
0.11152	0.897796	Puro	BicD	1	Puro_1	0.00331764	0.108533	0.214532
0.11524	0.88631	Puro	BicD	1	Puro_1	0.00328264	0.111815	0.221192
0.118959	0.878975	Puro	BicD	1	Puro_1	0.00326613	0.115081	0.227818
0.122678	0.877427	Puro	BicD	1	Puro_1	0.00327052	0.118352	0.234453
0.126397	0.881336	Puro	BicD	1	Puro_1	0.00329092	0.121643	0.241129
0.130116	0.888402	Puro	BicD	1	Puro_1	0.00330809	0.124951	0.247841
0.133826	0.894793	Puro	BicD	1	Puro_1	0.00333549	0.128286	0.254607
0.137545	0.89891	Puro	BicD	1	Puro_1	0.00334445	0.131631	0.261393
0.141264	0.899614	Puro	BicD	1	Puro_1	0.00334179	0.134973	0.268172
0.144984	0.897476	Puro	BicD	1	Puro_1	0.00333174	0.138304	0.274932
0.148703	0.894211	Puro	BicD	1	Puro_1	0.00330714	0.141612	0.281641
0.152413	0.888471	Puro	BicD	1	Puro_1	0.00328754	0.144899	0.288311
0.156132	0.879445	Puro	BicD	1	Puro_1	0.00324732	0.148146	0.294899
0.159851	0.866845	Puro	BicD	1	Puro_1	0.00319522	0.151342	0.301381
0.16357	0.851429	Puro	BicD	1	Puro_1	0.00313689	0.154478	0.307745
0.167289	0.835476	Puro	BicD	1	Puro_1	0.00307471	0.157553	0.313983
0.171	0.821919	Puro	BicD	1	Puro_1	0.00303761	0.160591	0.320145
0.174719	0.811595	Puro	BicD	1	Puro_1	0.0030027	0.163594	0.326237
0.178438	0.803144	Puro	BicD	1	Puro_1	0.00296969	0.166563	0.332262
0.182157	0.793847	Puro	BicD	1	Puro_1	0.00293254	0.169496	0.338211
0.185876	0.783165	Puro	BicD	1	Puro_1	0.00289225	0.172388	0.344079
0.189595	0.772183	Puro	BicD	1	Puro_1	0.00285002	0.175238	0.349861
0.193306	0.764092	Puro	BicD	1	Puro_1	0.00283672	0.178075	0.355616
0.197025	0.761392	Puro	BicD	1	Puro_1	0.00283892	0.180914	0.361375
0.200744	0.765275	Puro	BicD	1	Puro_1	0.00285925	0.183773	0.367176
0.204463	0.772323	Puro	BicD	1	Puro_1	0.00288391	0.186657	0.373027
0.208182	0.778536	Puro	BicD	1	Puro_1	0.00289363	0.18955	0.378897
0.211892	0.781249	Puro	BicD	1	Puro_1	0.00290145	0.192452	0.384784
0.215611	0.779042	Puro	BicD	1	Puro_1	0.00288848	0.19534	0.390644
0.219331	0.774274	Puro	BicD	1	Puro_1	0.002872	0.198212	0.39647
0.22305	0.770183	Puro	BicD	1	Puro_1	0.00286092	0.201073	0.402274
0.226769	0.768316	Puro	BicD	1	Puro_1	0.002854	0.203927	0.408065
0.230479	0.770103	Puro	BicD	1	Puro_1	0.00287103	0.206798	0.413889
0.234198	0.77383	Puro	BicD	1	Puro_1	0.00288461	0.209683	0.419741
0.237917	0.777405	Puro	BicD	1	Puro_1	0.0028938	0.212577	0.425612
0.241636	0.778772	Puro	BicD	1	Puro_1	0.00289209	0.215469	0.431479
0.245356	0.776485	Puro	BicD	1	Puro_1	0.00287732	0.218346	0.437317
0.249075	0.770829	Puro	BicD	1	Puro_1	0.00284638	0.221193	0.443091
0.252785	0.763484	Puro	BicD	1	Puro_1	0.0028267	0.224019	0.448826
0.256504	0.75661	Puro	BicD	1	Puro_1	0.00280413	0.226823	0.454515
0.260223	0.751346	Puro	BicD	1	Puro_1	0.00278637	0.22961	0.460168
0.263942	0.74706	Puro	BicD	1	Puro_1	0.00276962	0.232379	0.465787
0.267661	0.742341	Puro	BicD	1	Puro_1	0.00274361	0.235123	0.471353
0.271372	0.736577	Puro	BicD	1	Puro_1	0.00272817	0.237851	0.476888
0.275091	0.730529	Puro	BicD	1	Puro_1	0.00270995	0.240561	0.482386
0.27881	0.726781	Puro	BicD	1	Puro_1	0.00270429	0.243265	0.487872
0.282529	0.727486	Puro	BicD	1	Puro_1	0.00271601	0.245981	0.493382
0.286248	0.733084	Puro	BicD	1	Puro_1	0.0027449	0.248726	0.498951
0.289967	0.743023	Puro	BicD	1	Puro_1	0.00277667	0.251503	0.504584
0.293678	0.753713	Puro	BicD	1	Puro_1	0.00281825	0.254321	0.510301
0.297397	0.761836	Puro	BicD	1	Puro_1	0.00283901	0.25716	0.516061
0.301116	0.764879	Puro	BicD	1	Puro_1	0.00283922	0.259999	0.521821
0.304835	0.761948	Puro	BicD	1	Puro_1	0.00281585	0.262815	0.527534
0.308554	0.752314	Puro	BicD	1	Puro_1	0.00276563	0.265581	0.533145
0.312264	0.738471	Puro	BicD	1	Puro_1	0.00271926	0.2683	0.538661
0.315983	0.723848	Puro	BicD	1	Puro_1	0.00266978	0.27097	0.544078
0.319702	0.711862	Puro	BicD	1	Puro_1	0.00263356	0.273603	0.549421
0.323422	0.704371	Puro	BicD	1	Puro_1	0.00261539	0.276219	0.554727
0.327141	0.702087	Puro	BicD	1	Puro_1	0.00260852	0.278827	0.560019
0.330851	0.704013	Puro	BicD	1	Puro_1	0.00262439	0.281452	0.565343
0.33457	0.70729	Puro	BicD	1	Puro_1	0.00263544	0.284087	0.57069
0.338289	0.709955	Puro	BicD	1	Puro_1	0.00264125	0.286728	0.576048
0.342008	0.710411	Puro	BicD	1	Puro_1	0.0026376	0.289366	0.581399
0.345727	0.707993	Puro	BicD	1	Puro_1	0.00262566	0.291992	0.586726
0.349447	0.703989	Puro	BicD	1	Puro_1	0.00260493	0.294597	0.592011
0.353157	0.700176	Puro	BicD	1	Puro_1	0.00260107	0.297198	0.597288
0.356876	0.698581	Puro	BicD	1	Puro_1	0.00260011	0.299798	0.602563
0.360595	0.69966	Puro	BicD	1	Puro_1	0.00260655	0.302404	0.607851
0.364314	0.702043	Puro	BicD	1	Puro_1	0.00261371	0.305018	0.613153
0.368033	0.703511	Puro	BicD	1	Puro_1	0.00260633	0.307624	0.618441
0.371744	0.701408	Puro	BicD	1	Puro_1	0.00259522	0.31022	0.623706
0.375463	0.694206	Puro	BicD	1	Puro_1	0.00255966	0.312779	0.628899
0.379182	0.682284	Puro	BicD	1	Puro_1	0.00250962	0.315289	0.63399
0.382901	0.667294	Puro	BicD	1	Puro_1	0.00245241	0.317741	0.638966
0.38662	0.651521	Puro	BicD	1	Puro_1	0.00239577	0.320137	0.643826
0.390339	0.636837	Puro	BicD	1	Puro_1	0.00233955	0.322477	0.648572
0.394049	0.624275	Puro	BicD	1	Puro_1	0.00230463	0.324781	0.653248
0.397769	0.61507	Puro	BicD	1	Puro_1	0.00227683	0.327058	0.657867
0.401488	0.609326	Puro	BicD	1	Puro_1	0.00226154	0.32932	0.662455
0.405207	0.606845	Puro	BicD	1	Puro_1	0.00225739	0.331577	0.667035
0.408926	0.607097	Puro	BicD	1	Puro_1	0.00225448	0.333832	0.671609
0.412636	0.608161	Puro	BicD	1	Puro_1	0.00226287	0.336094	0.676199
0.416355	0.608725	Puro	BicD	1	Puro_1	0.00226228	0.338357	0.680789
0.420074	0.607847	Puro	BicD	1	Puro_1	0.00225659	0.340613	0.685367
0.423793	0.605662	Puro	BicD	1	Puro_1	0.00224795	0.342861	0.689928
0.427513	0.603202	Puro	BicD	1	Puro_1	0.00223473	0.345096	0.694461
0.431223	0.601405	Puro	BicD	1	Puro_1	0.00223543	0.347331	0.698997
0.434942	0.600725	Puro	BicD	1	Puro_1	0.00223357	0.349565	0.703528
0.438661	0.600405	Puro	BicD	1	Puro_1	0.00223082	0.351796	0.708054
0.44238	0.599248	Puro	BicD	1	Puro_1	0.00222253	0.354018	0.712563
0.446099	0.595947	Puro	BicD	1	Puro_1	0.00220649	0.356225	0.717039
0.449818	0.590621	Puro	BicD	1	Puro_1	0.00217825	0.358403	0.721458
0.453529	0.583545	Puro	BicD	1	Puro_1	0.00215267	0.360556	0.725826
0.457248	0.574081	Puro	BicD	1	Puro_1	0.00211163	0.362667	0.73011
0.460967	0.561475	Puro	BicD	1	Puro_1	0.00205802	0.364725	0.734285
0.464686	0.545253	Puro	BicD	1	Puro_1	0.00199137	0.366717	0.738325
0.468405	0.52563	Puro	BicD	1	Puro_1	0.00191153	0.368628	0.742203
0.472115	0.504763	Puro	BicD	1	Puro_1	0.00183843	0.370467	0.745932
0.475835	0.483875	Puro	BicD	1	Puro_1	0.00176286	0.37223	0.749509
0.479554	0.464124	Puro	BicD	1	Puro_1	0.00169158	0.373921	0.752941
0.483273	0.445544	Puro	BicD	1	Puro_1	0.0016236	0.375545	0.756235
0.486992	0.427569	Puro	BicD	1	Puro_1	0.00155208	0.377097	0.759383
0.490702	0.409063	Puro	BicD	1	Puro_1	0.00148678	0.378584	0.7624
0.494421	0.390474	Puro	BicD	1	Puro_1	0.00141904	0.380003	0.765279
0.49814	0.372632	Puro	BicD	1	Puro_1	0.00135729	0.38136	0.768032
0.50186	0.357268	Puro	BicD	1	Puro_1	0.0013054	0.382665	0.770681
0.505579	0.344726	Puro	BicD	1	Puro_1	0.00126454	0.38393	0.773246
0.509298	0.335297	Puro	BicD	1	Puro_1	0.00123053	0.38516	0.775742
0.513008	0.328006	Puro	BicD	1	Puro_1	0.00120834	0.386369	0.778194
0.516727	0.321794	Puro	BicD	1	Puro_1	0.00118733	0.387556	0.780603
0.520446	0.316706	Puro	BicD	1	Puro_1	0.00117086	0.388727	0.782978
0.524165	0.312939	Puro	BicD	1	Puro_1	0.00116144	0.389888	0.785334
0.527885	0.311642	Puro	BicD	1	Puro_1	0.00115925	0.391048	0.787686
0.531595	0.313239	Puro	BicD	1	Puro_1	0.00117213	0.39222	0.790064
0.535314	0.317092	Puro	BicD	1	Puro_1	0.00118802	0.393408	0.792474
0.539033	0.321782	Puro	BicD	1	Puro_1	0.00120425	0.394612	0.794917
0.542752	0.325819	Puro	BicD	1	Puro_1	0.001215	0.395827	0.797382
0.546471	0.327564	Puro	BicD	1	Puro_1	0.00121543	0.397042	0.799848
0.55019	0.326051	Puro	BicD	1	Puro_1	0.00120028	0.398243	0.802283
0.553901	0.320946	Puro	BicD	1	Puro_1	0.00118005	0.399423	0.804677
0.55762	0.313639	Puro	BicD	1	Puro_1	0.00115134	0.400574	0.807013
0.561339	0.30551	Puro	BicD	1	Puro_1	0.00112334	0.401697	0.809292
0.565058	0.298578	Puro	BicD	1	Puro_1	0.00109988	0.402797	0.811523
0.568777	0.292894	Puro	BicD	1	Puro_1	0.00107763	0.403875	0.81371
0.572487	0.28799	Puro	BicD	1	Puro_1	0.00106181	0.404937	0.815864
0.576207	0.283014	Puro	BicD	1	Puro_1	0.0010409	0.405978	0.817976
0.579926	0.276742	Puro	BicD	1	Puro_1	0.00101579	0.406993	0.820036
0.583645	0.269513	Puro	BicD	1	Puro_1	0.000989338	0.407983	0.822043
0.587364	0.262517	Puro	BicD	1	Puro_1	0.000965263	0.408948	0.824002
0.591074	0.257799	Puro	BicD	1	Puro_1	0.000956469	0.409905	0.825942
0.594793	0.256555	Puro	BicD	1	Puro_1	0.000958124	0.410863	0.827886
0.598512	0.258688	Puro	BicD	1	Puro_1	0.000971612	0.411834	0.829857
0.602231	0.263809	Puro	BicD	1	Puro_1	0.000993573	0.412828	0.831873
0.605951	0.270498	Puro	BicD	1	Puro_1	0.00101852	0.413846	0.833939
0.60967	0.277222	Puro	BicD	1	Puro_1	0.00103965	0.414886	0.836048
0.61338	0.283192	Puro	BicD	1	Puro_1	0.00106234	0.415948	0.838204
0.617099	0.288096	Puro	BicD	1	Puro_1	0.00107948	0.417028	0.840394
0.620818	0.29241	Puro	BicD	1	Puro_1	0.00109539	0.418123	0.842616
0.624537	0.296649	Puro	BicD	1	Puro_1	0.00111136	0.419235	0.844871
0.628256	0.300999	Puro	BicD	1	Puro_1	0.0011241	0.420359	0.847151
0.631967	0.304934	Puro	BicD	1	Puro_1	0.00113749	0.421496	0.849459
0.635686	0.306763	Puro	BicD	1	Puro_1	0.00113689	0.422633	0.851765
0.639405	0.304614	Puro	BicD	1	Puro_1	0.00112057	0.423754	0.854039
0.643124	0.297985	Puro	BicD	1	Puro_1	0.00108851	0.424842	0.856247
0.646843	0.287376	Puro	BicD	1	Puro_1	0.00104514	0.425887	0.858367
0.650562	0.274661	Puro	BicD	1	Puro_1	0.000997057	0.426884	0.86039
0.654273	0.262793	Puro	BicD	1	Puro_1	0.000960057	0.427844	0.862338
0.657992	0.25349	Puro	BicD	1	Puro_1	0.00093027	0.428775	0.864225
0.661711	0.246775	Puro	BicD	1	Puro_1	0.0009078	0.429682	0.866067
0.66543	0.241407	Puro	BicD	1	Puro_1	0.000887958	0.43057	0.867868
0.669149	0.236104	Puro	BicD	1	Puro_1	0.000865184	0.431436	0.869624
0.672859	0.230264	Puro	BicD	1	Puro_1	0.000845538	0.432281	0.871339
0.676578	0.224435	Puro	BicD	1	Puro_1	0.000825726	0.433107	0.873014
0.680298	0.21961	Puro	BicD	1	Puro_1	0.000811041	0.433918	0.87466
0.684017	0.216537	Puro	BicD	1	Puro_1	0.000803151	0.434721	0.876289
0.687736	0.215368	Puro	BicD	1	Puro_1	0.000799638	0.435521	0.877911
0.691446	0.21567	Puro	BicD	1	Puro_1	0.000804479	0.436325	0.879543
0.695165	0.216949	Puro	BicD	1	Puro_1	0.000810386	0.437136	0.881187
0.698884	0.218847	Puro	BicD	1	Puro_1	0.000819194	0.437955	0.882849
0.702603	0.221686	Puro	BicD	1	Puro_1	0.000833522	0.438788	0.88454
0.706322	0.226552	Puro	BicD	1	Puro_1	0.000857282	0.439646	0.88628
0.710042	0.234463	Puro	BicD	1	Puro_1	0.000891514	0.440537	0.888088
0.713752	0.246099	Puro	BicD	1	Puro_1	0.000944149	0.441481	0.890004
0.717471	0.261629	Puro	BicD	1	Puro_1	0.00100582	0.442487	0.892044
0.72119	0.279265	Puro	BicD	1	Puro_1	0.00107243	0.443559	0.89422
0.724909	0.297449	Puro	BicD	1	Puro_1	0.00113604	0.444695	0.896525
0.728628	0.313469	Puro	BicD	1	Puro_1	0.00118494	0.44588	0.898929
0.732339	0.325261	Puro	BicD	1	Puro_1	0.00122154	0.447102	0.901407
0.736058	0.331639	Puro	BicD	1	Puro_1	0.00123495	0.448337	0.903912
0.739777	0.332474	Puro	BicD	1	Puro_1	0.00122979	0.449567	0.906407
0.743496	0.32886	Puro	BicD	1	Puro_1	0.00121178	0.450778	0.908866
0.747215	0.32279	Puro	BicD	1	Puro_1	0.00118279	0.451961	0.911265
0.750925	0.314783	Puro	BicD	1	Puro_1	0.00115362	0.453115	0.913606
0.754644	0.30559	Puro	BicD	1	Puro_1	0.00111855	0.454233	0.915875
0.758364	0.295923	Puro	BicD	1	Puro_1	0.00108263	0.455316	0.918071
0.762083	0.286273	Puro	BicD	1	Puro_1	0.00104865	0.456365	0.920199
0.765802	0.277652	Puro	BicD	1	Puro_1	0.00102046	0.457385	0.922269
0.769521	0.271116	Puro	BicD	1	Puro_1	0.000997843	0.458383	0.924293
0.773231	0.266762	Puro	BicD	1	Puro_1	0.000987141	0.45937	0.926296
0.77695	0.264087	Puro	BicD	1	Puro_1	0.000978442	0.460349	0.928281
0.780669	0.262083	Puro	BicD	1	Puro_1	0.000970891	0.461319	0.930251
0.784389	0.260026	Puro	BicD	1	Puro_1	0.000962503	0.462282	0.932203
0.788108	0.257573	Puro	BicD	1	Puro_1	0.000950145	0.463232	0.934131
0.791818	0.254594	Puro	BicD	1	Puro_1	0.000940145	0.464172	0.936038
0.795537	0.250981	Puro	BicD	1	Puro_1	0.000925303	0.465098	0.937916
0.799256	0.246613	Puro	BicD	1	Puro_1	0.000908395	0.466006	0.939758
0.802975	0.241888	Puro	BicD	1	Puro_1	0.000892025	0.466898	0.941568
0.806694	0.23781	Puro	BicD	1	Puro_1	0.00087995	0.467778	0.943353
0.810414	0.235395	Puro	BicD	1	Puro_1	0.000873603	0.468652	0.945126
0.814124	0.235513	Puro	BicD	1	Puro_1	0.000880931	0.469532	0.946913
0.817843	0.23822	Puro	BicD	1	Puro_1	0.000894516	0.470427	0.948728
0.821562	0.242818	Puro	BicD	1	Puro_1	0.000912733	0.47134	0.950579
0.825281	0.248016	Puro	BicD	1	Puro_1	0.000928753	0.472268	0.952464
0.829	0.251433	Puro	BicD	1	Puro_1	0.00093193	0.4732	0.954354
0.832711	0.250915	Puro	BicD	1	Puro_1	0.00092318	0.474124	0.956227
0.83643	0.245537	Puro	BicD	1	Puro_1	0.00089636	0.47502	0.958046
0.840149	0.236492	Puro	BicD	1	Puro_1	0.000860565	0.475881	0.959792
0.843868	0.226288	Puro	BicD	1	Puro_1	0.000825361	0.476706	0.961466
0.847587	0.217561	Puro	BicD	1	Puro_1	0.000796245	0.477502	0.963081
0.851297	0.211647	Puro	BicD	1	Puro_1	0.000781882	0.478284	0.964668
0.855016	0.20882	Puro	BicD	1	Puro_1	0.000775078	0.479059	0.96624
0.858736	0.207988	Puro	BicD	1	Puro_1	0.000772123	0.479831	0.967807
0.862455	0.207231	Puro	BicD	1	Puro_1	0.000766832	0.480598	0.969362
0.866174	0.205143	Puro	BicD	1	Puro_1	0.000754913	0.481353	0.970894
0.869893	0.200821	Puro	BicD	1	Puro_1	0.000732803	0.482086	0.97238
0.873603	0.194189	Puro	BicD	1	Puro_1	0.000708065	0.482794	0.973817
0.877322	0.186582	Puro	BicD	1	Puro_1	0.000679761	0.483474	0.975196
0.881041	0.178969	Puro	BicD	1	Puro_1	0.00065312	0.484127	0.976521
0.88476	0.172255	Puro	BicD	1	Puro_1	0.000629036	0.484756	0.977797
0.88848	0.166017	Puro	BicD	1	Puro_1	0.000606185	0.485362	0.979027
0.89219	0.160741	Puro	BicD	1	Puro_1	0.000588505	0.48595	0.980221
0.895909	0.155735	Puro	BicD	1	Puro_1	0.000571224	0.486522	0.98138
0.899628	0.151448	Puro	BicD	1	Puro_1	0.000557164	0.487079	0.98251
0.903347	0.148174	Puro	BicD	1	Puro_1	0.000546107	0.487625	0.983618
0.907066	0.145502	Puro	BicD	1	Puro_1	0.000536623	0.488162	0.984707
0.910785	0.143073	Puro	BicD	1	Puro_1	0.000525659	0.488687	0.985773
0.914496	0.140278	Puro	BicD	1	Puro_1	0.00051497	0.489202	0.986818
0.918215	0.136654	Puro	BicD	1	Puro_1	0.00050046	0.489703	0.987833
0.921934	0.132475	Puro	BicD	1	Puro_1	0.000484957	0.490188	0.988817
0.925653	0.128317	Puro	BicD	1	Puro_1	0.000469706	0.490657	0.98977
0.929372	0.124274	Puro	BicD	1	Puro_1	0.000453742	0.491111	0.990691
0.933082	0.120311	Puro	BicD	1	Puro_1	0.000439332	0.49155	0.991582
0.936802	0.115945	Puro	BicD	1	Puro_1	0.000421955	0.491972	0.992438
0.940521	0.110967	Puro	BicD	1	Puro_1	0.000402299	0.492375	0.993254
0.94424	0.105375	Puro	BicD	1	Puro_1	0.000380936	0.492756	0.994027
0.947959	0.0994788	Puro	BicD	1	Puro_1	0.00035857	0.493114	0.994754
0.951669	0.0938048	Puro	BicD	1	Puro_1	0.00033949	0.493454	0.995443
0.955388	0.0887606	Puro	BicD	1	Puro_1	0.000321849	0.493775	0.996096
0.959107	0.0843182	Puro	BicD	1	Puro_1	0.000306558	0.494082	0.996718
0.962827	0.0805375	Puro	BicD	1	Puro_1	0.000292594	0.494375	0.997312
0.966546	0.0768088	Puro	BicD	1	Puro_1	0.000276846	0.494651	0.997873
0.970265	0.0720685	Puro	BicD	1	Puro_1	0.000255093	0.494907	0.998391
0.973975	0.0654368	Puro	BicD	1	Puro_1	0.000226429	0.495133	0.99885
0.977694	0.0563281	Puro	BicD	1	Puro_1	0.00018899	0.495322	0.999234
0.981413	0.045304	Puro	BicD	1	Puro_1	0.000147232	0.495469	0.999532
0.985132	0.033872	Puro	BicD	1	Puro_1	0.000106548	0.495576	0.999748
0.988851	0.0234257	Puro	BicD	1	Puro_1	7.05189e-05	0.495646	0.999891
0.992562	0.0145868	Puro	BicD	1	Puro_1	4.0312e-05	0.495687	0.999973
0.996281	0.00709149	Puro	BicD	1	Puro_1	1.3187e-05	0.4957	1
0	0.536294	Puro	BicD	2	Puro_2	0.00188698	0.00188698	0
0.00358581	0.516173	Puro	BicD	2	Puro_2	0.00182772	0.00371469	0.00365494
0.00717163	0.503242	Puro	BicD	2	Puro_2	0.00179114	0.00550584	0.00723675
0.0107489	0.498148	Puro	BicD	2	Puro_2	0.00179722	0.00730306	0.0108307
0.0143348	0.504258	Puro	BicD	2	Puro_2	0.00183641	0.00913947	0.014503
0.0179206	0.520006	Puro	BicD	2	Puro_2	0.00190427	0.0110437	0.0183111
0.0215064	0.542107	Puro	BicD	2	Puro_2	0.00198668	0.0130304	0.0222839
0.0250922	0.565971	Puro	BicD	2	Puro_2	0.00207093	0.0151013	0.0264252
0.028678	0.589096	Puro	BicD	2	Puro_2	0.00214639	0.0172477	0.0307174
0.0322553	0.610907	Puro	BicD	2	Puro_2	0.00223172	0.0194795	0.0351802
0.0358411	0.633844	Puro	BicD	2	Puro_2	0.00231902	0.0217985	0.0398177
0.0394269	0.659597	Puro	BicD	2	Puro_2	0.00241822	0.0242167	0.0446535
0.0430128	0.689174	Puro	BicD	2	Puro_2	0.00252821	0.0267449	0.0497092
0.0465986	0.720946	Puro	BicD	2	Puro_2	0.00263555	0.0293805	0.0549796
0.0501759	0.75253	Puro	BicD	2	Puro_2	0.00275266	0.0321331	0.0604842
0.0537617	0.782776	Puro	BicD	2	Puro_2	0.00286147	0.0349946	0.0662064
0.0573475	0.813221	Puro	BicD	2	Puro_2	0.00296923	0.0379638	0.072144
0.0609333	0.842877	Puro	BicD	2	Puro_2	0.00307512	0.0410389	0.0782934
0.0645191	0.87228	Puro	BicD	2	Puro_2	0.00317004	0.044209	0.0846327
0.0680965	0.900018	Puro	BicD	2	Puro_2	0.00326667	0.0474756	0.0911651
0.0716823	0.921978	Puro	BicD	2	Puro_2	0.00332945	0.0508051	0.0978231
0.0752681	0.935035	Puro	BicD	2	Puro_2	0.0033619	0.054167	0.104546
0.0788539	0.940074	Puro	BicD	2	Puro_2	0.00337011	0.0575371	0.111285
0.0824397	0.939614	Puro	BicD	2	Puro_2	0.00336789	0.060905	0.11802
0.0860255	0.938836	Puro	BicD	2	Puro_2	0.0033617	0.0642667	0.124743
0.0896028	0.940618	Puro	BicD	2	Puro_2	0.0033822	0.0676489	0.131506
0.0931887	0.945816	Puro	BicD	2	Puro_2	0.0034037	0.0710526	0.138313
0.0967745	0.952608	Puro	BicD	2	Puro_2	0.00342516	0.0744777	0.145162
0.10036	0.957786	Puro	BicD	2	Puro_2	0.00343915	0.0779169	0.152039
0.103946	0.960414	Puro	BicD	2	Puro_2	0.00343578	0.0813527	0.15891
0.107523	0.960454	Puro	BicD	2	Puro_2	0.00344112	0.0847938	0.165791
0.111109	0.958842	Puro	BicD	2	Puro_2	0.00343414	0.0882279	0.172659
0.114695	0.956564	Puro	BicD	2	Puro_2	0.00342556	0.0916535	0.179509
0.118281	0.954053	Puro	BicD	2	Puro_2	0.00341472	0.0950682	0.186337
0.121867	0.950519	Puro	BicD	2	Puro_2	0.00340212	0.0984703	0.193141
0.125452	0.947028	Puro	BicD	2	Puro_2	0.00338186	0.101852	0.199904
0.12903	0.943695	Puro	BicD	2	Puro_2	0.00338115	0.105233	0.206665
0.132616	0.942151	Puro	BicD	2	Puro_2	0.00337999	0.108613	0.213424
0.136201	0.943052	Puro	BicD	2	Puro_2	0.00338876	0.112002	0.220201
0.139787	0.947041	Puro	BicD	2	Puro_2	0.00340951	0.115412	0.227019
0.143373	0.954623	Puro	BicD	2	Puro_2	0.0034334	0.118845	0.233885
0.14695	0.964918	Puro	BicD	2	Puro_2	0.00348138	0.122326	0.240847
0.150536	0.976833	Puro	BicD	2	Puro_2	0.00352141	0.125848	0.247888
0.154122	0.987244	Puro	BicD	2	Puro_2	0.00355199	0.1294	0.254991
0.157708	0.993892	Puro	BicD	2	Puro_2	0.0035678	0.132968	0.262126
0.161294	0.996061	Puro	BicD	2	Puro_2	0.00356236	0.13653	0.26925
0.164871	0.995577	Puro	BicD	2	Puro_2	0.0035696	0.1401	0.276388
0.168457	0.995379	Puro	BicD	2	Puro_2	0.00357132	0.143671	0.28353
0.172043	0.996536	Puro	BicD	2	Puro_2	0.00357708	0.147248	0.290683
0.175628	0.998592	Puro	BicD	2	Puro_2	0.00358329	0.150831	0.297849
0.179214	1	Puro	BicD	2	Puro_2	0.00358025	0.154411	0.305008
0.1828	0.996896	Puro	BicD	2	Puro_2	0.00355342	0.157965	0.312114
0.186377	0.989741	Puro	BicD	2	Puro_2	0.00353062	0.161495	0.319174
0.189963	0.979474	Puro	BicD	2	Puro_2	0.00349412	0.16499	0.326162
0.193549	0.969383	Puro	BicD	2	Puro_2	0.00346057	0.16845	0.333082
0.197135	0.960762	Puro	BicD	2	Puro_2	0.00343112	0.171881	0.339943
0.200721	0.952959	Puro	BicD	2	Puro_2	0.00339262	0.175274	0.346727
0.204298	0.943781	Puro	BicD	2	Puro_2	0.00335907	0.178633	0.353445
0.207884	0.92975	Puro	BicD	2	Puro_2	0.00329815	0.181931	0.36004
0.21147	0.909807	Puro	BicD	2	Puro_2	0.00321878	0.18515	0.366477
0.215055	0.885478	Puro	BicD	2	Puro_2	0.00313	0.18828	0.372736
0.218641	0.860292	Puro	BicD	2	Puro_2	0.00303782	0.191318	0.378811
0.222218	0.838086	Puro	BicD	2	Puro_2	0.00297576	0.194293	0.384762
0.225804	0.821657	Puro	BicD	2	Puro_2	0.0029298	0.197223	0.39062
0.22939	0.812448	Puro	BicD	2	Puro_2	0.00290866	0.200132	0.396437
0.232976	0.809867	Puro	BicD	2	Puro_2	0.00290981	0.203042	0.402256
0.236562	0.813088	Puro	BicD	2	Puro_2	0.0029281	0.20597	0.408111
0.240148	0.820071	Puro	BicD	2	Puro_2	0.00294898	0.208919	0.414008
0.243725	0.82864	Puro	BicD	2	Puro_2	0.00298568	0.211905	0.419979
0.247311	0.836636	Puro	BicD	2	Puro_2	0.00301213	0.214917	0.426002
0.250896	0.843392	Puro	BicD	2	Puro_2	0.00303389	0.217951	0.432069
0.254482	0.848768	Puro	BicD	2	Puro_2	0.00305188	0.221002	0.438172
0.258068	0.853429	Puro	BicD	2	Puro_2	0.00306133	0.224064	0.444294
0.261645	0.858095	Puro	BicD	2	Puro_2	0.00308611	0.22715	0.450465
0.265231	0.863197	Puro	BicD	2	Puro_2	0.00310594	0.230256	0.456677
0.268817	0.869153	Puro	BicD	2	Puro_2	0.00312814	0.233384	0.462932
0.272403	0.875579	Puro	BicD	2	Puro_2	0.00315035	0.236534	0.469232
0.275989	0.881541	Puro	BicD	2	Puro_2	0.00316899	0.239703	0.475569
0.279574	0.885977	Puro	BicD	2	Puro_2	0.00317084	0.242874	0.48191
0.283152	0.886771	Puro	BicD	2	Puro_2	0.00317508	0.246049	0.488259
0.286738	0.88414	Puro	BicD	2	Puro_2	0.00315844	0.249208	0.494575
0.290323	0.877489	Puro	BicD	2	Puro_2	0.00313224	0.25234	0.500839
0.293909	0.869529	Puro	BicD	2	Puro_2	0.00310345	0.255443	0.507045
0.297495	0.861433	Puro	BicD	2	Puro_2	0.00306649	0.25851	0.513177
0.301072	0.852977	Puro	BicD	2	Puro_2	0.0030407	0.261551	0.519258
0.304658	0.842982	Puro	BicD	2	Puro_2	0.00299829	0.264549	0.525253
0.308244	0.829327	Puro	BicD	2	Puro_2	0.00294257	0.267491	0.531138
0.31183	0.811902	Puro	BicD	2	Puro_2	0.00287562	0.270367	0.536888
0.315416	0.791985	Puro	BicD	2	Puro_2	0.00279445	0.273161	0.542476
0.318993	0.770331	Puro	BicD	2	Puro_2	0.0027217	0.275883	0.547919
0.322579	0.747705	Puro	BicD	2	Puro_2	0.00264095	0.278524	0.5532
0.326165	0.725293	Puro	BicD	2	Puro_2	0.00255906	0.281083	0.558318
0.32975	0.702032	Puro	BicD	2	Puro_2	0.00247243	0.283556	0.563262
0.333336	0.676977	Puro	BicD	2	Puro_2	0.00238273	0.285938	0.568027
0.336922	0.652	Puro	BicD	2	Puro_2	0.00229	0.288228	0.572606
0.340499	0.62829	Puro	BicD	2	Puro_2	0.00221776	0.290446	0.577041
0.344085	0.608676	Puro	BicD	2	Puro_2	0.00215688	0.292603	0.581354
0.347671	0.594334	Puro	BicD	2	Puro_2	0.00211697	0.29472	0.585588
0.351257	0.586413	Puro	BicD	2	Puro_2	0.00210089	0.296821	0.589789
0.354843	0.585365	Puro	BicD	2	Puro_2	0.00210344	0.298924	0.593995
0.35842	0.590621	Puro	BicD	2	Puro_2	0.00213629	0.301061	0.598267
0.362006	0.600901	Puro	BicD	2	Puro_2	0.00217735	0.303238	0.602621
0.365591	0.613524	Puro	BicD	2	Puro_2	0.00222114	0.305459	0.607063
0.369177	0.625322	Puro	BicD	2	Puro_2	0.00225641	0.307715	0.611575
0.372763	0.633198	Puro	BicD	2	Puro_2	0.00227367	0.309989	0.616122
0.376349	0.634949	Puro	BicD	2	Puro_2	0.00226213	0.312251	0.620645
0.379926	0.62976	Puro	BicD	2	Puro_2	0.00223824	0.31449	0.625121
0.383512	0.618624	Puro	BicD	2	Puro_2	0.0021935	0.316683	0.629508
0.387098	0.604809	Puro	BicD	2	Puro_2	0.00214392	0.318827	0.633795
0.390684	0.590969	Puro	BicD	2	Puro_2	0.00210047	0.320927	0.637995
0.394269	0.580577	Puro	BicD	2	Puro_2	0.0020633	0.322991	0.642121
0.397847	0.572967	Puro	BicD	2	Puro_2	0.00204451	0.325035	0.64621
0.401433	0.567366	Puro	BicD	2	Puro_2	0.00202247	0.327058	0.650254
0.405018	0.560676	Puro	BicD	2	Puro_2	0.00199231	0.32905	0.654238
0.408604	0.550542	Puro	BicD	2	Puro_2	0.00194932	0.330999	0.658137
0.41219	0.536699	Puro	BicD	2	Puro_2	0.00189064	0.33289	0.661917
0.415767	0.520317	Puro	BicD	2	Puro_2	0.00183626	0.334726	0.665589
0.419353	0.503866	Puro	BicD	2	Puro_2	0.00178112	0.336507	0.669151
0.422939	0.489561	Puro	BicD	2	Puro_2	0.00173524	0.338243	0.672621
0.426525	0.478278	Puro	BicD	2	Puro_2	0.00169924	0.339942	0.676019
0.430111	0.469482	Puro	BicD	2	Puro_2	0.00166873	0.341611	0.679356
0.433696	0.461261	Puro	BicD	2	Puro_2	0.00163197	0.343243	0.68262
0.437274	0.451138	Puro	BicD	2	Puro_2	0.00159418	0.344837	0.685808
0.44086	0.438023	Puro	BicD	2	Puro_2	0.0015429	0.34638	0.688893
0.444445	0.422537	Puro	BicD	2	Puro_2	0.00148713	0.347867	0.691867
0.448031	0.406912	Puro	BicD	2	Puro_2	0.00143365	0.3493	0.694734
0.451617	0.392709	Puro	BicD	2	Puro_2	0.00138274	0.350683	0.697499
0.455194	0.380352	Puro	BicD	2	Puro_2	0.0013437	0.352027	0.700186
0.45878	0.369103	Puro	BicD	2	Puro_2	0.00130291	0.35333	0.702791
0.462366	0.357598	Puro	BicD	2	Puro_2	0.00126123	0.354591	0.705314
0.465952	0.345855	Puro	BicD	2	Puro_2	0.00121819	0.355809	0.70775
0.469538	0.333595	Puro	BicD	2	Puro_2	0.0011701	0.356979	0.710089
0.473115	0.320583	Puro	BicD	2	Puro_2	0.00112628	0.358106	0.712342
0.476701	0.307602	Puro	BicD	2	Puro_2	0.00108135	0.359187	0.714504
0.480287	0.295522	Puro	BicD	2	Puro_2	0.00104264	0.36023	0.716589
0.483872	0.286016	Puro	BicD	2	Puro_2	0.00101626	0.361246	0.718621
0.487458	0.280809	Puro	BicD	2	Puro_2	0.0010052	0.362251	0.720632
0.491044	0.279843	Puro	BicD	2	Puro_2	0.0010036	0.363255	0.722638
0.494621	0.281248	Puro	BicD	2	Puro_2	0.00101087	0.364265	0.72466
0.498207	0.282567	Puro	BicD	2	Puro_2	0.00101144	0.365277	0.726683
0.501793	0.28157	Puro	BicD	2	Puro_2	0.00100174	0.366279	0.728686
0.505379	0.277157	Puro	BicD	2	Puro_2	0.000981258	0.36726	0.730648
0.508965	0.270143	Puro	BicD	2	Puro_2	0.000953686	0.368214	0.732555
0.512542	0.263042	Puro	BicD	2	Puro_2	0.00093324	0.369147	0.734421
0.516128	0.257475	Puro	BicD	2	Puro_2	0.000918875	0.370066	0.736259
0.519713	0.25503	Puro	BicD	2	Puro_2	0.000913591	0.370979	0.738086
0.523299	0.254529	Puro	BicD	2	Puro_2	0.000914153	0.371893	0.739914
0.526885	0.255344	Puro	BicD	2	Puro_2	0.000916411	0.37281	0.741746
0.530471	0.255788	Puro	BicD	2	Puro_2	0.000915188	0.373725	0.743577
0.534048	0.255874	Puro	BicD	2	Puro_2	0.00091724	0.374642	0.745411
0.537634	0.25572	Puro	BicD	2	Puro_2	0.000918331	0.375561	0.747247
0.54122	0.256483	Puro	BicD	2	Puro_2	0.000921469	0.376482	0.74909
0.544806	0.25747	Puro	BicD	2	Puro_2	0.000924247	0.377406	0.750938
0.548391	0.258032	Puro	BicD	2	Puro_2	0.000921141	0.378327	0.75278
0.551969	0.256958	Puro	BicD	2	Puro_2	0.000915708	0.379243	0.754611
0.555555	0.253781	Puro	BicD	2	Puro_2	0.000903287	0.380146	0.756418
0.55914	0.25003	Puro	BicD	2	Puro_2	0.000895812	0.381042	0.758209
0.562726	0.249612	Puro	BicD	2	Puro_2	0.000902491	0.381945	0.760014
0.566312	0.253755	Puro	BicD	2	Puro_2	0.000928617	0.382873	0.761871
0.569889	0.265414	Puro	BicD	2	Puro_2	0.000980658	0.383854	0.763832
0.573475	0.281551	Puro	BicD	2	Puro_2	0.00104123	0.384895	0.765914
0.577061	0.299201	Puro	BicD	2	Puro_2	0.00109801	0.385993	0.76811
0.580647	0.313216	Puro	BicD	2	Puro_2	0.00113536	0.387129	0.77038
0.584233	0.320037	Puro	BicD	2	Puro_2	0.00114356	0.388272	0.772667
0.587818	0.317785	Puro	BicD	2	Puro_2	0.001119	0.389391	0.774905
0.591396	0.307822	Puro	BicD	2	Puro_2	0.00107966	0.390471	0.777064
0.594982	0.294362	Puro	BicD	2	Puro_2	0.00103187	0.391503	0.779127
0.598567	0.281165	Puro	BicD	2	Puro_2	0.000987932	0.392491	0.781103
0.602153	0.269858	Puro	BicD	2	Puro_2	0.000953127	0.393444	0.783009
0.605739	0.261752	Puro	BicD	2	Puro_2	0.000926842	0.394371	0.784862
0.609316	0.256425	Puro	BicD	2	Puro_2	0.000914416	0.395285	0.786691
0.612902	0.253593	Puro	BicD	2	Puro_2	0.000908163	0.396193	0.788507
0.616488	0.252938	Puro	BicD	2	Puro_2	0.00090909	0.397102	0.790325
0.620074	0.254111	Puro	BicD	2	Puro_2	0.000916027	0.398018	0.792157
0.62366	0.256807	Puro	BicD	2	Puro_2	0.000926514	0.398945	0.794009
0.627245	0.25996	Puro	BicD	2	Puro_2	0.000934822	0.39988	0.795879
0.630823	0.262679	Puro	BicD	2	Puro_2	0.000944462	0.400824	0.797767
0.634409	0.264098	Puro	BicD	2	Puro_2	0.00094797	0.401772	0.799663
0.637994	0.264636	Puro	BicD	2	Puro_2	0.000949731	0.402722	0.801562
0.64158	0.26508	Puro	BicD	2	Puro_2	0.00095471	0.403677	0.803472
0.645166	0.267413	Puro	BicD	2	Puro_2	0.000965718	0.404642	0.805403
0.648743	0.272499	Puro	BicD	2	Puro_2	0.000991244	0.405633	0.807385
0.652329	0.28037	Puro	BicD	2	Puro_2	0.00102251	0.406656	0.80943
0.655915	0.289937	Puro	BicD	2	Puro_2	0.0010587	0.407715	0.811547
0.659501	0.300556	Puro	BicD	2	Puro_2	0.00109634	0.408811	0.813739
0.663087	0.310933	Puro	BicD	2	Puro_2	0.00112959	0.409941	0.815998
0.666664	0.320599	Puro	BicD	2	Puro_2	0.00116269	0.411103	0.818323
0.67025	0.327895	Puro	BicD	2	Puro_2	0.00118215	0.412285	0.820687
0.673835	0.331453	Puro	BicD	2	Puro_2	0.00118813	0.413474	0.823063
0.677421	0.331229	Puro	BicD	2	Puro_2	0.0011808	0.414654	0.825424
0.681007	0.327365	Puro	BicD	2	Puro_2	0.001165	0.415819	0.827754
0.684593	0.322417	Puro	BicD	2	Puro_2	0.00114747	0.416967	0.830049
0.68817	0.31911	Puro	BicD	2	Puro_2	0.00114659	0.418113	0.832342
0.691756	0.320403	Puro	BicD	2	Puro_2	0.00116076	0.419274	0.834663
0.695342	0.327017	Puro	BicD	2	Puro_2	0.00119316	0.420467	0.837049
0.698928	0.338473	Puro	BicD	2	Puro_2	0.00123749	0.421705	0.839523
0.702513	0.351741	Puro	BicD	2	Puro_2	0.00128171	0.422987	0.842086
0.706091	0.364837	Puro	BicD	2	Puro_2	0.00132727	0.424314	0.844741
0.709677	0.375451	Puro	BicD	2	Puro_2	0.00135946	0.425673	0.847459
0.713262	0.382795	Puro	BicD	2	Puro_2	0.00137906	0.427052	0.850217
0.716848	0.386379	Puro	BicD	2	Puro_2	0.0013835	0.428436	0.852984
0.720434	0.385274	Puro	BicD	2	Puro_2	0.00136811	0.429804	0.855719
0.724011	0.379605	Puro	BicD	2	Puro_2	0.00134454	0.431149	0.858408
0.727597	0.370318	Puro	BicD	2	Puro_2	0.00130618	0.432455	0.86102
0.731183	0.358207	Puro	BicD	2	Puro_2	0.00126619	0.433721	0.863552
0.734769	0.348016	Puro	BicD	2	Puro_2	0.00123271	0.434954	0.866017
0.738355	0.339533	Puro	BicD	2	Puro_2	0.001212	0.436166	0.868441
0.74194	0.336461	Puro	BicD	2	Puro_2	0.00120606	0.437372	0.870853
0.745518	0.337822	Puro	BicD	2	Puro_2	0.00122016	0.438592	0.873293
[truncated: 2,446 more rows]

## Sheet: Figure 5h
Figure 5h
Line plots normalized 0-1 (X_norm, Y_norm) for In-frame (3 replicates) and Frameshift (3 replicates) RNA
X_norm	Y_norm	type	gene	replicate	replicate_gene
0	0.104465	In-frame	BicD	1	In-frame_1
0.00264439	0.124246	In-frame	BicD	1	In-frame_1
0.00528878	0.147322	In-frame	BicD	1	In-frame_1
0.00793316	0.173455	In-frame	BicD	1	In-frame_1
0.0105843	0.20222	In-frame	BicD	1	In-frame_1
0.0132287	0.233228	In-frame	BicD	1	In-frame_1
0.0158731	0.266296	In-frame	BicD	1	In-frame_1
0.0185175	0.301306	In-frame	BicD	1	In-frame_1
0.0211619	0.338608	In-frame	BicD	1	In-frame_1
0.0238063	0.378573	In-frame	BicD	1	In-frame_1
0.0264575	0.421959	In-frame	BicD	1	In-frame_1
0.0291019	0.469251	In-frame	BicD	1	In-frame_1
0.0317462	0.520695	In-frame	BicD	1	In-frame_1
0.0343906	0.575545	In-frame	BicD	1	In-frame_1
0.037035	0.632438	In-frame	BicD	1	In-frame_1
0.0396794	0.689657	In-frame	BicD	1	In-frame_1
0.0423306	0.745547	In-frame	BicD	1	In-frame_1
0.044975	0.798467	In-frame	BicD	1	In-frame_1
0.0476194	0.846694	In-frame	BicD	1	In-frame_1
0.0502638	0.890228	In-frame	BicD	1	In-frame_1
0.0529081	0.929422	In-frame	BicD	1	In-frame_1
0.0555525	0.962623	In-frame	BicD	1	In-frame_1
0.0582037	0.987245	In-frame	BicD	1	In-frame_1
0.0608481	1	In-frame	BicD	1	In-frame_1
0.0634925	0.99661	In-frame	BicD	1	In-frame_1
0.0661369	0.972325	In-frame	BicD	1	In-frame_1
0.0687813	0.926528	In-frame	BicD	1	In-frame_1
0.0714257	0.861821	In-frame	BicD	1	In-frame_1
0.0740768	0.783403	In-frame	BicD	1	In-frame_1
0.0767212	0.697622	In-frame	BicD	1	In-frame_1
0.0793656	0.611766	In-frame	BicD	1	In-frame_1
0.08201	0.532052	In-frame	BicD	1	In-frame_1
0.0846544	0.46141	In-frame	BicD	1	In-frame_1
0.0872988	0.400862	In-frame	BicD	1	In-frame_1
0.08995	0.350123	In-frame	BicD	1	In-frame_1
0.0925944	0.308463	In-frame	BicD	1	In-frame_1
0.0952387	0.274694	In-frame	BicD	1	In-frame_1
0.0978831	0.247545	In-frame	BicD	1	In-frame_1
0.100528	0.225754	In-frame	BicD	1	In-frame_1
0.103172	0.207938	In-frame	BicD	1	In-frame_1
0.105823	0.192876	In-frame	BicD	1	In-frame_1
0.108467	0.179595	In-frame	BicD	1	In-frame_1
0.111112	0.167419	In-frame	BicD	1	In-frame_1
0.113756	0.156156	In-frame	BicD	1	In-frame_1
0.116401	0.145863	In-frame	BicD	1	In-frame_1
0.119045	0.136531	In-frame	BicD	1	In-frame_1
0.121696	0.128044	In-frame	BicD	1	In-frame_1
0.124341	0.12028	In-frame	BicD	1	In-frame_1
0.126985	0.113031	In-frame	BicD	1	In-frame_1
0.129629	0.106038	In-frame	BicD	1	In-frame_1
0.132274	0.0990926	In-frame	BicD	1	In-frame_1
0.134918	0.0921604	In-frame	BicD	1	In-frame_1
0.137569	0.0854547	In-frame	BicD	1	In-frame_1
0.140214	0.0793318	In-frame	BicD	1	In-frame_1
0.142858	0.0741818	In-frame	BicD	1	In-frame_1
0.145503	0.0702565	In-frame	BicD	1	In-frame_1
0.148147	0.0675634	In-frame	BicD	1	In-frame_1
0.150791	0.0658167	In-frame	BicD	1	In-frame_1
0.153436	0.064503	In-frame	BicD	1	In-frame_1
0.156087	0.0632657	In-frame	BicD	1	In-frame_1
0.158731	0.0618916	In-frame	BicD	1	In-frame_1
0.161376	0.0603212	In-frame	BicD	1	In-frame_1
0.16402	0.0586626	In-frame	BicD	1	In-frame_1
0.166664	0.0569585	In-frame	BicD	1	In-frame_1
0.169309	0.0553194	In-frame	BicD	1	In-frame_1
0.17196	0.0536629	In-frame	BicD	1	In-frame_1
0.174604	0.0519614	In-frame	BicD	1	In-frame_1
0.177249	0.0501493	In-frame	BicD	1	In-frame_1
0.179893	0.0481073	In-frame	BicD	1	In-frame_1
0.182538	0.0458512	In-frame	BicD	1	In-frame_1
0.185182	0.0434741	In-frame	BicD	1	In-frame_1
0.187833	0.0411121	In-frame	BicD	1	In-frame_1
0.190477	0.0389675	In-frame	BicD	1	In-frame_1
0.193122	0.0370829	In-frame	BicD	1	In-frame_1
0.195766	0.0355634	In-frame	BicD	1	In-frame_1
0.198411	0.0344286	In-frame	BicD	1	In-frame_1
0.201055	0.0336877	In-frame	BicD	1	In-frame_1
0.203706	0.0333132	In-frame	BicD	1	In-frame_1
0.206351	0.0331768	In-frame	BicD	1	In-frame_1
0.208995	0.0332022	In-frame	BicD	1	In-frame_1
0.211639	0.0333182	In-frame	BicD	1	In-frame_1
0.214284	0.0334534	In-frame	BicD	1	In-frame_1
0.216928	0.0335182	In-frame	BicD	1	In-frame_1
0.219579	0.0333531	In-frame	BicD	1	In-frame_1
0.222224	0.0329162	In-frame	BicD	1	In-frame_1
0.224868	0.0323024	In-frame	BicD	1	In-frame_1
0.227513	0.0316552	In-frame	BicD	1	In-frame_1
0.230157	0.0311422	In-frame	BicD	1	In-frame_1
0.232801	0.0307955	In-frame	BicD	1	In-frame_1
0.235452	0.0304953	In-frame	BicD	1	In-frame_1
0.238097	0.0300557	In-frame	BicD	1	In-frame_1
0.240741	0.0292754	In-frame	BicD	1	In-frame_1
0.243386	0.0282652	In-frame	BicD	1	In-frame_1
0.24603	0.0271959	In-frame	BicD	1	In-frame_1
0.248674	0.0263055	In-frame	BicD	1	In-frame_1
0.251326	0.0257331	In-frame	BicD	1	In-frame_1
0.25397	0.0254858	In-frame	BicD	1	In-frame_1
0.256614	0.0255187	In-frame	BicD	1	In-frame_1
0.259259	0.0256816	In-frame	BicD	1	In-frame_1
0.261903	0.0258298	In-frame	BicD	1	In-frame_1
0.264548	0.0257914	In-frame	BicD	1	In-frame_1
0.267199	0.0254849	In-frame	BicD	1	In-frame_1
0.269843	0.0249235	In-frame	BicD	1	In-frame_1
0.272487	0.024234	In-frame	BicD	1	In-frame_1
0.275132	0.0235433	In-frame	BicD	1	In-frame_1
0.277776	0.022962	In-frame	BicD	1	In-frame_1
0.280421	0.0225733	In-frame	BicD	1	In-frame_1
0.283072	0.0224287	In-frame	BicD	1	In-frame_1
0.285716	0.0225041	In-frame	BicD	1	In-frame_1
0.288361	0.0228123	In-frame	BicD	1	In-frame_1
0.291005	0.0231945	In-frame	BicD	1	In-frame_1
0.293649	0.0235696	In-frame	BicD	1	In-frame_1
0.296294	0.02385	In-frame	BicD	1	In-frame_1
0.298938	0.0240115	In-frame	BicD	1	In-frame_1
0.301589	0.0240603	In-frame	BicD	1	In-frame_1
0.304234	0.0240964	In-frame	BicD	1	In-frame_1
0.306878	0.0241923	In-frame	BicD	1	In-frame_1
0.309523	0.0243754	In-frame	BicD	1	In-frame_1
0.312167	0.0246889	In-frame	BicD	1	In-frame_1
0.314811	0.0251406	In-frame	BicD	1	In-frame_1
0.317462	0.0257319	In-frame	BicD	1	In-frame_1
0.320107	0.0264073	In-frame	BicD	1	In-frame_1
0.322751	0.0270764	In-frame	BicD	1	In-frame_1
0.325396	0.0275349	In-frame	BicD	1	In-frame_1
0.32804	0.027676	In-frame	BicD	1	In-frame_1
0.330684	0.0274411	In-frame	BicD	1	In-frame_1
0.333336	0.0267959	In-frame	BicD	1	In-frame_1
0.33598	0.0258701	In-frame	BicD	1	In-frame_1
0.338624	0.024817	In-frame	BicD	1	In-frame_1
0.341269	0.0238222	In-frame	BicD	1	In-frame_1
0.343913	0.022991	In-frame	BicD	1	In-frame_1
0.346558	0.022371	In-frame	BicD	1	In-frame_1
0.349209	0.0218844	In-frame	BicD	1	In-frame_1
0.351853	0.0214004	In-frame	BicD	1	In-frame_1
0.354497	0.020805	In-frame	BicD	1	In-frame_1
0.357142	0.0201548	In-frame	BicD	1	In-frame_1
0.359786	0.0194735	In-frame	BicD	1	In-frame_1
0.362431	0.0187627	In-frame	BicD	1	In-frame_1
0.365082	0.0180208	In-frame	BicD	1	In-frame_1
0.367726	0.017258	In-frame	BicD	1	In-frame_1
0.370371	0.0165099	In-frame	BicD	1	In-frame_1
0.373015	0.0158097	In-frame	BicD	1	In-frame_1
0.375659	0.0152228	In-frame	BicD	1	In-frame_1
0.378304	0.0147306	In-frame	BicD	1	In-frame_1
0.380955	0.0142363	In-frame	BicD	1	In-frame_1
0.383599	0.0136938	In-frame	BicD	1	In-frame_1
0.386244	0.0130752	In-frame	BicD	1	In-frame_1
0.388888	0.0124407	In-frame	BicD	1	In-frame_1
0.391533	0.0118169	In-frame	BicD	1	In-frame_1
0.394177	0.0112543	In-frame	BicD	1	In-frame_1
0.396828	0.0107955	In-frame	BicD	1	In-frame_1
0.399472	0.0103787	In-frame	BicD	1	In-frame_1
0.402117	0.00991455	In-frame	BicD	1	In-frame_1
0.404761	0.00933477	In-frame	BicD	1	In-frame_1
0.407406	0.00864525	In-frame	BicD	1	In-frame_1
0.41005	0.00788502	In-frame	BicD	1	In-frame_1
0.412701	0.0071671	In-frame	BicD	1	In-frame_1
0.415346	0.00655153	In-frame	BicD	1	In-frame_1
0.41799	0.00604777	In-frame	BicD	1	In-frame_1
0.420634	0.0056644	In-frame	BicD	1	In-frame_1
0.423279	0.00539315	In-frame	BicD	1	In-frame_1
0.425923	0.00524909	In-frame	BicD	1	In-frame_1
0.428574	0.00517041	In-frame	BicD	1	In-frame_1
0.431219	0.00512485	In-frame	BicD	1	In-frame_1
0.433863	0.00502664	In-frame	BicD	1	In-frame_1
0.436508	0.00486957	In-frame	BicD	1	In-frame_1
0.439152	0.00463233	In-frame	BicD	1	In-frame_1
0.441796	0.00439805	In-frame	BicD	1	In-frame_1
0.444441	0.00415668	In-frame	BicD	1	In-frame_1
0.447092	0.00396499	In-frame	BicD	1	In-frame_1
0.449736	0.00381886	In-frame	BicD	1	In-frame_1
0.452381	0.0037878	In-frame	BicD	1	In-frame_1
0.455025	0.00388631	In-frame	BicD	1	In-frame_1
0.457669	0.00408687	In-frame	BicD	1	In-frame_1
0.460314	0.00440752	In-frame	BicD	1	In-frame_1
0.462965	0.00483466	In-frame	BicD	1	In-frame_1
0.465609	0.00538368	In-frame	BicD	1	In-frame_1
0.468254	0.00600221	In-frame	BicD	1	In-frame_1
0.470898	0.00661601	In-frame	BicD	1	In-frame_1
0.473543	0.00715349	In-frame	BicD	1	In-frame_1
0.476187	0.00754218	In-frame	BicD	1	In-frame_1
0.478838	0.00770665	In-frame	BicD	1	In-frame_1
0.481482	0.00760105	In-frame	BicD	1	In-frame_1
0.484127	0.00732832	In-frame	BicD	1	In-frame_1
0.486771	0.0069553	In-frame	BicD	1	In-frame_1
0.489416	0.00665979	In-frame	BicD	1	In-frame_1
0.49206	0.00651988	In-frame	BicD	1	In-frame_1
0.494711	0.00665506	In-frame	BicD	1	In-frame_1
0.497356	0.00695944	In-frame	BicD	1	In-frame_1
0.5	0.00734902	In-frame	BicD	1	In-frame_1
0.502644	0.00775161	In-frame	BicD	1	In-frame_1
0.505289	0.00807759	In-frame	BicD	1	In-frame_1
0.507933	0.00827016	In-frame	BicD	1	In-frame_1
0.510584	0.00833731	In-frame	BicD	1	In-frame_1
0.513229	0.00819503	In-frame	BicD	1	In-frame_1
0.515873	0.00783267	In-frame	BicD	1	In-frame_1
0.518518	0.0072233	In-frame	BicD	1	In-frame_1
0.521162	0.00644681	In-frame	BicD	1	In-frame_1
0.523806	0.00558542	In-frame	BicD	1	In-frame_1
0.526457	0.00489797	In-frame	BicD	1	In-frame_1
0.529102	0.00451342	In-frame	BicD	1	In-frame_1
0.531746	0.00443207	In-frame	BicD	1	In-frame_1
0.534391	0.00456903	In-frame	BicD	1	In-frame_1
0.537035	0.0047264	In-frame	BicD	1	In-frame_1
0.539679	0.00479266	In-frame	BicD	1	In-frame_1
0.542331	0.00479503	In-frame	BicD	1	In-frame_1
0.544975	0.00475213	In-frame	BicD	1	In-frame_1
0.547619	0.0047613	In-frame	BicD	1	In-frame_1
0.550264	0.00481603	In-frame	BicD	1	In-frame_1
0.552908	0.00491453	In-frame	BicD	1	In-frame_1
0.555553	0.0049453	In-frame	BicD	1	In-frame_1
0.558204	0.00492962	In-frame	BicD	1	In-frame_1
0.560848	0.00488347	In-frame	BicD	1	In-frame_1
0.563492	0.00486277	In-frame	BicD	1	In-frame_1
0.566137	0.00493051	In-frame	BicD	1	In-frame_1
0.568781	0.00508669	In-frame	BicD	1	In-frame_1
0.571426	0.005305	In-frame	BicD	1	In-frame_1
0.57407	0.00557329	In-frame	BicD	1	In-frame_1
0.576721	0.00586762	In-frame	BicD	1	In-frame_1
0.579366	0.00613503	In-frame	BicD	1	In-frame_1
0.58201	0.00637552	In-frame	BicD	1	In-frame_1
0.584654	0.00663494	In-frame	BicD	1	In-frame_1
0.587299	0.00691152	In-frame	BicD	1	In-frame_1
0.589943	0.00724312	In-frame	BicD	1	In-frame_1
0.592594	0.00767678	In-frame	BicD	1	In-frame_1
0.595239	0.00813616	In-frame	BicD	1	In-frame_1
0.597883	0.00866211	In-frame	BicD	1	In-frame_1
0.600528	0.0091351	In-frame	BicD	1	In-frame_1
0.603172	0.00953651	In-frame	BicD	1	In-frame_1
0.605816	0.00985303	In-frame	BicD	1	In-frame_1
0.608467	0.0101728	In-frame	BicD	1	In-frame_1
0.611112	0.0105922	In-frame	BicD	1	In-frame_1
0.613756	0.0111315	In-frame	BicD	1	In-frame_1
0.616401	0.0117894	In-frame	BicD	1	In-frame_1
0.619045	0.0125091	In-frame	BicD	1	In-frame_1
0.621689	0.01323	In-frame	BicD	1	In-frame_1
0.624341	0.0139118	In-frame	BicD	1	In-frame_1
0.626985	0.0144614	In-frame	BicD	1	In-frame_1
0.629629	0.0148566	In-frame	BicD	1	In-frame_1
0.632274	0.0150601	In-frame	BicD	1	In-frame_1
0.634918	0.0151539	In-frame	BicD	1	In-frame_1
0.637563	0.0152598	In-frame	BicD	1	In-frame_1
0.640214	0.0154683	In-frame	BicD	1	In-frame_1
0.642858	0.0158712	In-frame	BicD	1	In-frame_1
0.645503	0.0164832	In-frame	BicD	1	In-frame_1
0.648147	0.0172364	In-frame	BicD	1	In-frame_1
0.650791	0.0180016	In-frame	BicD	1	In-frame_1
0.653436	0.0187198	In-frame	BicD	1	In-frame_1
0.656087	0.0193073	In-frame	BicD	1	In-frame_1
0.658731	0.0197998	In-frame	BicD	1	In-frame_1
0.661376	0.0202642	In-frame	BicD	1	In-frame_1
0.66402	0.0207369	In-frame	BicD	1	In-frame_1
0.666664	0.0211934	In-frame	BicD	1	In-frame_1
0.669309	0.021517	In-frame	BicD	1	In-frame_1
0.67196	0.0215537	In-frame	BicD	1	In-frame_1
0.674604	0.021286	In-frame	BicD	1	In-frame_1
0.677249	0.0207195	In-frame	BicD	1	In-frame_1
0.679893	0.0200669	In-frame	BicD	1	In-frame_1
0.682538	0.0194753	In-frame	BicD	1	In-frame_1
0.685182	0.0191233	In-frame	BicD	1	In-frame_1
0.687833	0.018952	In-frame	BicD	1	In-frame_1
0.690477	0.0188583	In-frame	BicD	1	In-frame_1
0.693122	0.0187326	In-frame	BicD	1	In-frame_1
0.695766	0.0185187	In-frame	BicD	1	In-frame_1
0.698411	0.0182743	In-frame	BicD	1	In-frame_1
0.701055	0.0181223	In-frame	BicD	1	In-frame_1
0.703706	0.0182016	In-frame	BicD	1	In-frame_1
0.706351	0.0185997	In-frame	BicD	1	In-frame_1
0.708995	0.0193472	In-frame	BicD	1	In-frame_1
0.711639	0.0202693	In-frame	BicD	1	In-frame_1
0.714284	0.0211126	In-frame	BicD	1	In-frame_1
0.716928	0.0216572	In-frame	BicD	1	In-frame_1
0.719573	0.0218332	In-frame	BicD	1	In-frame_1
0.722224	0.0216498	In-frame	BicD	1	In-frame_1
0.724868	0.0213007	In-frame	BicD	1	In-frame_1
0.727513	0.0209635	In-frame	BicD	1	In-frame_1
0.730157	0.0207393	In-frame	BicD	1	In-frame_1
0.732801	0.0206574	In-frame	BicD	1	In-frame_1
0.735446	0.020676	In-frame	BicD	1	In-frame_1
0.738097	0.0207014	In-frame	BicD	1	In-frame_1
0.740741	0.0206668	In-frame	BicD	1	In-frame_1
0.743386	0.0205142	In-frame	BicD	1	In-frame_1
0.74603	0.0202669	In-frame	BicD	1	In-frame_1
0.748674	0.0200093	In-frame	BicD	1	In-frame_1
0.751319	0.0198235	In-frame	BicD	1	In-frame_1
0.75397	0.0197791	In-frame	BicD	1	In-frame_1
0.756614	0.0198424	In-frame	BicD	1	In-frame_1
0.759259	0.0199631	In-frame	BicD	1	In-frame_1
0.761903	0.0201146	In-frame	BicD	1	In-frame_1
0.764548	0.0203225	In-frame	BicD	1	In-frame_1
0.767192	0.020631	In-frame	BicD	1	In-frame_1
0.769843	0.0210413	In-frame	BicD	1	In-frame_1
0.772487	0.0214708	In-frame	BicD	1	In-frame_1
0.775132	0.0218237	In-frame	BicD	1	In-frame_1
0.777776	0.0220447	In-frame	BicD	1	In-frame_1
0.780421	0.0221083	In-frame	BicD	1	In-frame_1
0.783065	0.0221166	In-frame	BicD	1	In-frame_1
0.785716	0.0221589	In-frame	BicD	1	In-frame_1
0.788361	0.0223269	In-frame	BicD	1	In-frame_1
0.791005	0.0226286	In-frame	BicD	1	In-frame_1
0.793649	0.0230428	In-frame	BicD	1	In-frame_1
0.796294	0.0235066	In-frame	BicD	1	In-frame_1
0.798938	0.0239266	In-frame	BicD	1	In-frame_1
0.801589	0.0242133	In-frame	BicD	1	In-frame_1
0.804234	0.0243239	In-frame	BicD	1	In-frame_1
0.806878	0.0242671	In-frame	BicD	1	In-frame_1
0.809523	0.0241801	In-frame	BicD	1	In-frame_1
0.812167	0.0241091	In-frame	BicD	1	In-frame_1
0.814811	0.0240926	In-frame	BicD	1	In-frame_1
0.817462	0.0240352	In-frame	BicD	1	In-frame_1
0.820107	0.0237962	In-frame	BicD	1	In-frame_1
0.822751	0.0232069	In-frame	BicD	1	In-frame_1
0.825396	0.022271	In-frame	BicD	1	In-frame_1
0.82804	0.0211502	In-frame	BicD	1	In-frame_1
0.830684	0.0200536	In-frame	BicD	1	In-frame_1
0.833336	0.0191984	In-frame	BicD	1	In-frame_1
0.83598	0.0186968	In-frame	BicD	1	In-frame_1
0.838624	0.0185205	In-frame	BicD	1	In-frame_1
0.841269	0.0185737	In-frame	BicD	1	In-frame_1
0.843913	0.0187704	In-frame	BicD	1	In-frame_1
0.846558	0.0189896	In-frame	BicD	1	In-frame_1
0.849209	0.0191792	In-frame	BicD	1	In-frame_1
0.851853	0.0192961	In-frame	BicD	1	In-frame_1
0.854497	0.0193736	In-frame	BicD	1	In-frame_1
0.857142	0.0193251	In-frame	BicD	1	In-frame_1
0.859786	0.0190038	In-frame	BicD	1	In-frame_1
0.862431	0.0183341	In-frame	BicD	1	In-frame_1
0.865075	0.0173568	In-frame	BicD	1	In-frame_1
0.867726	0.0161812	In-frame	BicD	1	In-frame_1
0.870371	0.0149666	In-frame	BicD	1	In-frame_1
0.873015	0.0138511	In-frame	BicD	1	In-frame_1
0.875659	0.0128806	In-frame	BicD	1	In-frame_1
0.878304	0.0120414	In-frame	BicD	1	In-frame_1
0.880948	0.0113758	In-frame	BicD	1	In-frame_1
0.883599	0.0109463	In-frame	BicD	1	In-frame_1
0.886244	0.0107399	In-frame	BicD	1	In-frame_1
0.888888	0.0107996	In-frame	BicD	1	In-frame_1
0.891533	0.0110629	In-frame	BicD	1	In-frame_1
0.894177	0.0114335	In-frame	BicD	1	In-frame_1
0.896821	0.0117897	In-frame	BicD	1	In-frame_1
0.899472	0.0120615	In-frame	BicD	1	In-frame_1
0.902117	0.0121452	In-frame	BicD	1	In-frame_1
0.904761	0.0120408	In-frame	BicD	1	In-frame_1
0.907406	0.0117347	In-frame	BicD	1	In-frame_1
0.91005	0.0112957	In-frame	BicD	1	In-frame_1
0.912694	0.0107461	In-frame	BicD	1	In-frame_1
0.915346	0.0102036	In-frame	BicD	1	In-frame_1
0.91799	0.00976014	In-frame	BicD	1	In-frame_1
0.920634	0.00946493	In-frame	BicD	1	In-frame_1
0.923279	0.00936317	In-frame	BicD	1	In-frame_1
0.925923	0.00949599	In-frame	BicD	1	In-frame_1
0.928568	0.0098267	In-frame	BicD	1	In-frame_1
0.931219	0.0103526	In-frame	BicD	1	In-frame_1
0.933863	0.0109803	In-frame	BicD	1	In-frame_1
0.936508	0.0116007	In-frame	BicD	1	In-frame_1
0.939152	0.0121393	In-frame	BicD	1	In-frame_1
0.941796	0.0125005	In-frame	BicD	1	In-frame_1
0.944441	0.0127135	In-frame	BicD	1	In-frame_1
0.947092	0.0128552	In-frame	BicD	1	In-frame_1
0.949736	0.0130185	In-frame	BicD	1	In-frame_1
0.952381	0.0132776	In-frame	BicD	1	In-frame_1
0.955025	0.0136334	In-frame	BicD	1	In-frame_1
0.957669	0.0139917	In-frame	BicD	1	In-frame_1
0.960314	0.0141626	In-frame	BicD	1	In-frame_1
0.962965	0.0140692	In-frame	BicD	1	In-frame_1
0.965609	0.0136015	In-frame	BicD	1	In-frame_1
0.968254	0.0129131	In-frame	BicD	1	In-frame_1
0.970898	0.0121065	In-frame	BicD	1	In-frame_1
0.973543	0.0112969	In-frame	BicD	1	In-frame_1
0.976187	0.0104816	In-frame	BicD	1	In-frame_1
0.978838	0.00949806	In-frame	BicD	1	In-frame_1
0.981482	0.00828762	In-frame	BicD	1	In-frame_1
0.984127	0.00680503	In-frame	BicD	1	In-frame_1
0.986771	0.00523726	In-frame	BicD	1	In-frame_1
0.989416	0.00380555	In-frame	BicD	1	In-frame_1
0.99206	0.00257648	In-frame	BicD	1	In-frame_1
0.994711	0.00158434	In-frame	BicD	1	In-frame_1
0.997356	0.000741292	In-frame	BicD	1	In-frame_1
0	0.397497	In-frame	BicD	2	In-frame_2
0.0032666	0.485844	In-frame	BicD	2	In-frame_2
0.0065332	0.576292	In-frame	BicD	2	In-frame_2
0.00979981	0.664561	In-frame	BicD	2	In-frame_2
0.0130748	0.746795	In-frame	BicD	2	In-frame_2
0.0163414	0.820174	In-frame	BicD	2	In-frame_2
0.019608	0.882465	In-frame	BicD	2	In-frame_2
0.0228746	0.932478	In-frame	BicD	2	In-frame_2
0.0261412	0.969034	In-frame	BicD	2	In-frame_2
0.0294078	0.991489	In-frame	BicD	2	In-frame_2
0.0326828	1	In-frame	BicD	2	In-frame_2
0.0359494	0.994941	In-frame	BicD	2	In-frame_2
0.039216	0.977085	In-frame	BicD	2	In-frame_2
0.0424826	0.947611	In-frame	BicD	2	In-frame_2
0.0457492	0.908288	In-frame	BicD	2	In-frame_2
0.0490158	0.861657	In-frame	BicD	2	In-frame_2
0.0522908	0.811216	In-frame	BicD	2	In-frame_2
0.0555574	0.760539	In-frame	BicD	2	In-frame_2
0.058824	0.712713	In-frame	BicD	2	In-frame_2
0.0620906	0.669469	In-frame	BicD	2	In-frame_2
0.0653572	0.631286	In-frame	BicD	2	In-frame_2
0.0686238	0.597697	In-frame	BicD	2	In-frame_2
0.0718988	0.567648	In-frame	BicD	2	In-frame_2
0.0751654	0.539859	In-frame	BicD	2	In-frame_2
0.078432	0.513063	In-frame	BicD	2	In-frame_2
0.0816986	0.486044	In-frame	BicD	2	In-frame_2
0.0849652	0.457729	In-frame	BicD	2	In-frame_2
0.0882318	0.427347	In-frame	BicD	2	In-frame_2
0.0915068	0.394755	In-frame	BicD	2	In-frame_2
0.0947734	0.360382	In-frame	BicD	2	In-frame_2
0.09804	0.325683	In-frame	BicD	2	In-frame_2
0.101307	0.292194	In-frame	BicD	2	In-frame_2
0.104573	0.261499	In-frame	BicD	2	In-frame_2
0.10784	0.234645	In-frame	BicD	2	In-frame_2
0.111115	0.211979	In-frame	BicD	2	In-frame_2
0.114381	0.193289	In-frame	BicD	2	In-frame_2
0.117648	0.177946	In-frame	BicD	2	In-frame_2
0.120915	0.165197	In-frame	BicD	2	In-frame_2
0.124181	0.154334	In-frame	BicD	2	In-frame_2
0.127448	0.144814	In-frame	BicD	2	In-frame_2
0.130723	0.13623	In-frame	BicD	2	In-frame_2
0.133989	0.128318	In-frame	BicD	2	In-frame_2
0.137256	0.120835	In-frame	BicD	2	In-frame_2
0.140523	0.113561	In-frame	BicD	2	In-frame_2
0.143789	0.106344	In-frame	BicD	2	In-frame_2
0.147056	0.0991958	In-frame	BicD	2	In-frame_2
0.150331	0.0922872	In-frame	BicD	2	In-frame_2
0.153597	0.0859205	In-frame	BicD	2	In-frame_2
0.156864	0.0804589	In-frame	BicD	2	In-frame_2
0.160131	0.0761212	In-frame	BicD	2	In-frame_2
0.163397	0.0729033	In-frame	BicD	2	In-frame_2
0.166664	0.0706537	In-frame	BicD	2	In-frame_2
0.169939	0.0691225	In-frame	BicD	2	In-frame_2
0.173205	0.0680915	In-frame	BicD	2	In-frame_2
0.176472	0.0673545	In-frame	BicD	2	In-frame_2
0.179739	0.0667735	In-frame	BicD	2	In-frame_2
0.183005	0.0661841	In-frame	BicD	2	In-frame_2
0.186272	0.06539	In-frame	BicD	2	In-frame_2
0.189538	0.0642108	In-frame	BicD	2	In-frame_2
0.192813	0.0625474	In-frame	BicD	2	In-frame_2
0.19608	0.0604073	In-frame	BicD	2	In-frame_2
0.199347	0.0579079	In-frame	BicD	2	In-frame_2
0.202613	0.0552021	In-frame	BicD	2	In-frame_2
0.20588	0.0524598	In-frame	BicD	2	In-frame_2
0.209146	0.049823	In-frame	BicD	2	In-frame_2
0.212421	0.0473896	In-frame	BicD	2	In-frame_2
0.215688	0.0452326	In-frame	BicD	2	In-frame_2
0.218955	0.043377	In-frame	BicD	2	In-frame_2
0.222221	0.0417672	In-frame	BicD	2	In-frame_2
0.225488	0.0402868	In-frame	BicD	2	In-frame_2
0.228754	0.0388904	In-frame	BicD	2	In-frame_2
0.232029	0.0375749	In-frame	BicD	2	In-frame_2
0.235296	0.0364089	In-frame	BicD	2	In-frame_2
0.238563	0.0355269	In-frame	BicD	2	In-frame_2
0.241829	0.0350232	In-frame	BicD	2	In-frame_2
0.245096	0.0348969	In-frame	BicD	2	In-frame_2
0.248363	0.0350631	In-frame	BicD	2	In-frame_2
0.251637	0.0353508	In-frame	BicD	2	In-frame_2
0.254904	0.0355729	In-frame	BicD	2	In-frame_2
0.258171	0.0355629	In-frame	BicD	2	In-frame_2
0.261437	0.035278	In-frame	BicD	2	In-frame_2
0.264704	0.0347469	In-frame	BicD	2	In-frame_2
0.267971	0.0340379	In-frame	BicD	2	In-frame_2
0.271246	0.0331954	In-frame	BicD	2	In-frame_2
0.274512	0.0322566	In-frame	BicD	2	In-frame_2
0.277779	0.0312588	In-frame	BicD	2	In-frame_2
0.281045	0.0302712	In-frame	BicD	2	In-frame_2
0.284312	0.0294463	In-frame	BicD	2	In-frame_2
0.287579	0.0288611	In-frame	BicD	2	In-frame_2
0.290854	0.0285627	In-frame	BicD	2	In-frame_2
0.29412	0.0285159	In-frame	BicD	2	In-frame_2
0.297387	0.0286475	In-frame	BicD	2	In-frame_2
0.300653	0.0289096	In-frame	BicD	2	In-frame_2
0.30392	0.0292616	In-frame	BicD	2	In-frame_2
0.307187	0.0296544	In-frame	BicD	2	In-frame_2
0.310462	0.0300229	In-frame	BicD	2	In-frame_2
0.313728	0.0302596	In-frame	BicD	2	In-frame_2
0.316995	0.0302994	In-frame	BicD	2	In-frame_2
0.320261	0.030122	In-frame	BicD	2	In-frame_2
0.323528	0.0297586	In-frame	BicD	2	In-frame_2
0.326795	0.029244	In-frame	BicD	2	In-frame_2
0.33007	0.0286552	In-frame	BicD	2	In-frame_2
0.333336	0.0280857	In-frame	BicD	2	In-frame_2
0.336603	0.0276012	In-frame	BicD	2	In-frame_2
0.339869	0.0272181	In-frame	BicD	2	In-frame_2
0.343136	0.0269126	In-frame	BicD	2	In-frame_2
0.346403	0.0265992	In-frame	BicD	2	In-frame_2
0.349678	0.0262363	In-frame	BicD	2	In-frame_2
0.352944	0.0258479	In-frame	BicD	2	In-frame_2
0.356211	0.0255305	In-frame	BicD	2	In-frame_2
0.359477	0.0253664	In-frame	BicD	2	In-frame_2
0.362744	0.0253534	In-frame	BicD	2	In-frame_2
0.366011	0.0253865	In-frame	BicD	2	In-frame_2
0.369277	0.0253644	In-frame	BicD	2	In-frame_2
0.372552	0.0252042	In-frame	BicD	2	In-frame_2
0.375819	0.0248924	In-frame	BicD	2	In-frame_2
0.379085	0.0244952	In-frame	BicD	2	In-frame_2
0.382352	0.0240855	In-frame	BicD	2	In-frame_2
0.385619	0.0237023	In-frame	BicD	2	In-frame_2
0.388885	0.0233886	In-frame	BicD	2	In-frame_2
0.39216	0.0231231	In-frame	BicD	2	In-frame_2
0.395427	0.0228938	In-frame	BicD	2	In-frame_2
0.398693	0.0226392	In-frame	BicD	2	In-frame_2
0.40196	0.0223536	In-frame	BicD	2	In-frame_2
0.405227	0.0219906	In-frame	BicD	2	In-frame_2
0.408493	0.0215667	In-frame	BicD	2	In-frame_2
0.411768	0.0211434	In-frame	BicD	2	In-frame_2
0.415035	0.0207888	In-frame	BicD	2	In-frame_2
0.418301	0.0205243	In-frame	BicD	2	In-frame_2
0.421568	0.0203791	In-frame	BicD	2	In-frame_2
0.424835	0.0203382	In-frame	BicD	2	In-frame_2
0.428101	0.0203561	In-frame	BicD	2	In-frame_2
0.431376	0.0204331	In-frame	BicD	2	In-frame_2
0.434643	0.0205637	In-frame	BicD	2	In-frame_2
0.437909	0.0207563	In-frame	BicD	2	In-frame_2
0.441176	0.0210137	In-frame	BicD	2	In-frame_2
0.444443	0.0212762	In-frame	BicD	2	In-frame_2
0.447709	0.0214799	In-frame	BicD	2	In-frame_2
0.450984	0.0215668	In-frame	BicD	2	In-frame_2
0.454251	0.0214874	In-frame	BicD	2	In-frame_2
0.457517	0.0212432	In-frame	BicD	2	In-frame_2
0.460784	0.0208373	In-frame	BicD	2	In-frame_2
0.464051	0.0203672	In-frame	BicD	2	In-frame_2
0.467317	0.0199351	In-frame	BicD	2	In-frame_2
0.470592	0.019632	In-frame	BicD	2	In-frame_2
0.473859	0.0195077	In-frame	BicD	2	In-frame_2
0.477125	0.0194876	In-frame	BicD	2	In-frame_2
0.480392	0.0194764	In-frame	BicD	2	In-frame_2
0.483659	0.0193413	In-frame	BicD	2	In-frame_2
0.486925	0.0190546	In-frame	BicD	2	In-frame_2
0.4902	0.0186949	In-frame	BicD	2	In-frame_2
0.493467	0.0183737	In-frame	BicD	2	In-frame_2
0.496733	0.0182035	In-frame	BicD	2	In-frame_2
0.5	0.0183097	In-frame	BicD	2	In-frame_2
0.503267	0.0186998	In-frame	BicD	2	In-frame_2
0.506533	0.0193522	In-frame	BicD	2	In-frame_2
0.509808	0.0201425	In-frame	BicD	2	In-frame_2
0.513075	0.0208732	In-frame	BicD	2	In-frame_2
0.516341	0.0213172	In-frame	BicD	2	In-frame_2
0.519608	0.0213421	In-frame	BicD	2	In-frame_2
0.522875	0.0209593	In-frame	BicD	2	In-frame_2
0.526141	0.0203021	In-frame	BicD	2	In-frame_2
0.529416	0.0195448	In-frame	BicD	2	In-frame_2
0.532683	0.0188474	In-frame	BicD	2	In-frame_2
0.535949	0.0182845	In-frame	BicD	2	In-frame_2
0.539216	0.017866	In-frame	BicD	2	In-frame_2
0.542483	0.0175673	In-frame	BicD	2	In-frame_2
0.545749	0.0172718	In-frame	BicD	2	In-frame_2
0.549016	0.0169023	In-frame	BicD	2	In-frame_2
0.552291	0.0164281	In-frame	BicD	2	In-frame_2
0.555557	0.0158784	In-frame	BicD	2	In-frame_2
0.558824	0.015318	In-frame	BicD	2	In-frame_2
0.562091	0.0148132	In-frame	BicD	2	In-frame_2
0.565357	0.0144084	In-frame	BicD	2	In-frame_2
0.568624	0.0140961	In-frame	BicD	2	In-frame_2
0.571899	0.0138585	In-frame	BicD	2	In-frame_2
0.575165	0.0136369	In-frame	BicD	2	In-frame_2
0.578432	0.0133677	In-frame	BicD	2	In-frame_2
0.581699	0.0130327	In-frame	BicD	2	In-frame_2
0.584965	0.0126243	In-frame	BicD	2	In-frame_2
0.588232	0.012203	In-frame	BicD	2	In-frame_2
0.591507	0.0118335	In-frame	BicD	2	In-frame_2
0.594773	0.011571	In-frame	BicD	2	In-frame_2
0.59804	0.0114294	In-frame	BicD	2	In-frame_2
0.601307	0.011374	In-frame	BicD	2	In-frame_2
0.604573	0.0113626	In-frame	BicD	2	In-frame_2
0.60784	0.0113804	In-frame	BicD	2	In-frame_2
0.611115	0.0114515	In-frame	BicD	2	In-frame_2
0.614381	0.0116032	In-frame	BicD	2	In-frame_2
0.617648	0.0118744	In-frame	BicD	2	In-frame_2
0.620915	0.0122404	In-frame	BicD	2	In-frame_2
0.624181	0.0126404	In-frame	BicD	2	In-frame_2
0.627448	0.0130015	In-frame	BicD	2	In-frame_2
0.630723	0.0133125	In-frame	BicD	2	In-frame_2
0.633989	0.0136013	In-frame	BicD	2	In-frame_2
0.637256	0.013924	In-frame	BicD	2	In-frame_2
0.640523	0.0143452	In-frame	BicD	2	In-frame_2
0.643789	0.0148883	In-frame	BicD	2	In-frame_2
0.647056	0.015516	In-frame	BicD	2	In-frame_2
0.650331	0.0161436	In-frame	BicD	2	In-frame_2
0.653597	0.016685	In-frame	BicD	2	In-frame_2
0.656864	0.0170988	In-frame	BicD	2	In-frame_2
0.660131	0.0173936	In-frame	BicD	2	In-frame_2
0.663397	0.0175936	In-frame	BicD	2	In-frame_2
0.666664	0.0177641	In-frame	BicD	2	In-frame_2
0.669939	0.0179166	In-frame	BicD	2	In-frame_2
0.673205	0.0180047	In-frame	BicD	2	In-frame_2
0.676472	0.017995	In-frame	BicD	2	In-frame_2
0.679739	0.0178851	In-frame	BicD	2	In-frame_2
0.683005	0.0177358	In-frame	BicD	2	In-frame_2
0.686272	0.0176103	In-frame	BicD	2	In-frame_2
0.689547	0.0175727	In-frame	BicD	2	In-frame_2
0.692813	0.0176603	In-frame	BicD	2	In-frame_2
0.69608	0.0178715	In-frame	BicD	2	In-frame_2
0.699347	0.0181447	In-frame	BicD	2	In-frame_2
0.702613	0.018406	In-frame	BicD	2	In-frame_2
0.70588	0.0185418	In-frame	BicD	2	In-frame_2
0.709146	0.0184869	In-frame	BicD	2	In-frame_2
0.712421	0.0182667	In-frame	BicD	2	In-frame_2
0.715688	0.0179414	In-frame	BicD	2	In-frame_2
0.718955	0.0176105	In-frame	BicD	2	In-frame_2
0.722221	0.0174047	In-frame	BicD	2	In-frame_2
0.725488	0.0174324	In-frame	BicD	2	In-frame_2
0.728754	0.0177333	In-frame	BicD	2	In-frame_2
0.732029	0.0182873	In-frame	BicD	2	In-frame_2
0.735296	0.0189977	In-frame	BicD	2	In-frame_2
0.738563	0.0197407	In-frame	BicD	2	In-frame_2
0.741829	0.0204529	In-frame	BicD	2	In-frame_2
0.745096	0.0211162	In-frame	BicD	2	In-frame_2
0.748363	0.0217583	In-frame	BicD	2	In-frame_2
0.751637	0.0223667	In-frame	BicD	2	In-frame_2
0.754904	0.0229528	In-frame	BicD	2	In-frame_2
0.758171	0.0234538	In-frame	BicD	2	In-frame_2
0.761437	0.0238906	In-frame	BicD	2	In-frame_2
0.764704	0.0242988	In-frame	BicD	2	In-frame_2
0.767971	0.0247584	In-frame	BicD	2	In-frame_2
0.771246	0.0253146	In-frame	BicD	2	In-frame_2
0.774512	0.0259316	In-frame	BicD	2	In-frame_2
0.777779	0.0265067	In-frame	BicD	2	In-frame_2
0.781045	0.0269735	In-frame	BicD	2	In-frame_2
0.784312	0.0272363	In-frame	BicD	2	In-frame_2
0.787579	0.0272755	In-frame	BicD	2	In-frame_2
0.790854	0.0271054	In-frame	BicD	2	In-frame_2
0.79412	0.0268186	In-frame	BicD	2	In-frame_2
0.797387	0.0265145	In-frame	BicD	2	In-frame_2
0.800653	0.0262661	In-frame	BicD	2	In-frame_2
0.80392	0.0261049	In-frame	BicD	2	In-frame_2
0.807187	0.0260098	In-frame	BicD	2	In-frame_2
0.810462	0.0258991	In-frame	BicD	2	In-frame_2
0.813728	0.0257094	In-frame	BicD	2	In-frame_2
0.816995	0.0254322	In-frame	BicD	2	In-frame_2
0.820261	0.0250855	In-frame	BicD	2	In-frame_2
0.823528	0.0247727	In-frame	BicD	2	In-frame_2
0.826795	0.024546	In-frame	BicD	2	In-frame_2
0.83007	0.024406	In-frame	BicD	2	In-frame_2
0.833336	0.02433	In-frame	BicD	2	In-frame_2
0.836603	0.024257	In-frame	BicD	2	In-frame_2
0.839869	0.0241813	In-frame	BicD	2	In-frame_2
0.843136	0.0241661	In-frame	BicD	2	In-frame_2
0.846403	0.0243384	In-frame	BicD	2	In-frame_2
0.849678	0.0247091	In-frame	BicD	2	In-frame_2
0.852944	0.0252268	In-frame	BicD	2	In-frame_2
0.856211	0.0256919	In-frame	BicD	2	In-frame_2
0.859477	0.0259056	In-frame	BicD	2	In-frame_2
0.862744	0.0257369	In-frame	BicD	2	In-frame_2
0.866011	0.0252118	In-frame	BicD	2	In-frame_2
0.869286	0.0244683	In-frame	BicD	2	In-frame_2
0.872552	0.023733	In-frame	BicD	2	In-frame_2
0.875819	0.0231543	In-frame	BicD	2	In-frame_2
0.879085	0.0228293	In-frame	BicD	2	In-frame_2
0.882352	0.0227469	In-frame	BicD	2	In-frame_2
0.885619	0.0228812	In-frame	BicD	2	In-frame_2
0.888885	0.0231638	In-frame	BicD	2	In-frame_2
0.89216	0.0235449	In-frame	BicD	2	In-frame_2
0.895427	0.0239444	In-frame	BicD	2	In-frame_2
0.898693	0.0242832	In-frame	BicD	2	In-frame_2
0.90196	0.0245186	In-frame	BicD	2	In-frame_2
0.905227	0.0246558	In-frame	BicD	2	In-frame_2
0.908493	0.0247338	In-frame	BicD	2	In-frame_2
0.911768	0.024788	In-frame	BicD	2	In-frame_2
0.915035	0.0247994	In-frame	BicD	2	In-frame_2
0.918301	0.0247218	In-frame	BicD	2	In-frame_2
0.921568	0.0244675	In-frame	BicD	2	In-frame_2
0.924835	0.0240092	In-frame	BicD	2	In-frame_2
0.928101	0.0233632	In-frame	BicD	2	In-frame_2
0.931376	0.0226265	In-frame	BicD	2	In-frame_2
0.934643	0.0218963	In-frame	BicD	2	In-frame_2
0.937909	0.0212503	In-frame	BicD	2	In-frame_2
0.941176	0.0207116	In-frame	BicD	2	In-frame_2
0.944443	0.0202477	In-frame	BicD	2	In-frame_2
0.947709	0.0197819	In-frame	BicD	2	In-frame_2
0.950984	0.0192297	In-frame	BicD	2	In-frame_2
0.954251	0.0185509	In-frame	BicD	2	In-frame_2
0.957517	0.0177344	In-frame	BicD	2	In-frame_2
0.960784	0.0168021	In-frame	BicD	2	In-frame_2
0.964051	0.0157962	In-frame	BicD	2	In-frame_2
0.967317	0.0147388	In-frame	BicD	2	In-frame_2
0.970592	0.0135853	In-frame	BicD	2	In-frame_2
0.973859	0.0122739	In-frame	BicD	2	In-frame_2
0.977125	0.0107567	In-frame	BicD	2	In-frame_2
0.980392	0.00906013	In-frame	BicD	2	In-frame_2
0.983659	0.00729974	In-frame	BicD	2	In-frame_2
0.986925	0.00556277	In-frame	BicD	2	In-frame_2
0.9902	0.00394962	In-frame	BicD	2	In-frame_2
0.993467	0.00249029	In-frame	BicD	2	In-frame_2
0.996733	0.00117738	In-frame	BicD	2	In-frame_2
0	0.759489	In-frame	BicD	3	In-frame_3
0.00196381	0.811546	In-frame	BicD	3	In-frame_3
0.00392763	0.857744	In-frame	BicD	3	In-frame_3
0.00589144	0.898719	In-frame	BicD	3	In-frame_3
0.0078603	0.934095	In-frame	BicD	3	In-frame_3
0.00982412	0.963369	In-frame	BicD	3	In-frame_3
0.0117879	0.985075	In-frame	BicD	3	In-frame_3
0.0137517	0.99768	In-frame	BicD	3	In-frame_3
0.0157156	1	In-frame	BicD	3	In-frame_3
0.0176794	0.992273	In-frame	BicD	3	In-frame_3
0.0196482	0.976301	In-frame	BicD	3	In-frame_3
0.021612	0.956379	In-frame	BicD	3	In-frame_3
0.0235759	0.936495	In-frame	BicD	3	In-frame_3
0.0255397	0.921257	In-frame	BicD	3	In-frame_3
0.0275035	0.912204	In-frame	BicD	3	In-frame_3
0.0294673	0.910363	In-frame	BicD	3	In-frame_3
0.0314362	0.913685	In-frame	BicD	3	In-frame_3
0.0334	0.919572	In-frame	BicD	3	In-frame_3
0.0353638	0.925048	In-frame	BicD	3	In-frame_3
0.0373276	0.927772	In-frame	BicD	3	In-frame_3
0.0392914	0.924833	In-frame	BicD	3	In-frame_3
0.0412552	0.913479	In-frame	BicD	3	In-frame_3
0.0432241	0.890928	In-frame	BicD	3	In-frame_3
0.0451879	0.855417	In-frame	BicD	3	In-frame_3
0.0471517	0.807271	In-frame	BicD	3	In-frame_3
0.0491155	0.748905	In-frame	BicD	3	In-frame_3
0.0510793	0.685082	In-frame	BicD	3	In-frame_3
0.0530432	0.621449	In-frame	BicD	3	In-frame_3
0.055012	0.563031	In-frame	BicD	3	In-frame_3
0.0569758	0.51334	In-frame	BicD	3	In-frame_3
0.0589396	0.47334	In-frame	BicD	3	In-frame_3
0.0609035	0.442335	In-frame	BicD	3	In-frame_3
0.0628673	0.418555	In-frame	BicD	3	In-frame_3
0.0648311	0.399711	In-frame	BicD	3	In-frame_3
0.0667999	0.383697	In-frame	BicD	3	In-frame_3
0.0687638	0.368664	In-frame	BicD	3	In-frame_3
0.0707276	0.35327	In-frame	BicD	3	In-frame_3
0.0726914	0.336697	In-frame	BicD	3	In-frame_3
0.0746552	0.319103	In-frame	BicD	3	In-frame_3
0.076619	0.301221	In-frame	BicD	3	In-frame_3
0.0785879	0.284106	In-frame	BicD	3	In-frame_3
0.0805517	0.26852	In-frame	BicD	3	In-frame_3
0.0825155	0.254647	In-frame	BicD	3	In-frame_3
0.0844793	0.242037	In-frame	BicD	3	In-frame_3
0.0864431	0.230176	In-frame	BicD	3	In-frame_3
0.0884069	0.218612	In-frame	BicD	3	In-frame_3
0.0903758	0.207505	In-frame	BicD	3	In-frame_3
0.0923396	0.197157	In-frame	BicD	3	In-frame_3
0.0943034	0.187866	In-frame	BicD	3	In-frame_3
0.0962672	0.179699	In-frame	BicD	3	In-frame_3
0.0982311	0.172401	In-frame	BicD	3	In-frame_3
0.100195	0.16572	In-frame	BicD	3	In-frame_3
0.102164	0.159307	In-frame	BicD	3	In-frame_3
0.104128	0.152999	In-frame	BicD	3	In-frame_3
0.106091	0.146706	In-frame	BicD	3	In-frame_3
0.108055	0.140691	In-frame	BicD	3	In-frame_3
0.110019	0.13523	In-frame	BicD	3	In-frame_3
0.111983	0.130745	In-frame	BicD	3	In-frame_3
0.113947	0.127371	In-frame	BicD	3	In-frame_3
0.115915	0.125128	In-frame	BicD	3	In-frame_3
0.117879	0.123622	In-frame	BicD	3	In-frame_3
0.119843	0.122684	In-frame	BicD	3	In-frame_3
0.121807	0.121921	In-frame	BicD	3	In-frame_3
0.123771	0.121383	In-frame	BicD	3	In-frame_3
0.125735	0.121002	In-frame	BicD	3	In-frame_3
0.127703	0.121022	In-frame	BicD	3	In-frame_3
0.129667	0.121471	In-frame	BicD	3	In-frame_3
0.131631	0.12242	In-frame	BicD	3	In-frame_3
0.133595	0.123618	In-frame	BicD	3	In-frame_3
0.135559	0.125042	In-frame	BicD	3	In-frame_3
0.137522	0.126284	In-frame	BicD	3	In-frame_3
0.139491	0.127449	In-frame	BicD	3	In-frame_3
0.141455	0.128472	In-frame	BicD	3	In-frame_3
0.143419	0.129198	In-frame	BicD	3	In-frame_3
0.145383	0.129403	In-frame	BicD	3	In-frame_3
0.147347	0.128701	In-frame	BicD	3	In-frame_3
0.14931	0.126869	In-frame	BicD	3	In-frame_3
0.151279	0.123923	In-frame	BicD	3	In-frame_3
0.153243	0.120218	In-frame	BicD	3	In-frame_3
0.155207	0.116187	In-frame	BicD	3	In-frame_3
0.157171	0.112183	In-frame	BicD	3	In-frame_3
0.159135	0.108471	In-frame	BicD	3	In-frame_3
0.161098	0.105128	In-frame	BicD	3	In-frame_3
0.163067	0.102078	In-frame	BicD	3	In-frame_3
0.165031	0.0994669	In-frame	BicD	3	In-frame_3
0.166995	0.097261	In-frame	BicD	3	In-frame_3
0.168959	0.0955103	In-frame	BicD	3	In-frame_3
0.170922	0.0939466	In-frame	BicD	3	In-frame_3
0.172886	0.0924482	In-frame	BicD	3	In-frame_3
0.174855	0.0908467	In-frame	BicD	3	In-frame_3
0.176819	0.0891966	In-frame	BicD	3	In-frame_3
0.178783	0.0875648	In-frame	BicD	3	In-frame_3
0.180747	0.0859454	In-frame	BicD	3	In-frame_3
0.18271	0.0842101	In-frame	BicD	3	In-frame_3
0.184674	0.0821123	In-frame	BicD	3	In-frame_3
0.186643	0.0795986	In-frame	BicD	3	In-frame_3
0.188607	0.0768341	In-frame	BicD	3	In-frame_3
0.190571	0.0741606	In-frame	BicD	3	In-frame_3
0.192534	0.0719603	In-frame	BicD	3	In-frame_3
0.194498	0.0703789	In-frame	BicD	3	In-frame_3
0.196462	0.0692274	In-frame	BicD	3	In-frame_3
0.198431	0.0682805	In-frame	BicD	3	In-frame_3
0.200395	0.0671531	In-frame	BicD	3	In-frame_3
0.202359	0.0659721	In-frame	BicD	3	In-frame_3
0.204322	0.064841	In-frame	BicD	3	In-frame_3
0.206286	0.0640124	In-frame	BicD	3	In-frame_3
0.20825	0.0634983	In-frame	BicD	3	In-frame_3
0.210219	0.0633429	In-frame	BicD	3	In-frame_3
0.212183	0.0634538	In-frame	BicD	3	In-frame_3
0.214147	0.0640133	In-frame	BicD	3	In-frame_3
0.21611	0.0649323	In-frame	BicD	3	In-frame_3
0.218074	0.0662536	In-frame	BicD	3	In-frame_3
0.220038	0.0676631	In-frame	BicD	3	In-frame_3
0.222002	0.0687886	In-frame	BicD	3	In-frame_3
0.223971	0.0693856	In-frame	BicD	3	In-frame_3
0.225934	0.0692292	In-frame	BicD	3	In-frame_3
0.227898	0.0685908	In-frame	BicD	3	In-frame_3
0.229862	0.0675281	In-frame	BicD	3	In-frame_3
0.231826	0.0663307	In-frame	BicD	3	In-frame_3
0.23379	0.0650063	In-frame	BicD	3	In-frame_3
0.235759	0.0638325	In-frame	BicD	3	In-frame_3
0.237722	0.0628967	In-frame	BicD	3	In-frame_3
0.239686	0.0624821	In-frame	BicD	3	In-frame_3
0.24165	0.0625326	In-frame	BicD	3	In-frame_3
0.243614	0.0628998	In-frame	BicD	3	In-frame_3
0.245578	0.063089	In-frame	BicD	3	In-frame_3
0.247546	0.0629893	In-frame	BicD	3	In-frame_3
0.24951	0.0624072	In-frame	BicD	3	In-frame_3
0.251474	0.0615795	In-frame	BicD	3	In-frame_3
0.253438	0.0607159	In-frame	BicD	3	In-frame_3
0.255402	0.0601706	In-frame	BicD	3	In-frame_3
0.257366	0.0600997	In-frame	BicD	3	In-frame_3
0.259334	0.0606605	In-frame	BicD	3	In-frame_3
0.261298	0.0619399	In-frame	BicD	3	In-frame_3
0.263262	0.0639161	In-frame	BicD	3	In-frame_3
0.265226	0.066339	In-frame	BicD	3	In-frame_3
0.26719	0.0689617	In-frame	BicD	3	In-frame_3
0.269153	0.0714964	In-frame	BicD	3	In-frame_3
0.271122	0.0738234	In-frame	BicD	3	In-frame_3
0.273086	0.0759566	In-frame	BicD	3	In-frame_3
0.27505	0.077838	In-frame	BicD	3	In-frame_3
0.277014	0.0794391	In-frame	BicD	3	In-frame_3
0.278978	0.0805857	In-frame	BicD	3	In-frame_3
0.280941	0.0810855	In-frame	BicD	3	In-frame_3
0.28291	0.0808907	In-frame	BicD	3	In-frame_3
0.284874	0.0799832	In-frame	BicD	3	In-frame_3
0.286838	0.07833	In-frame	BicD	3	In-frame_3
0.288802	0.0758745	In-frame	BicD	3	In-frame_3
0.290766	0.0726554	In-frame	BicD	3	In-frame_3
0.292729	0.0688546	In-frame	BicD	3	In-frame_3
0.294698	0.0647831	In-frame	BicD	3	In-frame_3
0.296662	0.0605992	In-frame	BicD	3	In-frame_3
0.298626	0.0565379	In-frame	BicD	3	In-frame_3
0.30059	0.0526902	In-frame	BicD	3	In-frame_3
0.302553	0.0492795	In-frame	BicD	3	In-frame_3
0.304517	0.0464806	In-frame	BicD	3	In-frame_3
0.306486	0.0444806	In-frame	BicD	3	In-frame_3
0.30845	0.0432557	In-frame	BicD	3	In-frame_3
0.310414	0.0427411	In-frame	BicD	3	In-frame_3
0.312378	0.0427677	In-frame	BicD	3	In-frame_3
0.314341	0.0433907	In-frame	BicD	3	In-frame_3
0.316305	0.0445497	In-frame	BicD	3	In-frame_3
0.318274	0.0461973	In-frame	BicD	3	In-frame_3
0.320238	0.0482171	In-frame	BicD	3	In-frame_3
0.322202	0.0502741	In-frame	BicD	3	In-frame_3
0.324166	0.0521344	In-frame	BicD	3	In-frame_3
0.326129	0.0535901	In-frame	BicD	3	In-frame_3
0.328093	0.0545376	In-frame	BicD	3	In-frame_3
0.330057	0.0551305	In-frame	BicD	3	In-frame_3
0.332026	0.0555439	In-frame	BicD	3	In-frame_3
0.33399	0.0558065	In-frame	BicD	3	In-frame_3
0.335953	0.0558201	In-frame	BicD	3	In-frame_3
0.337917	0.05532	In-frame	BicD	3	In-frame_3
0.339881	0.0542487	In-frame	BicD	3	In-frame_3
0.341845	0.0525354	In-frame	BicD	3	In-frame_3
0.343814	0.0506936	In-frame	BicD	3	In-frame_3
0.345778	0.0491142	In-frame	BicD	3	In-frame_3
0.347741	0.0483013	In-frame	BicD	3	In-frame_3
0.349705	0.0484045	In-frame	BicD	3	In-frame_3
0.351669	0.0494563	In-frame	BicD	3	In-frame_3
0.353633	0.0510191	In-frame	BicD	3	In-frame_3
0.355602	0.0526326	In-frame	BicD	3	In-frame_3
0.357565	0.0537588	In-frame	BicD	3	In-frame_3
0.359529	0.0539316	In-frame	BicD	3	In-frame_3
0.361493	0.0530733	In-frame	BicD	3	In-frame_3
0.363457	0.0513067	In-frame	BicD	3	In-frame_3
0.365421	0.0491968	In-frame	BicD	3	In-frame_3
0.36739	0.047229	In-frame	BicD	3	In-frame_3
0.369353	0.045766	In-frame	BicD	3	In-frame_3
0.371317	0.0449736	In-frame	BicD	3	In-frame_3
0.373281	0.0447856	In-frame	BicD	3	In-frame_3
0.375245	0.0452198	In-frame	BicD	3	In-frame_3
0.377209	0.0461759	In-frame	BicD	3	In-frame_3
0.379178	0.0475235	In-frame	BicD	3	In-frame_3
0.381141	0.049038	In-frame	BicD	3	In-frame_3
0.383105	0.0505429	In-frame	BicD	3	In-frame_3
0.385069	0.051944	In-frame	BicD	3	In-frame_3
0.387033	0.0533036	In-frame	BicD	3	In-frame_3
0.388997	0.0548054	In-frame	BicD	3	In-frame_3
0.390965	0.0566029	In-frame	BicD	3	In-frame_3
0.392929	0.0587168	In-frame	BicD	3	In-frame_3
0.394893	0.0607332	In-frame	BicD	3	In-frame_3
0.396857	0.0621647	In-frame	BicD	3	In-frame_3
0.398821	0.0624716	In-frame	BicD	3	In-frame_3
0.400785	0.0614662	In-frame	BicD	3	In-frame_3
0.402753	0.0591655	In-frame	BicD	3	In-frame_3
0.404717	0.0559505	In-frame	BicD	3	In-frame_3
0.406681	0.0521939	In-frame	BicD	3	In-frame_3
0.408645	0.04835	In-frame	BicD	3	In-frame_3
0.410609	0.0448857	In-frame	BicD	3	In-frame_3
0.412572	0.0422237	In-frame	BicD	3	In-frame_3
0.414541	0.0407185	In-frame	BicD	3	In-frame_3
0.416505	0.0406116	In-frame	BicD	3	In-frame_3
0.418469	0.0416973	In-frame	BicD	3	In-frame_3
0.420433	0.0436542	In-frame	BicD	3	In-frame_3
0.422397	0.0459292	In-frame	BicD	3	In-frame_3
0.42436	0.0479951	In-frame	BicD	3	In-frame_3
0.426324	0.0493321	In-frame	BicD	3	In-frame_3
0.428293	0.0497368	In-frame	BicD	3	In-frame_3
0.430257	0.0489795	In-frame	BicD	3	In-frame_3
0.432221	0.0470625	In-frame	BicD	3	In-frame_3
0.434184	0.0441162	In-frame	BicD	3	In-frame_3
0.436148	0.0404376	In-frame	BicD	3	In-frame_3
0.438112	0.0364609	In-frame	BicD	3	In-frame_3
0.440081	0.0325699	In-frame	BicD	3	In-frame_3
0.442045	0.029178	In-frame	BicD	3	In-frame_3
0.444009	0.0263296	In-frame	BicD	3	In-frame_3
0.445972	0.0240104	In-frame	BicD	3	In-frame_3
0.447936	0.0220243	In-frame	BicD	3	In-frame_3
0.4499	0.0203355	In-frame	BicD	3	In-frame_3
0.451869	0.0190378	In-frame	BicD	3	In-frame_3
0.453833	0.0181225	In-frame	BicD	3	In-frame_3
0.455797	0.0176228	In-frame	BicD	3	In-frame_3
0.45776	0.0172738	In-frame	BicD	3	In-frame_3
0.459724	0.0169028	In-frame	BicD	3	In-frame_3
0.461688	0.0162891	In-frame	BicD	3	In-frame_3
0.463657	0.0153967	In-frame	BicD	3	In-frame_3
0.465621	0.0143347	In-frame	BicD	3	In-frame_3
0.467584	0.0131552	In-frame	BicD	3	In-frame_3
0.469548	0.0119501	In-frame	BicD	3	In-frame_3
0.471512	0.0107254	In-frame	BicD	3	In-frame_3
0.473476	0.00965717	In-frame	BicD	3	In-frame_3
0.475445	0.00888213	In-frame	BicD	3	In-frame_3
0.477409	0.00845328	In-frame	BicD	3	In-frame_3
0.479372	0.00846814	In-frame	BicD	3	In-frame_3
0.481336	0.00885024	In-frame	BicD	3	In-frame_3
0.4833	0.00947696	In-frame	BicD	3	In-frame_3
0.485264	0.0100436	In-frame	BicD	3	In-frame_3
0.487233	0.0103427	In-frame	BicD	3	In-frame_3
0.489197	0.0102563	In-frame	BicD	3	In-frame_3
0.49116	0.00989931	In-frame	BicD	3	In-frame_3
0.493124	0.00943794	In-frame	BicD	3	In-frame_3
0.495088	0.00918868	In-frame	BicD	3	In-frame_3
0.497052	0.00915586	In-frame	BicD	3	In-frame_3
0.499021	0.00937694	In-frame	BicD	3	In-frame_3
0.500984	0.00956397	In-frame	BicD	3	In-frame_3
0.502948	0.00966244	In-frame	BicD	3	In-frame_3
0.504912	0.00946364	In-frame	BicD	3	In-frame_3
0.506876	0.00908867	In-frame	BicD	3	In-frame_3
0.50884	0.00867034	In-frame	BicD	3	In-frame_3
0.510809	0.0084926	In-frame	BicD	3	In-frame_3
0.512772	0.00871678	In-frame	BicD	3	In-frame_3
0.514736	0.00946364	In-frame	BicD	3	In-frame_3
0.5167	0.0106285	In-frame	BicD	3	In-frame_3
0.518664	0.0121269	In-frame	BicD	3	In-frame_3
0.520628	0.013655	In-frame	BicD	3	In-frame_3
0.522596	0.0151026	In-frame	BicD	3	In-frame_3
0.52456	0.0164176	In-frame	BicD	3	In-frame_3
0.526524	0.0176447	In-frame	BicD	3	In-frame_3
0.528488	0.0188666	In-frame	BicD	3	In-frame_3
0.530452	0.0201603	In-frame	BicD	3	In-frame_3
0.532416	0.0216549	In-frame	BicD	3	In-frame_3
0.534379	0.0232409	In-frame	BicD	3	In-frame_3
0.536348	0.0247641	In-frame	BicD	3	In-frame_3
0.538312	0.0257899	In-frame	BicD	3	In-frame_3
0.540276	0.0259494	In-frame	BicD	3	In-frame_3
0.54224	0.0250347	In-frame	BicD	3	In-frame_3
0.544203	0.0232341	In-frame	BicD	3	In-frame_3
0.546167	0.0209	In-frame	BicD	3	In-frame_3
0.548136	0.0186325	In-frame	BicD	3	In-frame_3
0.5501	0.0169276	In-frame	BicD	3	In-frame_3
0.552064	0.0159727	In-frame	BicD	3	In-frame_3
0.554028	0.0157736	In-frame	BicD	3	In-frame_3
0.555991	0.0160318	In-frame	BicD	3	In-frame_3
0.557955	0.0163966	In-frame	BicD	3	In-frame_3
0.559924	0.0165842	In-frame	BicD	3	In-frame_3
0.561888	0.0164706	In-frame	BicD	3	In-frame_3
0.563852	0.0162916	In-frame	BicD	3	In-frame_3
0.565816	0.0163309	In-frame	BicD	3	In-frame_3
0.567779	0.0170087	In-frame	BicD	3	In-frame_3
0.569743	0.0183328	In-frame	BicD	3	In-frame_3
0.571712	0.0202297	In-frame	BicD	3	In-frame_3
0.573676	0.0223817	In-frame	BicD	3	In-frame_3
0.57564	0.0244374	In-frame	BicD	3	In-frame_3
0.577603	0.0262754	In-frame	BicD	3	In-frame_3
0.579567	0.0277952	In-frame	BicD	3	In-frame_3
0.581531	0.0289978	In-frame	BicD	3	In-frame_3
0.5835	0.02971	In-frame	BicD	3	In-frame_3
0.585464	0.0298769	In-frame	BicD	3	In-frame_3
0.587428	0.0294759	In-frame	BicD	3	In-frame_3
0.589391	0.0286777	In-frame	BicD	3	In-frame_3
0.591355	0.0277162	In-frame	BicD	3	In-frame_3
0.593319	0.0268895	In-frame	BicD	3	In-frame_3
0.595288	0.0262525	In-frame	BicD	3	In-frame_3
0.597252	0.0260141	In-frame	BicD	3	In-frame_3
0.599215	0.0261822	In-frame	BicD	3	In-frame_3
0.601179	0.0267805	In-frame	BicD	3	In-frame_3
0.603143	0.027811	In-frame	BicD	3	In-frame_3
0.605107	0.0292202	In-frame	BicD	3	In-frame_3
0.607076	0.0309278	In-frame	BicD	3	In-frame_3
0.60904	0.0327609	In-frame	BicD	3	In-frame_3
0.611003	0.0344578	In-frame	BicD	3	In-frame_3
0.612967	0.0357961	In-frame	BicD	3	In-frame_3
0.614931	0.0365841	In-frame	BicD	3	In-frame_3
0.616895	0.0367783	In-frame	BicD	3	In-frame_3
0.618864	0.0366383	In-frame	BicD	3	In-frame_3
0.620828	0.0362773	In-frame	BicD	3	In-frame_3
0.622791	0.03598	In-frame	BicD	3	In-frame_3
0.624755	0.0356347	In-frame	BicD	3	In-frame_3
0.626719	0.0351059	In-frame	BicD	3	In-frame_3
0.628683	0.0340995	In-frame	BicD	3	In-frame_3
0.630652	0.0327758	In-frame	BicD	3	In-frame_3
0.632615	0.0310885	In-frame	BicD	3	In-frame_3
0.634579	0.0293967	In-frame	BicD	3	In-frame_3
0.636543	0.0279649	In-frame	BicD	3	In-frame_3
0.638507	0.0270929	In-frame	BicD	3	In-frame_3
0.640471	0.0268647	In-frame	BicD	3	In-frame_3
0.642435	0.0272846	In-frame	BicD	3	In-frame_3
0.644403	0.0281373	In-frame	BicD	3	In-frame_3
0.646367	0.0291706	In-frame	BicD	3	In-frame_3
0.648331	0.0300992	In-frame	BicD	3	In-frame_3
0.650295	0.0307718	In-frame	BicD	3	In-frame_3
0.652259	0.0311954	In-frame	BicD	3	In-frame_3
0.654222	0.0315354	In-frame	BicD	3	In-frame_3
0.656191	0.0320184	In-frame	BicD	3	In-frame_3
0.658155	0.0328448	In-frame	BicD	3	In-frame_3
0.660119	0.0342296	In-frame	BicD	3	In-frame_3
0.662083	0.0361361	In-frame	BicD	3	In-frame_3
0.664047	0.0386782	In-frame	BicD	3	In-frame_3
0.66601	0.0417384	In-frame	BicD	3	In-frame_3
0.667979	0.0452216	In-frame	BicD	3	In-frame_3
0.669943	0.0486893	In-frame	BicD	3	In-frame_3
0.671907	0.0517545	In-frame	BicD	3	In-frame_3
0.673871	0.0539898	In-frame	BicD	3	In-frame_3
0.675834	0.0552141	In-frame	BicD	3	In-frame_3
0.677798	0.0555046	In-frame	BicD	3	In-frame_3
0.679767	0.0550881	In-frame	BicD	3	In-frame_3
0.681731	0.054192	In-frame	BicD	3	In-frame_3
0.683695	0.052941	In-frame	BicD	3	In-frame_3
0.685659	0.0513077	In-frame	BicD	3	In-frame_3
0.687622	0.049438	In-frame	BicD	3	In-frame_3
0.689586	0.0475919	In-frame	BicD	3	In-frame_3
0.691555	0.0460967	In-frame	BicD	3	In-frame_3
0.693519	0.0452913	In-frame	BicD	3	In-frame_3
0.695483	0.0453514	In-frame	BicD	3	In-frame_3
0.697447	0.0462385	In-frame	BicD	3	In-frame_3
0.69941	0.047713	In-frame	BicD	3	In-frame_3
0.701374	0.0493126	In-frame	BicD	3	In-frame_3
0.703343	0.0506317	In-frame	BicD	3	In-frame_3
0.705307	0.0511782	In-frame	BicD	3	In-frame_3
0.707271	0.0507243	In-frame	BicD	3	In-frame_3
0.709234	0.0494068	In-frame	BicD	3	In-frame_3
0.711198	0.0474257	In-frame	BicD	3	In-frame_3
0.713162	0.0452377	In-frame	BicD	3	In-frame_3
0.715131	0.043117	In-frame	BicD	3	In-frame_3
0.717095	0.0414232	In-frame	BicD	3	In-frame_3
0.719059	0.0402627	In-frame	BicD	3	In-frame_3
0.721022	0.0397561	In-frame	BicD	3	In-frame_3
0.722986	0.0398366	In-frame	BicD	3	In-frame_3
0.72495	0.0403565	In-frame	BicD	3	In-frame_3
0.726919	0.0411173	In-frame	BicD	3	In-frame_3
0.728883	0.0418481	In-frame	BicD	3	In-frame_3
0.730847	0.0424627	In-frame	BicD	3	In-frame_3
0.73281	0.0429519	In-frame	BicD	3	In-frame_3
0.734774	0.0434511	In-frame	BicD	3	In-frame_3
0.736738	0.044027	In-frame	BicD	3	In-frame_3
0.738707	0.0446017	In-frame	BicD	3	In-frame_3
0.740671	0.0451832	In-frame	BicD	3	In-frame_3
0.742634	0.0456062	In-frame	BicD	3	In-frame_3
0.744598	0.0460258	In-frame	BicD	3	In-frame_3
0.746562	0.0464472	In-frame	BicD	3	In-frame_3
0.748526	0.0470114	In-frame	BicD	3	In-frame_3
0.75049	0.0475591	In-frame	BicD	3	In-frame_3
0.752459	0.0480753	In-frame	BicD	3	In-frame_3
0.754422	0.0483896	In-frame	BicD	3	In-frame_3
0.756386	0.0484636	In-frame	BicD	3	In-frame_3
0.75835	0.0482273	In-frame	BicD	3	In-frame_3
0.760314	0.0478873	In-frame	BicD	3	In-frame_3
0.762278	0.0475328	In-frame	BicD	3	In-frame_3
0.764246	0.0474232	In-frame	BicD	3	In-frame_3
0.76621	0.0477034	In-frame	BicD	3	In-frame_3
0.768174	0.0484181	In-frame	BicD	3	In-frame_3
0.770138	0.049487	In-frame	BicD	3	In-frame_3
0.772102	0.0507537	In-frame	BicD	3	In-frame_3
0.774066	0.0521635	In-frame	BicD	3	In-frame_3
0.776034	0.0536387	In-frame	BicD	3	In-frame_3
0.777998	0.0553414	In-frame	BicD	3	In-frame_3
0.779962	0.0570565	In-frame	BicD	3	In-frame_3
0.781926	0.0587044	In-frame	BicD	3	In-frame_3
0.78389	0.0598572	In-frame	BicD	3	In-frame_3
0.785853	0.0602598	In-frame	BicD	3	In-frame_3
0.787822	0.0597253	In-frame	BicD	3	In-frame_3
0.789786	0.0582502	In-frame	BicD	3	In-frame_3
0.79175	0.0560186	In-frame	BicD	3	In-frame_3
0.793714	0.0532724	In-frame	BicD	3	In-frame_3
0.795678	0.0503967	In-frame	BicD	3	In-frame_3
0.797641	0.0474879	In-frame	BicD	3	In-frame_3
0.79961	0.0447265	In-frame	BicD	3	In-frame_3
0.801574	0.0420825	In-frame	BicD	3	In-frame_3
0.803538	0.0395647	In-frame	BicD	3	In-frame_3
0.805502	0.0370817	In-frame	BicD	3	In-frame_3
0.807466	0.0345426	In-frame	BicD	3	In-frame_3
0.809429	0.0319868	In-frame	BicD	3	In-frame_3
0.811398	0.0295769	In-frame	BicD	3	In-frame_3
0.813362	0.0275115	In-frame	BicD	3	In-frame_3
0.815326	0.0260169	In-frame	BicD	3	In-frame_3
0.81729	0.0252431	In-frame	BicD	3	In-frame_3
0.819253	0.0251778	In-frame	BicD	3	In-frame_3
0.821217	0.02571	In-frame	BicD	3	In-frame_3
0.823186	0.0267028	In-frame	BicD	3	In-frame_3
0.82515	0.028029	In-frame	BicD	3	In-frame_3
0.827114	0.0295298	In-frame	BicD	3	In-frame_3
0.829078	0.0310697	In-frame	BicD	3	In-frame_3
0.831041	0.0325439	In-frame	BicD	3	In-frame_3
0.833005	0.0338552	In-frame	BicD	3	In-frame_3
0.834974	0.0349749	In-frame	BicD	3	In-frame_3
0.836938	0.036006	In-frame	BicD	3	In-frame_3
0.838902	0.0369229	In-frame	BicD	3	In-frame_3
0.840865	0.037784	In-frame	BicD	3	In-frame_3
0.842829	0.0385414	In-frame	BicD	3	In-frame_3
0.844793	0.0391588	In-frame	BicD	3	In-frame_3
0.846762	0.0396174	In-frame	BicD	3	In-frame_3
0.848726	0.0399379	In-frame	BicD	3	In-frame_3
0.85069	0.0399515	In-frame	BicD	3	In-frame_3
0.852653	0.0395115	In-frame	BicD	3	In-frame_3
0.854617	0.0384451	In-frame	BicD	3	In-frame_3
0.856581	0.036855	In-frame	BicD	3	In-frame_3
0.858545	0.0348953	In-frame	BicD	3	In-frame_3
0.860514	0.0330384	In-frame	BicD	3	In-frame_3
0.862478	0.0314669	In-frame	BicD	3	In-frame_3
0.864441	0.0302813	In-frame	BicD	3	In-frame_3
0.866405	0.0292192	In-frame	BicD	3	In-frame_3
0.868369	0.0279825	In-frame	BicD	3	In-frame_3
0.870333	0.0263244	In-frame	BicD	3	In-frame_3
0.872302	0.0241965	In-frame	BicD	3	In-frame_3
0.874265	0.0218342	In-frame	BicD	3	In-frame_3
0.876229	0.0194865	In-frame	BicD	3	In-frame_3
0.878193	0.017541	In-frame	BicD	3	In-frame_3
0.880157	0.0161724	In-frame	BicD	3	In-frame_3
0.882121	0.015519	In-frame	BicD	3	In-frame_3
0.88409	0.0153336	In-frame	BicD	3	In-frame_3
0.886053	0.0153472	In-frame	BicD	3	In-frame_3
0.888017	0.0153032	In-frame	BicD	3	In-frame_3
0.889981	0.0149558	In-frame	BicD	3	In-frame_3
0.891945	0.0144214	In-frame	BicD	3	In-frame_3
0.893909	0.013799	In-frame	BicD	3	In-frame_3
0.895878	0.0132388	In-frame	BicD	3	In-frame_3
0.897841	0.0127815	In-frame	BicD	3	In-frame_3
0.899805	0.0124765	In-frame	BicD	3	In-frame_3
0.901769	0.0121959	In-frame	BicD	3	In-frame_3
0.903733	0.0120222	In-frame	BicD	3	In-frame_3
0.905697	0.0120476	In-frame	BicD	3	In-frame_3
0.907665	0.0124291	In-frame	BicD	3	In-frame_3
0.909629	0.0133209	In-frame	BicD	3	In-frame_3
0.911593	0.0148245	In-frame	BicD	3	In-frame_3
0.913557	0.0167842	In-frame	BicD	3	In-frame_3
0.915521	0.0190747	In-frame	BicD	3	In-frame_3
0.917485	0.0212964	In-frame	BicD	3	In-frame_3
0.919453	0.0231499	In-frame	BicD	3	In-frame_3
0.921417	0.0243445	In-frame	BicD	3	In-frame_3
0.923381	0.0248368	In-frame	BicD	3	In-frame_3
0.925345	0.0245885	In-frame	BicD	3	In-frame_3
0.927309	0.0237234	In-frame	BicD	3	In-frame_3
0.929272	0.022508	In-frame	BicD	3	In-frame_3
0.931241	0.0211307	In-frame	BicD	3	In-frame_3
0.933205	0.019894	In-frame	BicD	3	In-frame_3
0.935169	0.0189391	In-frame	BicD	3	In-frame_3
0.937133	0.0182969	In-frame	BicD	3	In-frame_3
0.939097	0.0177993	In-frame	BicD	3	In-frame_3
0.94106	0.0172756	In-frame	BicD	3	In-frame_3
0.943029	0.0164827	In-frame	BicD	3	In-frame_3
0.944993	0.0153936	In-frame	BicD	3	In-frame_3
0.946957	0.014064	In-frame	BicD	3	In-frame_3
0.948921	0.0125437	In-frame	BicD	3	In-frame_3
0.950884	0.010949	In-frame	BicD	3	In-frame_3
0.952848	0.00936858	In-frame	BicD	3	In-frame_3
0.954817	0.00790242	In-frame	BicD	3	In-frame_3
0.956781	0.00659944	In-frame	BicD	3	In-frame_3
0.958745	0.00558597	In-frame	BicD	3	In-frame_3
0.960709	0.00490971	In-frame	BicD	3	In-frame_3
0.962672	0.00463939	In-frame	BicD	3	In-frame_3
0.964636	0.00470411	In-frame	BicD	3	In-frame_3
0.9666	0.00509054	In-frame	BicD	3	In-frame_3
0.968569	0.00571107	In-frame	BicD	3	In-frame_3
0.970533	0.00636504	In-frame	BicD	3	In-frame_3
0.972497	0.00696637	In-frame	BicD	3	In-frame_3
0.97446	0.00728004	In-frame	BicD	3	In-frame_3
0.976424	0.00717507	In-frame	BicD	3	In-frame_3
0.978388	0.0066109	In-frame	BicD	3	In-frame_3
0.980357	0.0056575	In-frame	BicD	3	In-frame_3
0.982321	0.00449572	In-frame	BicD	3	In-frame_3
0.984284	0.00339493	In-frame	BicD	3	In-frame_3
0.986248	0.00250378	In-frame	BicD	3	In-frame_3
0.988212	0.00195385	In-frame	BicD	3	In-frame_3
0.990176	0.00159683	In-frame	BicD	3	In-frame_3
0.992145	0.00134726	In-frame	BicD	3	In-frame_3
0.994109	0.00107942	In-frame	BicD	3	In-frame_3
0.996072	0.000770394	In-frame	BicD	3	In-frame_3
0.998036	0.000374359	In-frame	BicD	3	In-frame_3
0	0.487543	Frameshift	BicD	1	Frameshift_1
0.00343497	0.522173	Frameshift	BicD	1	Frameshift_1
0.00686994	0.554142	Frameshift	BicD	1	Frameshift_1
0.0103049	0.581316	Frameshift	BicD	1	Frameshift_1
0.0137487	0.60181	Frameshift	BicD	1	Frameshift_1
0.0171837	0.613872	Frameshift	BicD	1	Frameshift_1
0.0206186	0.61748	Frameshift	BicD	1	Frameshift_1
0.0240536	0.613096	Frameshift	BicD	1	Frameshift_1
0.0274886	0.602898	Frameshift	BicD	1	Frameshift_1
0.0309236	0.591194	Frameshift	BicD	1	Frameshift_1
0.0343674	0.583455	Frameshift	BicD	1	Frameshift_1
0.0378023	0.586409	Frameshift	BicD	1	Frameshift_1
0.0412373	0.605658	Frameshift	BicD	1	Frameshift_1
0.0446723	0.644267	Frameshift	BicD	1	Frameshift_1
0.0481072	0.700116	Frameshift	BicD	1	Frameshift_1
0.0515422	0.765966	Frameshift	BicD	1	Frameshift_1
0.054986	0.829227	Frameshift	BicD	1	Frameshift_1
0.058421	0.87807	Frameshift	BicD	1	Frameshift_1
0.0618559	0.903766	Frameshift	BicD	1	Frameshift_1
0.0652909	0.903869	Frameshift	BicD	1	Frameshift_1
0.0687259	0.883512	Frameshift	BicD	1	Frameshift_1
0.0721609	0.849327	Frameshift	BicD	1	Frameshift_1
0.0756047	0.810003	Frameshift	BicD	1	Frameshift_1
0.0790396	0.771422	Frameshift	BicD	1	Frameshift_1
0.0824746	0.738358	Frameshift	BicD	1	Frameshift_1
0.0859096	0.714443	Frameshift	BicD	1	Frameshift_1
0.0893445	0.70115	Frameshift	BicD	1	Frameshift_1
0.0927795	0.698016	Frameshift	BicD	1	Frameshift_1
0.0962233	0.703176	Frameshift	BicD	1	Frameshift_1
0.0996583	0.712049	Frameshift	BicD	1	Frameshift_1
0.103093	0.720069	Frameshift	BicD	1	Frameshift_1
0.106528	0.723991	Frameshift	BicD	1	Frameshift_1
0.109963	0.72085	Frameshift	BicD	1	Frameshift_1
0.113398	0.712003	Frameshift	BicD	1	Frameshift_1
0.116842	0.699382	Frameshift	BicD	1	Frameshift_1
0.120277	0.686307	Frameshift	BicD	1	Frameshift_1
0.123712	0.67554	Frameshift	BicD	1	Frameshift_1
0.127147	0.669433	Frameshift	BicD	1	Frameshift_1
0.130582	0.667412	Frameshift	BicD	1	Frameshift_1
0.134017	0.668285	Frameshift	BicD	1	Frameshift_1
0.137461	0.668947	Frameshift	BicD	1	Frameshift_1
0.140896	0.667062	Frameshift	BicD	1	Frameshift_1
0.144331	0.66084	Frameshift	BicD	1	Frameshift_1
0.147766	0.650221	Frameshift	BicD	1	Frameshift_1
0.1512	0.637542	Frameshift	BicD	1	Frameshift_1
0.154635	0.625616	Frameshift	BicD	1	Frameshift_1
0.158079	0.619515	Frameshift	BicD	1	Frameshift_1
0.161514	0.623074	Frameshift	BicD	1	Frameshift_1
0.164949	0.64047	Frameshift	BicD	1	Frameshift_1
0.168384	0.673492	Frameshift	BicD	1	Frameshift_1
0.171819	0.721934	Frameshift	BicD	1	Frameshift_1
0.175254	0.782643	Frameshift	BicD	1	Frameshift_1
0.178698	0.847863	Frameshift	BicD	1	Frameshift_1
0.182133	0.909731	Frameshift	BicD	1	Frameshift_1
0.185568	0.959009	Frameshift	BicD	1	Frameshift_1
0.189003	0.989302	Frameshift	BicD	1	Frameshift_1
0.192438	1	Frameshift	BicD	1	Frameshift_1
0.195873	0.991432	Frameshift	BicD	1	Frameshift_1
0.199308	0.969467	Frameshift	BicD	1	Frameshift_1
0.202752	0.939615	Frameshift	BicD	1	Frameshift_1
0.206186	0.906829	Frameshift	BicD	1	Frameshift_1
0.209621	0.876848	Frameshift	BicD	1	Frameshift_1
0.213056	0.850538	Frameshift	BicD	1	Frameshift_1
0.216491	0.829297	Frameshift	BicD	1	Frameshift_1
0.219926	0.811909	Frameshift	BicD	1	Frameshift_1
0.22337	0.797472	Frameshift	BicD	1	Frameshift_1
0.226805	0.78577	Frameshift	BicD	1	Frameshift_1
0.23024	0.776129	Frameshift	BicD	1	Frameshift_1
0.233675	0.76756	Frameshift	BicD	1	Frameshift_1
0.23711	0.758902	Frameshift	BicD	1	Frameshift_1
0.240545	0.750095	Frameshift	BicD	1	Frameshift_1
0.243989	0.742436	Frameshift	BicD	1	Frameshift_1
0.247424	0.738746	Frameshift	BicD	1	Frameshift_1
0.250859	0.742468	Frameshift	BicD	1	Frameshift_1
0.254294	0.754028	Frameshift	BicD	1	Frameshift_1
0.257729	0.773541	Frameshift	BicD	1	Frameshift_1
0.261164	0.798332	Frameshift	BicD	1	Frameshift_1
0.264607	0.824692	Frameshift	BicD	1	Frameshift_1
0.268042	0.849525	Frameshift	BicD	1	Frameshift_1
0.271477	0.867411	Frameshift	BicD	1	Frameshift_1
0.274912	0.873042	Frameshift	BicD	1	Frameshift_1
0.278347	0.861181	Frameshift	BicD	1	Frameshift_1
0.281782	0.830286	Frameshift	BicD	1	Frameshift_1
0.285226	0.782013	Frameshift	BicD	1	Frameshift_1
0.288661	0.722785	Frameshift	BicD	1	Frameshift_1
0.292096	0.660602	Frameshift	BicD	1	Frameshift_1
0.295531	0.601929	Frameshift	BicD	1	Frameshift_1
0.298966	0.550697	Frameshift	BicD	1	Frameshift_1
0.302401	0.508127	Frameshift	BicD	1	Frameshift_1
0.305845	0.474126	Frameshift	BicD	1	Frameshift_1
0.30928	0.448959	Frameshift	BicD	1	Frameshift_1
0.312715	0.434453	Frameshift	BicD	1	Frameshift_1
0.31615	0.43176	Frameshift	BicD	1	Frameshift_1
0.319585	0.442411	Frameshift	BicD	1	Frameshift_1
0.32302	0.464195	Frameshift	BicD	1	Frameshift_1
0.326463	0.493641	Frameshift	BicD	1	Frameshift_1
0.329898	0.525477	Frameshift	BicD	1	Frameshift_1
0.333333	0.55486	Frameshift	BicD	1	Frameshift_1
0.336768	0.578692	Frameshift	BicD	1	Frameshift_1
0.340203	0.594208	Frameshift	BicD	1	Frameshift_1
0.343638	0.601045	Frameshift	BicD	1	Frameshift_1
0.347082	0.59823	Frameshift	BicD	1	Frameshift_1
0.350517	0.586112	Frameshift	BicD	1	Frameshift_1
0.353952	0.565912	Frameshift	BicD	1	Frameshift_1
0.357387	0.538318	Frameshift	BicD	1	Frameshift_1
0.360822	0.506111	Frameshift	BicD	1	Frameshift_1
0.364257	0.471498	Frameshift	BicD	1	Frameshift_1
0.367701	0.436913	Frameshift	BicD	1	Frameshift_1
0.371136	0.404841	Frameshift	BicD	1	Frameshift_1
0.374571	0.377002	Frameshift	BicD	1	Frameshift_1
0.378006	0.355253	Frameshift	BicD	1	Frameshift_1
0.381441	0.340597	Frameshift	BicD	1	Frameshift_1
0.384876	0.33231	Frameshift	BicD	1	Frameshift_1
0.388311	0.329962	Frameshift	BicD	1	Frameshift_1
0.391754	0.330598	Frameshift	BicD	1	Frameshift_1
0.395189	0.333024	Frameshift	BicD	1	Frameshift_1
0.398624	0.335597	Frameshift	BicD	1	Frameshift_1
0.402059	0.336622	Frameshift	BicD	1	Frameshift_1
0.405494	0.334805	Frameshift	BicD	1	Frameshift_1
0.408929	0.328024	Frameshift	BicD	1	Frameshift_1
0.412373	0.316367	Frameshift	BicD	1	Frameshift_1
0.415808	0.301274	Frameshift	BicD	1	Frameshift_1
0.419243	0.286543	Frameshift	BicD	1	Frameshift_1
0.422678	0.276681	Frameshift	BicD	1	Frameshift_1
0.426113	0.275073	Frameshift	BicD	1	Frameshift_1
0.429548	0.285268	Frameshift	BicD	1	Frameshift_1
0.432992	0.308007	Frameshift	BicD	1	Frameshift_1
0.436427	0.344497	Frameshift	BicD	1	Frameshift_1
0.439862	0.394293	Frameshift	BicD	1	Frameshift_1
0.443297	0.454651	Frameshift	BicD	1	Frameshift_1
0.446731	0.5195	Frameshift	BicD	1	Frameshift_1
0.450166	0.583308	Frameshift	BicD	1	Frameshift_1
0.45361	0.636046	Frameshift	BicD	1	Frameshift_1
0.457045	0.674258	Frameshift	BicD	1	Frameshift_1
0.46048	0.695799	Frameshift	BicD	1	Frameshift_1
0.463915	0.701329	Frameshift	BicD	1	Frameshift_1
0.46735	0.694879	Frameshift	BicD	1	Frameshift_1
0.470785	0.675526	Frameshift	BicD	1	Frameshift_1
0.474229	0.644821	Frameshift	BicD	1	Frameshift_1
0.477664	0.604294	Frameshift	BicD	1	Frameshift_1
0.481099	0.554176	Frameshift	BicD	1	Frameshift_1
0.484534	0.497999	Frameshift	BicD	1	Frameshift_1
0.487969	0.43868	Frameshift	BicD	1	Frameshift_1
0.491404	0.377695	Frameshift	BicD	1	Frameshift_1
0.494848	0.318034	Frameshift	BicD	1	Frameshift_1
0.498283	0.260306	Frameshift	BicD	1	Frameshift_1
0.501717	0.206867	Frameshift	BicD	1	Frameshift_1
0.505152	0.159376	Frameshift	BicD	1	Frameshift_1
0.508587	0.119641	Frameshift	BicD	1	Frameshift_1
0.512022	0.0881781	Frameshift	BicD	1	Frameshift_1
0.515466	0.0648715	Frameshift	BicD	1	Frameshift_1
0.518901	0.0479432	Frameshift	BicD	1	Frameshift_1
0.522336	0.0354361	Frameshift	BicD	1	Frameshift_1
0.525771	0.0253636	Frameshift	BicD	1	Frameshift_1
0.529206	0.0176088	Frameshift	BicD	1	Frameshift_1
0.532641	0.0132736	Frameshift	BicD	1	Frameshift_1
0.536085	0.0141696	Frameshift	BicD	1	Frameshift_1
0.53952	0.0210931	Frameshift	BicD	1	Frameshift_1
0.542955	0.0334537	Frameshift	BicD	1	Frameshift_1
0.54639	0.0478206	Frameshift	BicD	1	Frameshift_1
0.549825	0.060973	Frameshift	BicD	1	Frameshift_1
0.55326	0.0703776	Frameshift	BicD	1	Frameshift_1
0.556703	0.0756005	Frameshift	BicD	1	Frameshift_1
0.560138	0.0780211	Frameshift	BicD	1	Frameshift_1
0.563573	0.0797033	Frameshift	BicD	1	Frameshift_1
0.567008	0.0831594	Frameshift	BicD	1	Frameshift_1
0.570443	0.0901196	Frameshift	BicD	1	Frameshift_1
0.573878	0.10199	Frameshift	BicD	1	Frameshift_1
0.577313	0.118929	Frameshift	BicD	1	Frameshift_1
0.580757	0.140578	Frameshift	BicD	1	Frameshift_1
0.584192	0.166141	Frameshift	BicD	1	Frameshift_1
0.587627	0.194977	Frameshift	BicD	1	Frameshift_1
0.591062	0.227135	Frameshift	BicD	1	Frameshift_1
0.594497	0.262345	Frameshift	BicD	1	Frameshift_1
0.597932	0.300308	Frameshift	BicD	1	Frameshift_1
0.601376	0.339764	Frameshift	BicD	1	Frameshift_1
0.604811	0.378072	Frameshift	BicD	1	Frameshift_1
0.608246	0.412382	Frameshift	BicD	1	Frameshift_1
0.611681	0.439239	Frameshift	BicD	1	Frameshift_1
0.615116	0.456737	Frameshift	BicD	1	Frameshift_1
0.618551	0.463831	Frameshift	BicD	1	Frameshift_1
0.621994	0.461113	Frameshift	BicD	1	Frameshift_1
0.625429	0.450895	Frameshift	BicD	1	Frameshift_1
0.628864	0.434939	Frameshift	BicD	1	Frameshift_1
0.632299	0.415994	Frameshift	BicD	1	Frameshift_1
0.635734	0.396093	Frameshift	BicD	1	Frameshift_1
0.639169	0.377239	Frameshift	BicD	1	Frameshift_1
0.642613	0.362124	Frameshift	BicD	1	Frameshift_1
0.646048	0.350896	Frameshift	BicD	1	Frameshift_1
0.649483	0.344359	Frameshift	BicD	1	Frameshift_1
0.652918	0.340548	Frameshift	BicD	1	Frameshift_1
0.656353	0.338436	Frameshift	BicD	1	Frameshift_1
0.659788	0.336324	Frameshift	BicD	1	Frameshift_1
0.663232	0.333293	Frameshift	BicD	1	Frameshift_1
0.666667	0.329034	Frameshift	BicD	1	Frameshift_1
0.670102	0.323197	Frameshift	BicD	1	Frameshift_1
0.673537	0.316239	Frameshift	BicD	1	Frameshift_1
0.676972	0.308341	Frameshift	BicD	1	Frameshift_1
0.680407	0.300816	Frameshift	BicD	1	Frameshift_1
0.68385	0.295232	Frameshift	BicD	1	Frameshift_1
0.687285	0.293164	Frameshift	BicD	1	Frameshift_1
0.69072	0.296289	Frameshift	BicD	1	Frameshift_1
0.694155	0.304813	Frameshift	BicD	1	Frameshift_1
0.69759	0.318157	Frameshift	BicD	1	Frameshift_1
0.701025	0.335271	Frameshift	BicD	1	Frameshift_1
0.704469	0.353445	Frameshift	BicD	1	Frameshift_1
0.707904	0.370118	Frameshift	BicD	1	Frameshift_1
0.711339	0.383495	Frameshift	BicD	1	Frameshift_1
0.714774	0.390821	Frameshift	BicD	1	Frameshift_1
0.718209	0.391272	Frameshift	BicD	1	Frameshift_1
0.721644	0.384526	Frameshift	BicD	1	Frameshift_1
0.725088	0.369828	Frameshift	BicD	1	Frameshift_1
0.728523	0.349148	Frameshift	BicD	1	Frameshift_1
0.731958	0.323833	Frameshift	BicD	1	Frameshift_1
0.735393	0.296463	Frameshift	BicD	1	Frameshift_1
0.738828	0.269836	Frameshift	BicD	1	Frameshift_1
0.742262	0.245809	Frameshift	BicD	1	Frameshift_1
0.745697	0.225407	Frameshift	BicD	1	Frameshift_1
0.749141	0.209928	Frameshift	BicD	1	Frameshift_1
0.752576	0.199791	Frameshift	BicD	1	Frameshift_1
0.756011	0.19644	Frameshift	BicD	1	Frameshift_1
0.759446	0.200043	Frameshift	BicD	1	Frameshift_1
0.762881	0.209501	Frameshift	BicD	1	Frameshift_1
0.766316	0.223221	Frameshift	BicD	1	Frameshift_1
0.76976	0.23727	Frameshift	BicD	1	Frameshift_1
0.773195	0.250102	Frameshift	BicD	1	Frameshift_1
0.77663	0.259325	Frameshift	BicD	1	Frameshift_1
0.780065	0.263413	Frameshift	BicD	1	Frameshift_1
0.7835	0.262851	Frameshift	BicD	1	Frameshift_1
0.786935	0.257137	Frameshift	BicD	1	Frameshift_1
0.790379	0.247992	Frameshift	BicD	1	Frameshift_1
0.793814	0.237388	Frameshift	BicD	1	Frameshift_1
0.797248	0.226035	Frameshift	BicD	1	Frameshift_1
0.800683	0.215847	Frameshift	BicD	1	Frameshift_1
0.804118	0.207262	Frameshift	BicD	1	Frameshift_1
0.807553	0.200819	Frameshift	BicD	1	Frameshift_1
0.810997	0.198124	Frameshift	BicD	1	Frameshift_1
0.814432	0.201018	Frameshift	BicD	1	Frameshift_1
0.817867	0.21072	Frameshift	BicD	1	Frameshift_1
0.821302	0.227951	Frameshift	BicD	1	Frameshift_1
0.824737	0.25151	Frameshift	BicD	1	Frameshift_1
0.828172	0.278833	Frameshift	BicD	1	Frameshift_1
0.831616	0.306312	Frameshift	BicD	1	Frameshift_1
0.835051	0.330857	Frameshift	BicD	1	Frameshift_1
0.838486	0.348469	Frameshift	BicD	1	Frameshift_1
0.841921	0.357408	Frameshift	BicD	1	Frameshift_1
0.845356	0.356773	Frameshift	BicD	1	Frameshift_1
0.848791	0.346472	Frameshift	BicD	1	Frameshift_1
0.852234	0.328326	Frameshift	BicD	1	Frameshift_1
0.855669	0.304766	Frameshift	BicD	1	Frameshift_1
0.859104	0.27881	Frameshift	BicD	1	Frameshift_1
0.862539	0.254353	Frameshift	BicD	1	Frameshift_1
0.865974	0.234723	Frameshift	BicD	1	Frameshift_1
0.869409	0.221873	Frameshift	BicD	1	Frameshift_1
0.872853	0.216301	Frameshift	BicD	1	Frameshift_1
0.876288	0.21635	Frameshift	BicD	1	Frameshift_1
0.879723	0.219172	Frameshift	BicD	1	Frameshift_1
0.883158	0.221356	Frameshift	BicD	1	Frameshift_1
0.886593	0.220618	Frameshift	BicD	1	Frameshift_1
0.890028	0.215629	Frameshift	BicD	1	Frameshift_1
0.893472	0.207027	Frameshift	BicD	1	Frameshift_1
0.896907	0.196125	Frameshift	BicD	1	Frameshift_1
0.900342	0.185406	Frameshift	BicD	1	Frameshift_1
0.903777	0.176136	Frameshift	BicD	1	Frameshift_1
0.907212	0.169155	Frameshift	BicD	1	Frameshift_1
0.910647	0.164852	Frameshift	BicD	1	Frameshift_1
0.91409	0.162119	Frameshift	BicD	1	Frameshift_1
0.917525	0.160477	Frameshift	BicD	1	Frameshift_1
0.92096	0.158635	Frameshift	BicD	1	Frameshift_1
0.924395	0.155642	Frameshift	BicD	1	Frameshift_1
0.92783	0.150673	Frameshift	BicD	1	Frameshift_1
0.931265	0.14318	Frameshift	BicD	1	Frameshift_1
0.9347	0.132311	Frameshift	BicD	1	Frameshift_1
0.938144	0.117826	Frameshift	BicD	1	Frameshift_1
0.941579	0.0996961	Frameshift	BicD	1	Frameshift_1
0.945014	0.0789045	Frameshift	BicD	1	Frameshift_1
0.948449	0.057569	Frameshift	BicD	1	Frameshift_1
0.951884	0.0375072	Frameshift	BicD	1	Frameshift_1
0.955319	0.0211044	Frameshift	BicD	1	Frameshift_1
0.958763	0.00931727	Frameshift	BicD	1	Frameshift_1
0.962198	0.0024135	Frameshift	BicD	1	Frameshift_1
0.965633	0	Frameshift	BicD	1	Frameshift_1
0.969068	0.000676288	Frameshift	BicD	1	Frameshift_1
0.972503	0.00369	Frameshift	BicD	1	Frameshift_1
0.975938	0.00867903	Frameshift	BicD	1	Frameshift_1
0.979381	0.0149586	Frameshift	BicD	1	Frameshift_1
0.982816	0.0217187	Frameshift	BicD	1	Frameshift_1
0.986251	0.0274432	Frameshift	BicD	1	Frameshift_1
0.989686	0.03003	Frameshift	BicD	1	Frameshift_1
0.993121	0.0282505	Frameshift	BicD	1	Frameshift_1
0.996556	0.0213735	Frameshift	BicD	1	Frameshift_1
0	0.089456	Frameshift	BicD	2	Frameshift_2
0.00356992	0.116081	Frameshift	BicD	2	Frameshift_2
0.00713984	0.141343	Frameshift	BicD	2	Frameshift_2
0.0107098	0.165757	Frameshift	BicD	2	Frameshift_2
0.0142889	0.189752	Frameshift	BicD	2	Frameshift_2
0.0178588	0.214328	Frameshift	BicD	2	Frameshift_2
0.0214287	0.238992	Frameshift	BicD	2	Frameshift_2
0.0249986	0.261664	Frameshift	BicD	2	Frameshift_2
0.0285685	0.27974	Frameshift	BicD	2	Frameshift_2
0.0321385	0.291057	Frameshift	BicD	2	Frameshift_2
0.0357176	0.293266	Frameshift	BicD	2	Frameshift_2
0.0392875	0.285683	Frameshift	BicD	2	Frameshift_2
0.0428574	0.271581	Frameshift	BicD	2	Frameshift_2
0.0464273	0.256345	Frameshift	BicD	2	Frameshift_2
0.0499972	0.245254	Frameshift	BicD	2	Frameshift_2
0.0535672	0.243658	Frameshift	BicD	2	Frameshift_2
0.0571463	0.254217	Frameshift	BicD	2	Frameshift_2
0.0607162	0.275531	Frameshift	BicD	2	Frameshift_2
0.0642861	0.304187	Frameshift	BicD	2	Frameshift_2
0.067856	0.336064	Frameshift	BicD	2	Frameshift_2
0.0714259	0.367596	Frameshift	BicD	2	Frameshift_2
0.0749959	0.396276	Frameshift	BicD	2	Frameshift_2
0.078575	0.421888	Frameshift	BicD	2	Frameshift_2
0.0821449	0.445883	Frameshift	BicD	2	Frameshift_2
0.0857148	0.469574	Frameshift	BicD	2	Frameshift_2
0.0892847	0.493186	Frameshift	BicD	2	Frameshift_2
0.0928547	0.517344	Frameshift	BicD	2	Frameshift_2
0.0964246	0.541487	Frameshift	BicD	2	Frameshift_2
0.100004	0.563395	Frameshift	BicD	2	Frameshift_2
0.103574	0.581732	Frameshift	BicD	2	Frameshift_2
0.107144	0.595983	Frameshift	BicD	2	Frameshift_2
0.110713	0.606661	Frameshift	BicD	2	Frameshift_2
0.114283	0.614304	Frameshift	BicD	2	Frameshift_2
0.117853	0.619779	Frameshift	BicD	2	Frameshift_2
0.121432	0.621909	Frameshift	BicD	2	Frameshift_2
0.125002	0.619498	Frameshift	BicD	2	Frameshift_2
0.128572	0.611519	Frameshift	BicD	2	Frameshift_2
0.132142	0.596217	Frameshift	BicD	2	Frameshift_2
0.135712	0.573433	Frameshift	BicD	2	Frameshift_2
0.139282	0.544488	Frameshift	BicD	2	Frameshift_2
0.142861	0.510975	Frameshift	BicD	2	Frameshift_2
0.146431	0.474792	Frameshift	BicD	2	Frameshift_2
0.150001	0.440082	Frameshift	BicD	2	Frameshift_2
0.153571	0.409414	Frameshift	BicD	2	Frameshift_2
0.157141	0.382948	Frameshift	BicD	2	Frameshift_2
0.160711	0.361004	Frameshift	BicD	2	Frameshift_2
0.16429	0.343749	Frameshift	BicD	2	Frameshift_2
0.16786	0.330134	Frameshift	BicD	2	Frameshift_2
0.17143	0.319016	Frameshift	BicD	2	Frameshift_2
0.175	0.309945	Frameshift	BicD	2	Frameshift_2
0.178569	0.302203	Frameshift	BicD	2	Frameshift_2
0.182139	0.294832	Frameshift	BicD	2	Frameshift_2
0.185718	0.287693	Frameshift	BicD	2	Frameshift_2
0.189288	0.281572	Frameshift	BicD	2	Frameshift_2
0.192858	0.276498	Frameshift	BicD	2	Frameshift_2
0.196428	0.271771	Frameshift	BicD	2	Frameshift_2
0.199998	0.267727	Frameshift	BicD	2	Frameshift_2
0.203568	0.265185	Frameshift	BicD	2	Frameshift_2
0.207138	0.264527	Frameshift	BicD	2	Frameshift_2
0.210717	0.266246	Frameshift	BicD	2	Frameshift_2
0.214287	0.270681	Frameshift	BicD	2	Frameshift_2
0.217857	0.277119	Frameshift	BicD	2	Frameshift_2
0.221427	0.284809	Frameshift	BicD	2	Frameshift_2
0.224997	0.293311	Frameshift	BicD	2	Frameshift_2
0.228567	0.302111	Frameshift	BicD	2	Frameshift_2
0.232146	0.311578	Frameshift	BicD	2	Frameshift_2
0.235716	0.322665	Frameshift	BicD	2	Frameshift_2
0.239286	0.335924	Frameshift	BicD	2	Frameshift_2
0.242856	0.351134	Frameshift	BicD	2	Frameshift_2
0.246425	0.368297	Frameshift	BicD	2	Frameshift_2
0.249995	0.385398	Frameshift	BicD	2	Frameshift_2
0.253575	0.400366	Frameshift	BicD	2	Frameshift_2
0.257144	0.410555	Frameshift	BicD	2	Frameshift_2
0.260714	0.414234	Frameshift	BicD	2	Frameshift_2
0.264284	0.410549	Frameshift	BicD	2	Frameshift_2
0.267854	0.400638	Frameshift	BicD	2	Frameshift_2
0.271424	0.388139	Frameshift	BicD	2	Frameshift_2
0.275003	0.376009	Frameshift	BicD	2	Frameshift_2
0.278573	0.366805	Frameshift	BicD	2	Frameshift_2
0.282143	0.362892	Frameshift	BicD	2	Frameshift_2
0.285713	0.364696	Frameshift	BicD	2	Frameshift_2
0.289283	0.371502	Frameshift	BicD	2	Frameshift_2
0.292853	0.382629	Frameshift	BicD	2	Frameshift_2
0.296432	0.396426	Frameshift	BicD	2	Frameshift_2
0.300002	0.409051	Frameshift	BicD	2	Frameshift_2
0.303572	0.41723	Frameshift	BicD	2	Frameshift_2
0.307142	0.4191	Frameshift	BicD	2	Frameshift_2
0.310712	0.413944	Frameshift	BicD	2	Frameshift_2
0.314282	0.404164	Frameshift	BicD	2	Frameshift_2
0.317861	0.394353	Frameshift	BicD	2	Frameshift_2
0.321431	0.387906	Frameshift	BicD	2	Frameshift_2
0.325	0.386983	Frameshift	BicD	2	Frameshift_2
0.32857	0.392308	Frameshift	BicD	2	Frameshift_2
0.33214	0.401748	Frameshift	BicD	2	Frameshift_2
0.33571	0.412297	Frameshift	BicD	2	Frameshift_2
0.339289	0.422096	Frameshift	BicD	2	Frameshift_2
0.342859	0.429398	Frameshift	BicD	2	Frameshift_2
0.346429	0.434024	Frameshift	BicD	2	Frameshift_2
0.349999	0.436151	Frameshift	BicD	2	Frameshift_2
0.353569	0.435735	Frameshift	BicD	2	Frameshift_2
0.357139	0.432901	Frameshift	BicD	2	Frameshift_2
0.360718	0.426949	Frameshift	BicD	2	Frameshift_2
0.364288	0.419132	Frameshift	BicD	2	Frameshift_2
0.367858	0.410973	Frameshift	BicD	2	Frameshift_2
0.371428	0.40336	Frameshift	BicD	2	Frameshift_2
0.374998	0.398093	Frameshift	BicD	2	Frameshift_2
0.378568	0.396195	Frameshift	BicD	2	Frameshift_2
0.382147	0.396353	Frameshift	BicD	2	Frameshift_2
0.385717	0.397697	Frameshift	BicD	2	Frameshift_2
0.389287	0.399213	Frameshift	BicD	2	Frameshift_2
0.392856	0.398854	Frameshift	BicD	2	Frameshift_2
0.396426	0.396115	Frameshift	BicD	2	Frameshift_2
0.399996	0.391138	Frameshift	BicD	2	Frameshift_2
0.403566	0.384083	Frameshift	BicD	2	Frameshift_2
0.407145	0.376014	Frameshift	BicD	2	Frameshift_2
0.410715	0.366891	Frameshift	BicD	2	Frameshift_2
0.414285	0.356444	Frameshift	BicD	2	Frameshift_2
0.417855	0.345059	Frameshift	BicD	2	Frameshift_2
0.421425	0.333817	Frameshift	BicD	2	Frameshift_2
0.424995	0.323298	Frameshift	BicD	2	Frameshift_2
0.428574	0.315093	Frameshift	BicD	2	Frameshift_2
0.432144	0.310226	Frameshift	BicD	2	Frameshift_2
0.435714	0.308346	Frameshift	BicD	2	Frameshift_2
0.439284	0.30924	Frameshift	BicD	2	Frameshift_2
0.442854	0.311867	Frameshift	BicD	2	Frameshift_2
0.446424	0.315119	Frameshift	BicD	2	Frameshift_2
0.450003	0.31882	Frameshift	BicD	2	Frameshift_2
0.453573	0.322907	Frameshift	BicD	2	Frameshift_2
0.457143	0.326848	Frameshift	BicD	2	Frameshift_2
0.460713	0.329712	Frameshift	BicD	2	Frameshift_2
0.464282	0.329452	Frameshift	BicD	2	Frameshift_2
0.467852	0.322871	Frameshift	BicD	2	Frameshift_2
0.471431	0.308492	Frameshift	BicD	2	Frameshift_2
0.475001	0.286924	Frameshift	BicD	2	Frameshift_2
0.478571	0.260238	Frameshift	BicD	2	Frameshift_2
0.482141	0.232557	Frameshift	BicD	2	Frameshift_2
0.485711	0.208559	Frameshift	BicD	2	Frameshift_2
0.489281	0.190318	Frameshift	BicD	2	Frameshift_2
0.49286	0.178199	Frameshift	BicD	2	Frameshift_2
0.49643	0.171236	Frameshift	BicD	2	Frameshift_2
0.5	0.167355	Frameshift	BicD	2	Frameshift_2
0.50357	0.164175	Frameshift	BicD	2	Frameshift_2
0.50714	0.159767	Frameshift	BicD	2	Frameshift_2
0.51071	0.153203	Frameshift	BicD	2	Frameshift_2
0.514289	0.144558	Frameshift	BicD	2	Frameshift_2
0.517859	0.134364	Frameshift	BicD	2	Frameshift_2
0.521429	0.12383	Frameshift	BicD	2	Frameshift_2
0.524999	0.11384	Frameshift	BicD	2	Frameshift_2
0.528569	0.105398	Frameshift	BicD	2	Frameshift_2
0.532138	0.0994713	Frameshift	BicD	2	Frameshift_2
0.535718	0.095746	Frameshift	BicD	2	Frameshift_2
0.539287	0.0937115	Frameshift	BicD	2	Frameshift_2
0.542857	0.0927774	Frameshift	BicD	2	Frameshift_2
0.546427	0.092305	Frameshift	BicD	2	Frameshift_2
0.549997	0.0915874	Frameshift	BicD	2	Frameshift_2
0.553567	0.0900514	Frameshift	BicD	2	Frameshift_2
0.557146	0.0877123	Frameshift	BicD	2	Frameshift_2
0.560716	0.0845287	Frameshift	BicD	2	Frameshift_2
0.564286	0.0810982	Frameshift	BicD	2	Frameshift_2
0.567856	0.0784554	Frameshift	BicD	2	Frameshift_2
0.571426	0.0771164	Frameshift	BicD	2	Frameshift_2
0.574996	0.0772777	Frameshift	BicD	2	Frameshift_2
0.578575	0.0785775	Frameshift	BicD	2	Frameshift_2
0.582145	0.0802618	Frameshift	BicD	2	Frameshift_2
0.585715	0.0822205	Frameshift	BicD	2	Frameshift_2
0.589285	0.0842656	Frameshift	BicD	2	Frameshift_2
0.592855	0.085967	Frameshift	BicD	2	Frameshift_2
0.596425	0.0869109	Frameshift	BicD	2	Frameshift_2
0.599994	0.0872049	Frameshift	BicD	2	Frameshift_2
0.603574	0.0868075	Frameshift	BicD	2	Frameshift_2
0.607144	0.0861005	Frameshift	BicD	2	Frameshift_2
0.610713	0.0863318	Frameshift	BicD	2	Frameshift_2
0.614283	0.0878671	Frameshift	BicD	2	Frameshift_2
0.617853	0.090523	Frameshift	BicD	2	Frameshift_2
0.621423	0.093253	Frameshift	BicD	2	Frameshift_2
0.625002	0.0946848	Frameshift	BicD	2	Frameshift_2
0.628572	0.0939233	Frameshift	BicD	2	Frameshift_2
0.632142	0.0903169	Frameshift	BicD	2	Frameshift_2
0.635712	0.083838	Frameshift	BicD	2	Frameshift_2
0.639282	0.074862	Frameshift	BicD	2	Frameshift_2
0.642852	0.0642417	Frameshift	BicD	2	Frameshift_2
0.646431	0.0524054	Frameshift	BicD	2	Frameshift_2
0.650001	0.0400837	Frameshift	BicD	2	Frameshift_2
0.653571	0.0279248	Frameshift	BicD	2	Frameshift_2
0.657141	0.0168834	Frameshift	BicD	2	Frameshift_2
0.660711	0.0078268	Frameshift	BicD	2	Frameshift_2
0.664281	0.00192453	Frameshift	BicD	2	Frameshift_2
0.66786	0	Frameshift	BicD	2	Frameshift_2
0.67143	0.00229266	Frameshift	BicD	2	Frameshift_2
0.675	0.00873817	Frameshift	BicD	2	Frameshift_2
0.678569	0.0188047	Frameshift	BicD	2	Frameshift_2
0.682139	0.0314164	Frameshift	BicD	2	Frameshift_2
0.685709	0.0453075	Frameshift	BicD	2	Frameshift_2
0.689288	0.0585935	Frameshift	BicD	2	Frameshift_2
0.692858	0.0700405	Frameshift	BicD	2	Frameshift_2
0.696428	0.0795736	Frameshift	BicD	2	Frameshift_2
0.699998	0.0886286	Frameshift	BicD	2	Frameshift_2
0.703568	0.0996195	Frameshift	BicD	2	Frameshift_2
0.707138	0.116101	Frameshift	BicD	2	Frameshift_2
0.710717	0.140421	Frameshift	BicD	2	Frameshift_2
0.714287	0.174096	Frameshift	BicD	2	Frameshift_2
0.717857	0.217308	Frameshift	BicD	2	Frameshift_2
0.721427	0.270391	Frameshift	BicD	2	Frameshift_2
0.724997	0.333037	Frameshift	BicD	2	Frameshift_2
0.728567	0.404909	Frameshift	BicD	2	Frameshift_2
0.732146	0.487285	Frameshift	BicD	2	Frameshift_2
0.735716	0.577513	Frameshift	BicD	2	Frameshift_2
0.739286	0.670249	Frameshift	BicD	2	Frameshift_2
0.742856	0.759342	Frameshift	BicD	2	Frameshift_2
0.746425	0.838146	Frameshift	BicD	2	Frameshift_2
0.749995	0.900054	Frameshift	BicD	2	Frameshift_2
0.753575	0.944826	Frameshift	BicD	2	Frameshift_2
0.757144	0.975861	Frameshift	BicD	2	Frameshift_2
0.760714	0.994225	Frameshift	BicD	2	Frameshift_2
0.764284	1	Frameshift	BicD	2	Frameshift_2
0.767854	0.992677	Frameshift	BicD	2	Frameshift_2
0.771424	0.970855	Frameshift	BicD	2	Frameshift_2
0.774994	0.930933	Frameshift	BicD	2	Frameshift_2
0.778573	0.873465	Frameshift	BicD	2	Frameshift_2
0.782143	0.803056	Frameshift	BicD	2	Frameshift_2
0.785713	0.725281	Frameshift	BicD	2	Frameshift_2
0.789283	0.645826	Frameshift	BicD	2	Frameshift_2
0.792853	0.571208	Frameshift	BicD	2	Frameshift_2
0.796423	0.505428	Frameshift	BicD	2	Frameshift_2
0.800002	0.449531	Frameshift	BicD	2	Frameshift_2
0.803572	0.404544	Frameshift	BicD	2	Frameshift_2
0.807142	0.370946	Frameshift	BicD	2	Frameshift_2
0.810712	0.349562	Frameshift	BicD	2	Frameshift_2
0.814282	0.340687	Frameshift	BicD	2	Frameshift_2
0.817851	0.343457	Frameshift	BicD	2	Frameshift_2
0.821431	0.355866	Frameshift	BicD	2	Frameshift_2
0.825	0.373328	Frameshift	BicD	2	Frameshift_2
0.82857	0.390207	Frameshift	BicD	2	Frameshift_2
0.83214	0.401352	Frameshift	BicD	2	Frameshift_2
0.83571	0.40225	Frameshift	BicD	2	Frameshift_2
0.83928	0.391843	Frameshift	BicD	2	Frameshift_2
0.842859	0.371638	Frameshift	BicD	2	Frameshift_2
0.846429	0.344238	Frameshift	BicD	2	Frameshift_2
0.849999	0.312579	Frameshift	BicD	2	Frameshift_2
0.853569	0.28027	Frameshift	BicD	2	Frameshift_2
0.857139	0.251259	Frameshift	BicD	2	Frameshift_2
0.860709	0.228955	Frameshift	BicD	2	Frameshift_2
0.864288	0.216194	Frameshift	BicD	2	Frameshift_2
0.867858	0.213443	Frameshift	BicD	2	Frameshift_2
0.871428	0.218546	Frameshift	BicD	2	Frameshift_2
0.874998	0.227955	Frameshift	BicD	2	Frameshift_2
0.878568	0.236934	Frameshift	BicD	2	Frameshift_2
0.882138	0.242529	Frameshift	BicD	2	Frameshift_2
0.885717	0.244082	Frameshift	BicD	2	Frameshift_2
0.889287	0.242681	Frameshift	BicD	2	Frameshift_2
0.892856	0.240754	Frameshift	BicD	2	Frameshift_2
0.896426	0.240251	Frameshift	BicD	2	Frameshift_2
0.899996	0.242019	Frameshift	BicD	2	Frameshift_2
0.903566	0.246039	Frameshift	BicD	2	Frameshift_2
0.907145	0.251492	Frameshift	BicD	2	Frameshift_2
0.910715	0.257072	Frameshift	BicD	2	Frameshift_2
0.914285	0.262219	Frameshift	BicD	2	Frameshift_2
0.917855	0.266842	Frameshift	BicD	2	Frameshift_2
0.921425	0.270411	Frameshift	BicD	2	Frameshift_2
0.924995	0.273637	Frameshift	BicD	2	Frameshift_2
0.928574	0.276801	Frameshift	BicD	2	Frameshift_2
0.932144	0.279299	Frameshift	BicD	2	Frameshift_2
0.935714	0.280539	Frameshift	BicD	2	Frameshift_2
0.939284	0.279595	Frameshift	BicD	2	Frameshift_2
0.942854	0.275626	Frameshift	BicD	2	Frameshift_2
0.946424	0.267109	Frameshift	BicD	2	Frameshift_2
0.950003	0.253567	Frameshift	BicD	2	Frameshift_2
0.953573	0.235347	Frameshift	BicD	2	Frameshift_2
0.957143	0.21435	Frameshift	BicD	2	Frameshift_2
0.960713	0.193436	Frameshift	BicD	2	Frameshift_2
0.964282	0.175627	Frameshift	BicD	2	Frameshift_2
0.967852	0.163221	Frameshift	BicD	2	Frameshift_2
0.971422	0.156477	Frameshift	BicD	2	Frameshift_2
0.975001	0.154754	Frameshift	BicD	2	Frameshift_2
0.978571	0.15599	Frameshift	BicD	2	Frameshift_2
0.982141	0.157741	Frameshift	BicD	2	Frameshift_2
0.985711	0.158093	Frameshift	BicD	2	Frameshift_2
0.989281	0.156338	Frameshift	BicD	2	Frameshift_2
0.992851	0.151903	Frameshift	BicD	2	Frameshift_2
0.99643	0.145333	Frameshift	BicD	2	Frameshift_2
0	0.247623	Frameshift	BicD	3	Frameshift_3
0.00321931	0.301136	Frameshift	BicD	3	Frameshift_3
0.00643013	0.35561	Frameshift	BicD	3	Frameshift_3
0.00964944	0.408071	Frameshift	BicD	3	Frameshift_3
0.0128603	0.457079	Frameshift	BicD	3	Frameshift_3
0.0160796	0.500061	Frameshift	BicD	3	Frameshift_3
0.0192904	0.537181	Frameshift	BicD	3	Frameshift_3
0.0225097	0.568359	Frameshift	BicD	3	Frameshift_3
0.0257205	0.591999	Frameshift	BicD	3	Frameshift_3
0.0289398	0.609937	Frameshift	BicD	3	Frameshift_3
0.0321507	0.623071	Frameshift	BicD	3	Frameshift_3
0.03537	0.63382	Frameshift	BicD	3	Frameshift_3
0.0385893	0.646008	Frameshift	BicD	3	Frameshift_3
0.0418001	0.659602	Frameshift	BicD	3	Frameshift_3
0.0450194	0.673408	Frameshift	BicD	3	Frameshift_3
0.0482302	0.684784	Frameshift	BicD	3	Frameshift_3
0.0514495	0.690404	Frameshift	BicD	3	Frameshift_3
0.0546604	0.688092	Frameshift	BicD	3	Frameshift_3
0.0578797	0.678848	Frameshift	BicD	3	Frameshift_3
0.0610905	0.663999	Frameshift	BicD	3	Frameshift_3
0.0643098	0.646288	Frameshift	BicD	3	Frameshift_3
0.0675206	0.629036	Frameshift	BicD	3	Frameshift_3
0.0707399	0.614061	Frameshift	BicD	3	Frameshift_3
0.0739592	0.606007	Frameshift	BicD	3	Frameshift_3
0.0771701	0.606783	Frameshift	BicD	3	Frameshift_3
0.0803894	0.618078	Frameshift	BicD	3	Frameshift_3
0.0836002	0.63999	Frameshift	BicD	3	Frameshift_3
0.0868195	0.667313	Frameshift	BicD	3	Frameshift_3
0.0900303	0.695253	Frameshift	BicD	3	Frameshift_3
0.0932496	0.717852	Frameshift	BicD	3	Frameshift_3
0.0964605	0.729711	Frameshift	BicD	3	Frameshift_3
0.0996798	0.731755	Frameshift	BicD	3	Frameshift_3
0.102891	0.723602	Frameshift	BicD	3	Frameshift_3
0.10611	0.709144	Frameshift	BicD	3	Frameshift_3
0.109321	0.692975	Frameshift	BicD	3	Frameshift_3
0.11254	0.676828	Frameshift	BicD	3	Frameshift_3
0.115759	0.663608	Frameshift	BicD	3	Frameshift_3
0.11897	0.65177	Frameshift	BicD	3	Frameshift_3
0.122189	0.639961	Frameshift	BicD	3	Frameshift_3
0.1254	0.627817	Frameshift	BicD	3	Frameshift_3
0.12862	0.614312	Frameshift	BicD	3	Frameshift_3
0.13183	0.601443	Frameshift	BicD	3	Frameshift_3
0.13505	0.588678	Frameshift	BicD	3	Frameshift_3
0.138261	0.576328	Frameshift	BicD	3	Frameshift_3
0.14148	0.564711	Frameshift	BicD	3	Frameshift_3
0.144691	0.553749	Frameshift	BicD	3	Frameshift_3
0.14791	0.545478	Frameshift	BicD	3	Frameshift_3
0.151129	0.541039	Frameshift	BicD	3	Frameshift_3
0.15434	0.541815	Frameshift	BicD	3	Frameshift_3
0.157559	0.547411	Frameshift	BicD	3	Frameshift_3
0.16077	0.556938	Frameshift	BicD	3	Frameshift_3
0.16399	0.569226	Frameshift	BicD	3	Frameshift_3
0.1672	0.58397	Frameshift	BicD	3	Frameshift_3
0.17042	0.602438	Frameshift	BicD	3	Frameshift_3
0.173631	0.625338	Frameshift	BicD	3	Frameshift_3
0.17685	0.65288	Frameshift	BicD	3	Frameshift_3
0.180061	0.683247	Frameshift	BicD	3	Frameshift_3
0.18328	0.712484	Frameshift	BicD	3	Frameshift_3
0.186499	0.735721	Frameshift	BicD	3	Frameshift_3
0.18971	0.748927	Frameshift	BicD	3	Frameshift_3
0.192929	0.748644	Frameshift	BicD	3	Frameshift_3
0.19614	0.735695	Frameshift	BicD	3	Frameshift_3
0.19936	0.712693	Frameshift	BicD	3	Frameshift_3
0.20257	0.684753	Frameshift	BicD	3	Frameshift_3
0.20579	0.65701	Frameshift	BicD	3	Frameshift_3
0.209	0.631978	Frameshift	BicD	3	Frameshift_3
0.21222	0.611416	Frameshift	BicD	3	Frameshift_3
0.215431	0.59521	Frameshift	BicD	3	Frameshift_3
0.21865	0.581473	Frameshift	BicD	3	Frameshift_3
0.221869	0.569706	Frameshift	BicD	3	Frameshift_3
0.22508	0.556819	Frameshift	BicD	3	Frameshift_3
0.228299	0.542639	Frameshift	BicD	3	Frameshift_3
0.23151	0.528262	Frameshift	BicD	3	Frameshift_3
0.23473	0.514296	Frameshift	BicD	3	Frameshift_3
0.23794	0.506002	Frameshift	BicD	3	Frameshift_3
0.24116	0.504816	Frameshift	BicD	3	Frameshift_3
0.24437	0.511861	Frameshift	BicD	3	Frameshift_3
0.24759	0.527132	Frameshift	BicD	3	Frameshift_3
0.250801	0.54458	Frameshift	BicD	3	Frameshift_3
0.25402	0.562233	Frameshift	BicD	3	Frameshift_3
0.257239	0.574542	Frameshift	BicD	3	Frameshift_3
0.26045	0.580597	Frameshift	BicD	3	Frameshift_3
0.263669	0.579943	Frameshift	BicD	3	Frameshift_3
0.26688	0.571861	Frameshift	BicD	3	Frameshift_3
0.270099	0.558042	Frameshift	BicD	3	Frameshift_3
0.27331	0.53809	Frameshift	BicD	3	Frameshift_3
0.27653	0.512724	Frameshift	BicD	3	Frameshift_3
0.27974	0.484812	Frameshift	BicD	3	Frameshift_3
0.28296	0.456749	Frameshift	BicD	3	Frameshift_3
0.286171	0.433183	Frameshift	BicD	3	Frameshift_3
0.28939	0.417074	Frameshift	BicD	3	Frameshift_3
0.292609	0.410994	Frameshift	BicD	3	Frameshift_3
0.29582	0.416119	Frameshift	BicD	3	Frameshift_3
0.299039	0.431943	Frameshift	BicD	3	Frameshift_3
0.30225	0.458305	Frameshift	BicD	3	Frameshift_3
0.305469	0.493056	Frameshift	BicD	3	Frameshift_3
0.30868	0.534388	Frameshift	BicD	3	Frameshift_3
0.3119	0.57863	Frameshift	BicD	3	Frameshift_3
0.31511	0.621414	Frameshift	BicD	3	Frameshift_3
0.31833	0.660458	Frameshift	BicD	3	Frameshift_3
0.321541	0.692423	Frameshift	BicD	3	Frameshift_3
0.32476	0.717728	Frameshift	BicD	3	Frameshift_3
0.327971	0.736023	Frameshift	BicD	3	Frameshift_3
0.33119	0.746581	Frameshift	BicD	3	Frameshift_3
0.334409	0.74782	Frameshift	BicD	3	Frameshift_3
0.33762	0.736313	Frameshift	BicD	3	Frameshift_3
0.340839	0.710493	Frameshift	BicD	3	Frameshift_3
0.34405	0.670726	Frameshift	BicD	3	Frameshift_3
0.34727	0.621457	Frameshift	BicD	3	Frameshift_3
0.35048	0.569166	Frameshift	BicD	3	Frameshift_3
0.3537	0.52136	Frameshift	BicD	3	Frameshift_3
0.35691	0.483138	Frameshift	BicD	3	Frameshift_3
0.36013	0.457975	Frameshift	BicD	3	Frameshift_3
0.363341	0.444927	Frameshift	BicD	3	Frameshift_3
0.36656	0.44133	Frameshift	BicD	3	Frameshift_3
0.369779	0.443035	Frameshift	BicD	3	Frameshift_3
0.37299	0.444779	Frameshift	BicD	3	Frameshift_3
0.376209	0.443929	Frameshift	BicD	3	Frameshift_3
0.37942	0.437231	Frameshift	BicD	3	Frameshift_3
0.382639	0.424451	Frameshift	BicD	3	Frameshift_3
0.38585	0.406559	Frameshift	BicD	3	Frameshift_3
0.38907	0.384029	Frameshift	BicD	3	Frameshift_3
0.39228	0.359172	Frameshift	BicD	3	Frameshift_3
0.3955	0.33293	Frameshift	BicD	3	Frameshift_3
0.398711	0.306445	Frameshift	BicD	3	Frameshift_3
0.40193	0.280622	Frameshift	BicD	3	Frameshift_3
0.405149	0.2546	Frameshift	BicD	3	Frameshift_3
0.40836	0.228685	Frameshift	BicD	3	Frameshift_3
0.411579	0.202456	Frameshift	BicD	3	Frameshift_3
0.41479	0.176613	Frameshift	BicD	3	Frameshift_3
0.418009	0.152803	Frameshift	BicD	3	Frameshift_3
0.42122	0.131846	Frameshift	BicD	3	Frameshift_3
0.42444	0.115114	Frameshift	BicD	3	Frameshift_3
0.42765	0.102246	Frameshift	BicD	3	Frameshift_3
0.43087	0.0919312	Frameshift	BicD	3	Frameshift_3
0.434081	0.08289	Frameshift	BicD	3	Frameshift_3
0.4373	0.0732605	Frameshift	BicD	3	Frameshift_3
0.440519	0.0624071	Frameshift	BicD	3	Frameshift_3
0.44373	0.0508114	Frameshift	BicD	3	Frameshift_3
0.446949	0.0390903	Frameshift	BicD	3	Frameshift_3
0.45016	0.0285418	Frameshift	BicD	3	Frameshift_3
0.453379	0.0200917	Frameshift	BicD	3	Frameshift_3
0.45659	0.0140543	Frameshift	BicD	3	Frameshift_3
0.45981	0.0102584	Frameshift	BicD	3	Frameshift_3
0.46302	0.00772278	Frameshift	BicD	3	Frameshift_3
0.46624	0.0056784	Frameshift	BicD	3	Frameshift_3
0.469451	0.00339786	Frameshift	BicD	3	Frameshift_3
0.47267	0.00135483	Frameshift	BicD	3	Frameshift_3
0.475889	0	Frameshift	BicD	3	Frameshift_3
0.4791	0.000199716	Frameshift	BicD	3	Frameshift_3
0.482319	0.00172862	Frameshift	BicD	3	Frameshift_3
0.48553	0.00462584	Frameshift	BicD	3	Frameshift_3
0.488749	0.00806014	Frameshift	BicD	3	Frameshift_3
0.49196	0.0117711	Frameshift	BicD	3	Frameshift_3
0.49518	0.0156439	Frameshift	BicD	3	Frameshift_3
0.49839	0.0194439	Frameshift	BicD	3	Frameshift_3
0.50161	0.0230199	Frameshift	BicD	3	Frameshift_3
0.50482	0.0264245	Frameshift	BicD	3	Frameshift_3
0.50804	0.0299978	Frameshift	BicD	3	Frameshift_3
0.511251	0.034625	Frameshift	BicD	3	Frameshift_3
0.51447	0.0412278	Frameshift	BicD	3	Frameshift_3
0.517689	0.0504727	Frameshift	BicD	3	Frameshift_3
0.5209	0.0629765	Frameshift	BicD	3	Frameshift_3
0.524119	0.0789713	Frameshift	BicD	3	Frameshift_3
0.52733	0.0990265	Frameshift	BicD	3	Frameshift_3
0.530549	0.124152	Frameshift	BicD	3	Frameshift_3
0.53376	0.155186	Frameshift	BicD	3	Frameshift_3
0.53698	0.19352	Frameshift	BicD	3	Frameshift_3
0.54019	0.23975	Frameshift	BicD	3	Frameshift_3
0.54341	0.294516	Frameshift	BicD	3	Frameshift_3
0.546621	0.358058	Frameshift	BicD	3	Frameshift_3
0.54984	0.431052	Frameshift	BicD	3	Frameshift_3
0.553059	0.513085	Frameshift	BicD	3	Frameshift_3
0.55627	0.602441	Frameshift	BicD	3	Frameshift_3
0.559489	0.695895	Frameshift	BicD	3	Frameshift_3
0.5627	0.786408	Frameshift	BicD	3	Frameshift_3
0.565919	0.868122	Frameshift	BicD	3	Frameshift_3
0.56913	0.934171	Frameshift	BicD	3	Frameshift_3
0.57235	0.978591	Frameshift	BicD	3	Frameshift_3
0.57556	1	Frameshift	BicD	3	Frameshift_3
0.57878	0.994506	Frameshift	BicD	3	Frameshift_3
0.581991	0.961736	Frameshift	BicD	3	Frameshift_3
0.58521	0.905821	Frameshift	BicD	3	Frameshift_3
0.588429	0.829065	Frameshift	BicD	3	Frameshift_3
0.59164	0.742003	Frameshift	BicD	3	Frameshift_3
0.594859	0.655384	Frameshift	BicD	3	Frameshift_3
0.59807	0.574934	Frameshift	BicD	3	Frameshift_3
0.601289	0.508215	Frameshift	BicD	3	Frameshift_3
0.6045	0.45357	Frameshift	BicD	3	Frameshift_3
0.60772	0.40927	Frameshift	BicD	3	Frameshift_3
0.61093	0.373128	Frameshift	BicD	3	Frameshift_3
0.61415	0.342056	Frameshift	BicD	3	Frameshift_3
0.617361	0.317258	Frameshift	BicD	3	Frameshift_3
0.62058	0.299805	Frameshift	BicD	3	Frameshift_3
0.623799	0.291093	Frameshift	BicD	3	Frameshift_3
0.62701	0.292466	Frameshift	BicD	3	Frameshift_3
0.630229	0.303398	Frameshift	BicD	3	Frameshift_3
0.63344	0.322757	Frameshift	BicD	3	Frameshift_3
0.636659	0.348682	Frameshift	BicD	3	Frameshift_3
0.63987	0.376947	Frameshift	BicD	3	Frameshift_3
0.64309	0.40468	Frameshift	BicD	3	Frameshift_3
0.6463	0.427951	Frameshift	BicD	3	Frameshift_3
0.64952	0.444223	Frameshift	BicD	3	Frameshift_3
0.65273	0.453145	Frameshift	BicD	3	Frameshift_3
0.65595	0.455754	Frameshift	BicD	3	Frameshift_3
0.659169	0.455682	Frameshift	BicD	3	Frameshift_3
0.66238	0.457192	Frameshift	BicD	3	Frameshift_3
0.665599	0.462877	Frameshift	BicD	3	Frameshift_3
0.66881	0.47345	Frameshift	BicD	3	Frameshift_3
0.672029	0.487135	Frameshift	BicD	3	Frameshift_3
0.67524	0.500282	Frameshift	BicD	3	Frameshift_3
0.678459	0.511071	Frameshift	BicD	3	Frameshift_3
0.68167	0.516128	Frameshift	BicD	3	Frameshift_3
0.68489	0.514456	Frameshift	BicD	3	Frameshift_3
0.6881	0.505496	Frameshift	BicD	3	Frameshift_3
0.69132	0.488229	Frameshift	BicD	3	Frameshift_3
0.694539	0.464449	Frameshift	BicD	3	Frameshift_3
0.69775	0.435993	Frameshift	BicD	3	Frameshift_3
0.700969	0.40627	Frameshift	BicD	3	Frameshift_3
0.70418	0.378862	Frameshift	BicD	3	Frameshift_3
0.707399	0.355405	Frameshift	BicD	3	Frameshift_3
0.71061	0.33715	Frameshift	BicD	3	Frameshift_3
0.713829	0.324155	Frameshift	BicD	3	Frameshift_3
0.71704	0.315363	Frameshift	BicD	3	Frameshift_3
0.72026	0.31039	Frameshift	BicD	3	Frameshift_3
0.72347	0.308121	Frameshift	BicD	3	Frameshift_3
0.72669	0.307786	Frameshift	BicD	3	Frameshift_3
0.729901	0.30855	Frameshift	BicD	3	Frameshift_3
0.73312	0.309184	Frameshift	BicD	3	Frameshift_3
0.736339	0.309187	Frameshift	BicD	3	Frameshift_3
0.73955	0.308053	Frameshift	BicD	3	Frameshift_3
0.742769	0.305953	Frameshift	BicD	3	Frameshift_3
0.74598	0.303828	Frameshift	BicD	3	Frameshift_3
[truncated: 78 more rows]

## Sheet: Figure 5i
Figure 5i
Normalized area under the curve (a.u.c) for line plots in Figure 5h
X_norm	Y_norm	type	gene	replicate	replicate_gene	area_under_curve	cumulative	normalized_auc
0	0.104465	In-frame	BicD	1	In-frame_1	0.000302399	0.000302399	0
0.00264439	0.124246	In-frame	BicD	1	In-frame_1	0.000359066	0.000661465	0.00465054
0.00528878	0.147322	In-frame	BicD	1	In-frame_1	0.00042413	0.0010856	0.0101438
0.00793316	0.173455	In-frame	BicD	1	In-frame_1	0.000497992	0.00158359	0.0165937
0.0105843	0.20222	In-frame	BicD	1	In-frame_1	0.000575746	0.00215933	0.0240506
0.0132287	0.233228	In-frame	BicD	1	In-frame_1	0.000660467	0.0028198	0.0326048
0.0158731	0.266296	In-frame	BicD	1	In-frame_1	0.000750479	0.00357028	0.0423249
0.0185175	0.301306	In-frame	BicD	1	In-frame_1	0.000846091	0.00441637	0.0532833
0.0211619	0.338608	In-frame	BicD	1	In-frame_1	0.000948253	0.00536462	0.0655648
0.0238063	0.378573	In-frame	BicD	1	In-frame_1	0.00106118	0.0064258	0.079309
0.0264575	0.421959	In-frame	BicD	1	In-frame_1	0.00117835	0.00760416	0.0945708
0.0291019	0.469251	In-frame	BicD	1	In-frame_1	0.0013089	0.00891306	0.111523
0.0317462	0.520695	In-frame	BicD	1	In-frame_1	0.00144944	0.0103625	0.130296
0.0343906	0.575545	In-frame	BicD	1	In-frame_1	0.00159719	0.0119597	0.150983
0.037035	0.632438	In-frame	BicD	1	In-frame_1	0.00174807	0.0137078	0.173623
0.0396794	0.689657	In-frame	BicD	1	In-frame_1	0.0019025	0.0156103	0.198264
0.0423306	0.745547	In-frame	BicD	1	In-frame_1	0.00204149	0.0176517	0.224705
0.044975	0.798467	In-frame	BicD	1	In-frame_1	0.00217522	0.019827	0.252878
0.0476194	0.846694	In-frame	BicD	1	In-frame_1	0.00229655	0.0221235	0.282622
0.0502638	0.890228	In-frame	BicD	1	In-frame_1	0.00240593	0.0245294	0.313783
0.0529081	0.929422	In-frame	BicD	1	In-frame_1	0.00250165	0.0270311	0.346184
0.0555525	0.962623	In-frame	BicD	1	In-frame_1	0.00258473	0.0296158	0.379661
0.0582037	0.987245	In-frame	BicD	1	In-frame_1	0.00262752	0.0322433	0.413692
0.0608481	1	In-frame	BicD	1	In-frame_1	0.00263991	0.0348832	0.447884
0.0634925	0.99661	In-frame	BicD	1	In-frame_1	0.00260331	0.0374866	0.481601
0.0661369	0.972325	In-frame	BicD	1	In-frame_1	0.00251065	0.0399972	0.514119
0.0687813	0.926528	In-frame	BicD	1	In-frame_1	0.00236454	0.0423618	0.544744
0.0714257	0.861821	In-frame	BicD	1	In-frame_1	0.0021809	0.0445427	0.57299
0.0740768	0.783403	In-frame	BicD	1	In-frame_1	0.0019582	0.0465009	0.598352
0.0767212	0.697622	In-frame	BicD	1	In-frame_1	0.00173126	0.0482321	0.620775
0.0793656	0.611766	In-frame	BicD	1	In-frame_1	0.00151235	0.0497445	0.640363
0.08201	0.532052	In-frame	BicD	1	In-frame_1	0.00131355	0.051058	0.657376
0.0846544	0.46141	In-frame	BicD	1	In-frame_1	0.00114009	0.0521981	0.672142
0.0872988	0.400862	In-frame	BicD	1	In-frame_1	0.0009955	0.0531936	0.685035
0.08995	0.350123	In-frame	BicD	1	In-frame_1	0.000870778	0.0540644	0.696314
0.0925944	0.308463	In-frame	BicD	1	In-frame_1	0.000771047	0.0548354	0.7063
0.0952387	0.274694	In-frame	BicD	1	In-frame_1	0.000690501	0.0555259	0.715243
0.0978831	0.247545	In-frame	BicD	1	In-frame_1	0.000625793	0.0561517	0.723348
0.100528	0.225754	In-frame	BicD	1	In-frame_1	0.000573425	0.0567252	0.730775
0.103172	0.207938	In-frame	BicD	1	In-frame_1	0.000531316	0.0572565	0.737657
0.105823	0.192876	In-frame	BicD	1	In-frame_1	0.00049248	0.0577489	0.744035
0.108467	0.179595	In-frame	BicD	1	In-frame_1	0.000458821	0.0582078	0.749978
0.111112	0.167419	In-frame	BicD	1	In-frame_1	0.00042783	0.0586356	0.755519
0.113756	0.156156	In-frame	BicD	1	In-frame_1	0.000399328	0.0590349	0.760691
0.116401	0.145863	In-frame	BicD	1	In-frame_1	0.00037338	0.0594083	0.765527
0.119045	0.136531	In-frame	BicD	1	In-frame_1	0.00035072	0.059759	0.770069
0.121696	0.128044	In-frame	BicD	1	In-frame_1	0.000328333	0.0600874	0.774322
0.124341	0.12028	In-frame	BicD	1	In-frame_1	0.000308482	0.0603958	0.778317
0.126985	0.113031	In-frame	BicD	1	In-frame_1	0.000289651	0.0606855	0.782069
0.129629	0.106038	In-frame	BicD	1	In-frame_1	0.000271222	0.0609567	0.785582
0.132274	0.0990926	In-frame	BicD	1	In-frame_1	0.000252873	0.0612096	0.788857
0.134918	0.0921604	In-frame	BicD	1	In-frame_1	0.000235445	0.061445	0.791906
0.137569	0.0854547	In-frame	BicD	1	In-frame_1	0.00021788	0.0616629	0.794728
0.140214	0.0793318	In-frame	BicD	1	In-frame_1	0.000202975	0.0618659	0.797357
0.142858	0.0741818	In-frame	BicD	1	In-frame_1	0.000190975	0.0620569	0.79983
0.145503	0.0702565	In-frame	BicD	1	In-frame_1	0.000182225	0.0622391	0.802191
0.148147	0.0675634	In-frame	BicD	1	In-frame_1	0.000176354	0.0624154	0.804475
0.150791	0.0658167	In-frame	BicD	1	In-frame_1	0.000172308	0.0625878	0.806706
0.153436	0.064503	In-frame	BicD	1	In-frame_1	0.000169369	0.0627571	0.8089
0.156087	0.0632657	In-frame	BicD	1	In-frame_1	0.000165482	0.0629226	0.811043
0.158731	0.0618916	In-frame	BicD	1	In-frame_1	0.000161589	0.0630842	0.813136
0.161376	0.0603212	In-frame	BicD	1	In-frame_1	0.00015732	0.0632415	0.815174
0.16402	0.0586626	In-frame	BicD	1	In-frame_1	0.000152873	0.0633944	0.817154
0.166664	0.0569585	In-frame	BicD	1	In-frame_1	0.000148453	0.0635428	0.819076
0.169309	0.0553194	In-frame	BicD	1	In-frame_1	0.000144466	0.0636873	0.820948
0.17196	0.0536629	In-frame	BicD	1	In-frame_1	0.000139656	0.063827	0.822756
0.174604	0.0519614	In-frame	BicD	1	In-frame_1	0.00013501	0.063962	0.824505
0.177249	0.0501493	In-frame	BicD	1	In-frame_1	0.000129914	0.0640919	0.826188
0.179893	0.0481073	In-frame	BicD	1	In-frame_1	0.000124231	0.0642161	0.827797
0.182538	0.0458512	In-frame	BicD	1	In-frame_1	0.000118105	0.0643342	0.829326
0.185182	0.0434741	In-frame	BicD	1	In-frame_1	0.000112127	0.0644464	0.830779
0.187833	0.0411121	In-frame	BicD	1	In-frame_1	0.000105881	0.0645522	0.83215
0.190477	0.0389675	In-frame	BicD	1	In-frame_1	0.000100553	0.0646528	0.833452
0.193122	0.0370829	In-frame	BicD	1	In-frame_1	9.60525e-05	0.0647488	0.834696
0.195766	0.0355634	In-frame	BicD	1	In-frame_1	9.2543e-05	0.0648414	0.835895
0.198411	0.0344286	In-frame	BicD	1	In-frame_1	9.00629e-05	0.0649314	0.837061
0.201055	0.0336877	In-frame	BicD	1	In-frame_1	8.88158e-05	0.0650203	0.838212
0.203706	0.0333132	In-frame	BicD	1	In-frame_1	8.79126e-05	0.0651082	0.83935
0.206351	0.0331768	In-frame	BicD	1	In-frame_1	8.77659e-05	0.0651959	0.840487
0.208995	0.0332022	In-frame	BicD	1	In-frame_1	8.79529e-05	0.0652839	0.841626
0.211639	0.0333182	In-frame	BicD	1	In-frame_1	8.82849e-05	0.0653722	0.84277
0.214284	0.0334534	In-frame	BicD	1	In-frame_1	8.85493e-05	0.0654607	0.843916
0.216928	0.0335182	In-frame	BicD	1	In-frame_1	8.8644e-05	0.0655494	0.845065
0.219579	0.0333531	In-frame	BicD	1	In-frame_1	8.76208e-05	0.065637	0.846199
0.222224	0.0329162	In-frame	BicD	1	In-frame_1	8.62316e-05	0.0657232	0.847316
0.224868	0.0323024	In-frame	BicD	1	In-frame_1	8.45643e-05	0.0658078	0.848412
0.227513	0.0316552	In-frame	BicD	1	In-frame_1	8.30303e-05	0.0658908	0.849487
0.230157	0.0311422	In-frame	BicD	1	In-frame_1	8.18938e-05	0.0659727	0.850548
0.232801	0.0307955	In-frame	BicD	1	In-frame_1	8.12467e-05	0.066054	0.8516
0.235452	0.0304953	In-frame	BicD	1	In-frame_1	8.00602e-05	0.066134	0.852637
0.238097	0.0300557	In-frame	BicD	1	In-frame_1	7.84473e-05	0.0662125	0.853653
0.240741	0.0292754	In-frame	BicD	1	In-frame_1	7.60798e-05	0.0662885	0.854638
0.243386	0.0282652	In-frame	BicD	1	In-frame_1	7.33303e-05	0.0663619	0.855588
0.24603	0.0271959	In-frame	BicD	1	In-frame_1	7.07392e-05	0.0664326	0.856504
0.248674	0.0263055	In-frame	BicD	1	In-frame_1	6.8982e-05	0.0665016	0.857398
0.251326	0.0257331	In-frame	BicD	1	In-frame_1	6.77214e-05	0.0665693	0.858275
0.25397	0.0254858	In-frame	BicD	1	In-frame_1	6.74378e-05	0.0666368	0.859148
0.256614	0.0255187	In-frame	BicD	1	In-frame_1	6.76967e-05	0.0667045	0.860025
0.259259	0.0256816	In-frame	BicD	1	In-frame_1	6.81082e-05	0.0667726	0.860907
0.261903	0.0258298	In-frame	BicD	1	In-frame_1	6.82533e-05	0.0668408	0.861791
0.264548	0.0257914	In-frame	BicD	1	In-frame_1	6.79715e-05	0.0669088	0.862671
0.267199	0.0254849	In-frame	BicD	1	In-frame_1	6.66497e-05	0.0669754	0.863535
0.269843	0.0249235	In-frame	BicD	1	In-frame_1	6.49957e-05	0.0670404	0.864376
0.272487	0.024234	In-frame	BicD	1	In-frame_1	6.31707e-05	0.0671036	0.865195
0.275132	0.0235433	In-frame	BicD	1	In-frame_1	6.1489e-05	0.0671651	0.865991
0.277776	0.022962	In-frame	BicD	1	In-frame_1	6.02065e-05	0.0672253	0.866771
0.280421	0.0225733	In-frame	BicD	1	In-frame_1	5.96543e-05	0.0672849	0.867543
0.283072	0.0224287	In-frame	BicD	1	In-frame_1	5.94098e-05	0.0673444	0.868313
0.285716	0.0225041	In-frame	BicD	1	In-frame_1	5.99171e-05	0.0674043	0.869089
0.288361	0.0228123	In-frame	BicD	1	In-frame_1	6.08299e-05	0.0674651	0.869877
0.291005	0.0231945	In-frame	BicD	1	In-frame_1	6.18312e-05	0.0675269	0.870678
0.293649	0.0235696	In-frame	BicD	1	In-frame_1	6.26979e-05	0.0675896	0.87149
0.296294	0.02385	In-frame	BicD	1	In-frame_1	6.32822e-05	0.0676529	0.872309
0.298938	0.0240115	In-frame	BicD	1	In-frame_1	6.37237e-05	0.0677166	0.873135
0.301589	0.0240603	In-frame	BicD	1	In-frame_1	6.36725e-05	0.0677803	0.873959
0.304234	0.0240964	In-frame	BicD	1	In-frame_1	6.3847e-05	0.0678442	0.874786
0.306878	0.0241923	In-frame	BicD	1	In-frame_1	6.42158e-05	0.0679084	0.875618
0.309523	0.0243754	In-frame	BicD	1	In-frame_1	6.48725e-05	0.0679732	0.876458
0.312167	0.0246889	In-frame	BicD	1	In-frame_1	6.58843e-05	0.0680391	0.877311
0.314811	0.0251406	In-frame	BicD	1	In-frame_1	6.74363e-05	0.0681066	0.878185
[truncated: 1,955 more rows]

## Sheet: Figure 5j
Figure 5j
[truncated: 49 more rows]

[truncated: 14 more sheets: Figure 5k, Figure 6c, Figure 6e, Figure 6f, Figure 6g, Figure S1c , Figure S2c, Figure S2c(1), Figure S2d, Figure S2d(1), Figure S4c, Figure S4d, Figure S7b, Figure S7c]
